# Supplementary material for: Ambient Electromagnetic Radiation as a Predictor of Honey Bee (Apis mellifera) Traffic in Linear and Non-Linear Regression: Numerical Stability, Physical Time and Energy Efficiency
Source: Sensors (Basel). 2023 Feb 26;23(5):2584. doi: 10.3390/s23052584 (PMC10007012; doi:10.3390/s23052584)
Supplement: Supplementary file 1 [file sensors-23-02584-s001.zip]

Archive with 13 entries (13 files):
- HYPER_PARAM_README.txt
- LinearRegressionAnalysis.xlsx
- nlr_grid_search_run_time.csv
- RegressionPlotsOfINandCIN.pdf
- rfr_grid_search.csv
- rfr_hyperparams.csv
- rfr_model_transfer.csv
- R_4_11.csv
- R_4_5.csv
- sensors_2195503_supmats.pdf
- svmr_grid_search.csv
- svmr_hyperparams.csv
- svmr_model_transfer.csv
