# Supplementary material for: Ambient Electromagnetic Radiation as a Predictor of Honey Bee (Apis mellifera) Traffic in Linear and Non-Linear Regression: Numerical Stability, Physical Time and Energy Efficiency
Source: Sensors (Basel). 2023 Feb 26;23(5):2584. doi: 10.3390/s23052584 (PMC10007012; doi:10.3390/s23052584)
Supplement: Supplementary file 1 [file sensors-23-02584-s001.zip › HYPER_PARAM_README.txt]

There are 2 hyperparameterss for RFRs:

num_trees=[50, 150]
max_tree_depth=[10, 25]

There are 5 hyperparams for SVMRs:

CVALS     = [1, 5, 10, 15, 20, 25, 30, 40, 50, 60, 70, 80, 90, 100]
gamma     = ['scale', 'auto']
epsilon (eps)  = [0.1, 0.15, 0.2, 0.25, 0.3, 0.35, 0.4, 0.45, 0.5]
kernel    = ['linear', 'poly', 'rbf', 'sigmoid']
deg       = [2, 3, 4, 5]

The files rfr_hyperparams.csv and svmr_hyperparams.csv are computed from
the rfr_grid_search.csv and svmr_grid_search.csv, respectively, sorted from highest to lowest
by the values in the max_r2 column (i.e., max R^2 scores).

The file rfr_hyperparams.csv has the following columns:

month: 5,6,7,8,9;
min_max_nt: minimal value of max_nt (minimal number of trees in RFR actually observed in the sorted models);
max_max_nt: maximal value of max_nt (maximal number of trees in RFR actually observed in the sorted models);
mean_max_nt: mean value of max_nt;
max_nt_std: standard dev of max_nt;
min_max_mtd: minimal value of max_mtd (minimal tree depth in RFR actually observed in the sorted models);
max_max_mtd: maximal value of max_mtd (maximal number of trees in RFR actually observed in the sorted models);
mean_max_mtd: mean of max_mtd;
max_mtd_std: standard dev of max_mtd;
regressor: RFR;
top_regressor_percent: top percent of the sorted models taken (top 10%, top 20%, top 30%, top 40%, top 50%) in which
                       the values of the hyperparameters are computed; in other words, if top_regressor_percent=0.2,
		       then min_max_nt, max_max_nt, etc. are computed only in the top 10% of the RFR models sorted
		       by max R^2 from highest to lowest.

The file svmr_hyperparams.csv has the following columns:

month: 5,6,7,8,9;
min_max_c: minimal value of C actually observed in the sorted SVMR models (it's still a mystery to me what this thing does:-));
max_max_c: maximal value of C actually observed in the sorted SVMR models ;
mean_max_c: mean value of max_c;
max_c_std: standard dev of max_c;
min_max_eps: minimal value of epsilon (eps) actually observed in the sorted SVMR models;
max_max_eps: maximal value of epsilon (eps) actually observed in the sorted SVMR models;
mean_max_eps: mean of observed max_eps values;
max_eps_std: standard dev of observed max_eps values;
rbf: count of the models in the top_regressor_percent (e.g., top 10%) with the rbf kernel;
sigmoid: count of the models in the top_regressor_percent with the sigmoid kernel;
linear: count of the models in the top_regressor_percent with the linear kernel;
poly: count of the models in the top_regressor_percent with the polynomial kernel;
auto: count of the models in the top_regressor_percent with the gamma='auto';
scale count of the models in the top_regressor_percent with the gamma='scale';
regressor: SVMR;
top_regressor_percent: top percent of the sorted models taken (top 10%, top 20%, top 30%, top 40%, top 50%) in which
                       the values of the hyperparameters are computed;
		       the models are sorted by max R^2.
