# Supplementary material for: Ambient Electromagnetic Radiation as a Predictor of Honey Bee (Apis mellifera) Traffic in Linear and Non-Linear Regression: Numerical Stability, Physical Time and Energy Efficiency
Source: Sensors (Basel). 2023 Feb 26;23(5):2584. doi: 10.3390/s23052584 (PMC10007012; doi:10.3390/s23052584)
Supplement: Supplementary file 1 [file sensors-23-02584-s001.zip › LinearRegressionAnalysis.xlsx]

## Sheet: Cube Root Analyses
Dependent Variable				Cube Root of IN
R45					Hive R45
					May								Parameter Estimates									June								Parameter Estimates									July								Parameter Estimates
					Parameter Estimate	Standard Error	t Value	Pr > |t|	Change in R2 from Previous Model	F-test/Pvalue for Group of Effects in Full Model	Change in R2 when EMF variables added before weather variables	R2 for the Model with JUST each set of variables	Variable	DF	Parameter	Standard	t Value	Pr > |t|				Parameter Estimate	Standard Error	t Value	Pr > |t|	Change in R2 from Previous Model	F-test/Pvalue for Group of Effects in Full Model	Change in R2 when EMF variables added before weather variables	R2 for the Model with JUST each set of variables	Variable	DF	Parameter	Standard	t Value	Pr > |t|				Parameter Estimate	Standard Error	t Value	Pr > |t|	Change in R2 from Previous Model	F-test/Pvalue for Group of Effects in Full Model	Change in R2 when EMF variables added before weather variables	R2 for the Model with JUST each set of variables	Variable	DF	Parameter
				Variables in Full Model											Estimate	Error					Variables in Full Model											Estimate	Error					Variables in Full Model											Estimate
				Intercept	-55.5661	35.1011	-1.58	0.1138					Intercept	1	4.347	0.27466	15.83	<.0001			Intercept	-82.4786	14.3331	-5.75	<.0001					Intercept	1	5.67976	0.18391	30.88	<.0001			Intercept	4.86353	22.7397	0.21	0.8307					Intercept	1	5.00532
				timept	0.03369	0.0344	0.98	0.3277	0.1765	F(2,758) = 19.06 /P < 0.0001		0.1765	timept	1	0.23024	0.02455	9.38	<.0001			timept	0.0706	0.02396	2.95	0.0033	0.1257	F(2,1341) = 15.86 /P < 0.0001		0.1257	timept	1	0.16031	0.01635	9.81	<.0001			timept	0.09947	0.03322	2.99	0.0028	0.3164	F(2,1556) = 9.77 /P < 0.0001		0.317	timept	1	0.20688
				timeptsq	0.61784	0.70675	0.87	0.3823					timeptsq	1	-3.12198	0.45611	-6.84	<.0001			timeptsq	-0.92206	0.498	-1.85	0.0643					timeptsq	1	-2.11391	0.3038	-6.96	<.0001			timeptsq	-1.27624	0.63945	-2	0.0461					timeptsq	1	-2.48804
				Press	0.05477	0.03406	1.61	0.1082	0.1024	F(7,758) = 6.29 / P < 0.0001		0.2787	press	1	0.14328	0.02513	5.7	<.0001			Press	0.07891	0.01355	5.82	<.0001	0.1002	F(7,1341) = 13.38 / P < 0.0001		0.1935	press	1	0.04703	0.01271	3.7	0.0002			Press	-0.00852	0.02252	-0.38	0.7054	0.0402	F(7,1556) = 9.66 / P < 0.0001		0.3435	press	1	-0.05337
				Humid	-0.02482	0.03949	-0.63	0.5299					humid	1	-0.13771	0.03512	-3.92	<.0001			Humid	-0.01247	0.0224	-0.56	0.5779					humid	1	-0.13001	0.02004	-6.49	<.0001			Humid	-0.08985	0.02488	-3.61	0.0003					humid	1	-0.16743
				windspeed	0.10524	0.34484	0.31	0.7603					windspeed	1	0.33487	0.32508	1.03	0.3033			windspeed	0.65118	0.18424	3.53	0.0004					windspeed	1	0.64867	0.17891	3.63	0.0003			windspeed	-0.06817	0.17406	-0.39	0.6954					windspeed	1	-0.18423
				temp	0.1642	0.13429	1.22	0.2218					temp	1	0.1096	0.08874	1.24	0.2172			temp	0.30584	0.08418	3.63	0.0003					temp	1	0.25291	0.06551	3.86	0.0001			temp	0.36291	0.11164	3.25	0.0012					temp	1	0.48235
				temp2	-1.50521	0.95962	-1.57	0.1172					temp2	1	-0.59817	0.60487	-0.99	0.323			temp2	-2.44183	0.58843	-4.15	<.0001					temp2	1	-1.75391	0.44428	-3.95	<.0001			temp2	-2.36962	0.65825	-3.6	0.0003					temp2	1	-2.96359
				humid2	0.22887	0.36497	0.63	0.5308					humid2	1	1.01316	0.33118	3.06	0.0023			humid2	-0.10782	0.21041	-0.51	0.6084					humid2	1	0.91841	0.19055	4.82	<.0001			humid2	0.46226	0.25199	1.83	0.0668					humid2	1	1.33122
				windspeed2	0.16286	0.09042	1.8	0.0721					windspeed2	1	0.13938	0.08759	1.59	0.112			windspeed2	-0.13371	0.04569	-2.93	0.0035					windspeed2	1	-0.14306	0.04636	-3.09	0.0021			windspeed2	-0.01606	0.05049	-0.32	0.7505					windspeed2	1	0.01811
				avgemf	0.11934	0.64618	0.18	0.8535	0.0399	F(6,758)=7.40/P < 0.0001	0.1027	0.2052	avgemf	1	1.20793	0.32055	3.77	0.0002			avgemf	-0.03008	0.3772	-0.08	0.9364	0.0446	F(6,1341)=13.67/P < 0.0001	0.0927	0.1942	avgemf	1	1.74977	0.21213	8.25	<.0001			avgemf	-0.74554	0.39168	-1.9	0.0572	0.0172	F(6,1556)=7.10/P < 0.0001	0.0265	0.3161	avgemf	1	2.07103
				avgtotdens	-2.72887	1.04878	-2.6	0.0095					avgtotdens	1	-3.05896	0.77018	-3.97	<.0001			avgtotdens	-0.83598	0.58387	-1.43	0.1524					avgtotdens	1	-0.03982	0.55018	-0.07	0.9423			avgtotdens	-2.44737	1.14533	-2.14	0.0328					avgtotdens	1	-1.9319
				swradusu	1.3711	0.4748	2.89	0.004					swradusu	1	-0.48073	0.33413	-1.44	0.1506			swradusu	0.19699	0.28731	0.69	0.4931					swradusu	1	0.46419	0.22293	2.08	0.0375			swradusu	0.3147	0.28713	1.1	0.2732					swradusu	1	0.14801
				avgemf2	0.39544	0.20661	1.91	0.056					avgemf2	1	0.0297	0.10514	0.28	0.7777			avgemf2	0.36115	0.1174	3.08	0.0021					avgemf2	1	-0.18808	0.06831	-2.75	0.006			avgemf2	0.22357	0.08902	2.51	0.0121					avgemf2	1	-0.19964
				avgtotdens2	2.52066	0.74854	3.37	0.0008					avgtotdens2	1	2.87014	0.60275	4.76	<.0001			avgtotdens2	1.7092	0.46074	3.71	0.0002					avgtotdens2	1	0.87936	0.42458	2.07	0.0385			avgtotdens2	1.76974	2.63434	0.67	0.5018					avgtotdens2	1	0.88154
				swradusu2	-0.23487	0.11389	-2.06	0.0395					swradusu2	1	0.0814	0.09568	0.85	0.3951			swradusu2	-0.14354	0.07132	-2.01	0.0444					swradusu2	1	-0.21341	0.06394	-3.34	0.0009			swradusu2	-0.10924	0.06443	-1.7	0.0902					swradusu2	1	-0.10377
				Full Model F-test						F(15,758)=23.65/ P < 0.0001											Full Model F-test						F(15,1341)=33.15/ P < 0.0001											Full Model F-test						F(15,1556)=61.92/ P < 0.0001
				Overall R2					0.3188												Overall R2					0.2705												Overall R2					0.3738
R411					Hive R411
					May								Parameter Estimates									June								Parameter Estimates									July								Parameter Estimates
					Parameter Estimate	Standard Error	t Value	Pr > |t|	Change in R2 from Previous Model	F-test/Pvalue for Group of Effects in Full Model	Change in R2 when EMF variables added before weather variables	R2 for the Model with JUST each set of variables	Variable	DF	Parameter	Standard	t Value	Pr > |t|				Parameter Estimate	Standard Error	t Value	Pr > |t|	Change in R2 from Previous Model	F-test/Pvalue for Group of Effects in Full Model	Change in R2 when EMF variables added before weather variables	R2 for the Model with JUST each set of variables	Variable	DF	Parameter	Standard	t Value	Pr > |t|				Parameter Estimate	Standard Error	t Value	Pr > |t|	Change in R2 from Previous Model	F-test/Pvalue for Group of Effects in Full Model	Change in R2 when EMF variables added before weather variables	R2 for the Model with JUST each set of variables	Variable	DF	Parameter
				Variables in Full Model											Estimate	Error					Variables in Full Model											Estimate	Error					Variables in Full Model											Estimate
				Intercept	-132.134	36.0713	-3.66	0.0003					Intercept	1	0.37324	0.33905	1.1	0.2713			Intercept	-104.477	15.2114	-6.87	<.0001					Intercept	1	2.1945	0.22852	9.6	<.0001			Intercept	76.5214	22.4474	3.41	0.0007					Intercept	1	3.45956
				timept	0.10343	0.03537	2.92	0.0036	0.3117	F(2,732) = 33.91 /P < 0.0001		0.3117	timept	1	0.52244	0.03031	17.24	<.0001			timept	0.18449	0.02543	7.26	<.0001	0.2981	F(2,1345) = 83.84 /P < 0.0001		0.2981	timept	1	0.46824	0.02031	23.05	<.0001			timept	0.33253	0.0328	10.14	<.0001	0.4839	F(2,1560) = 53.32 /P < 0.0001		0.4839	timept	1	0.4411
				timeptsq	-0.3845	0.72649	-0.53	0.5968					timeptsq	1	-8.35689	0.56303	-14.84	<.0001			timeptsq	-2.53787	0.52852	-4.8	<.0001					timeptsq	1	-7.77345	0.37748	-20.59	<.0001			timeptsq	-5.66727	0.6312	-8.98	<.0001					timeptsq	1	-7.15582
				Press	0.1303	0.035	3.72	0.0002	0.2597	F(7,732) = 6.20 / P < 0.0001		0.5503	press	1	0.2533	0.02614	9.69	<.0001			Press	0.08486	0.01438	5.9	<.0001	0.2412	F(7,1345) = 17.80/ P < 0.0001		0.5143	press	1	0.11391	0.01368	8.33	<.0001			Press	-0.07934	0.02223	-3.57	0.0004	0.0325	F(7,1560) = 17.40 / P < 0.0001		0.4586	press	1	-0.06214
				Humid	-0.20487	0.0406	-5.05	<.0001					humid	1	-0.2617	0.03656	-7.16	<.0001			Humid	-0.11771	0.02377	-4.95	<.0001					humid	1	-0.10084	0.02156	-4.68	<.0001			Humid	-0.04494	0.02455	-1.83	0.0673					humid	1	-0.02732
				windspeed	0.50092	0.3545	1.41	0.1581					windspeed	1	1.44963	0.33843	4.28	<.0001			windspeed	0.80592	0.19553	4.12	<.0001					windspeed	1	1.55662	0.19253	8.08	<.0001			windspeed	0.54686	0.17179	3.18	0.0015					windspeed	1	1.38957
				temp	0.15047	0.13806	1.09	0.2761					temp	1	0.14201	0.09238	1.54	0.1247			temp	0.6381	0.08934	7.14	<.0001					temp	1	0.43453	0.0705	6.16	<.0001			temp	0.32866	0.11013	2.98	0.0029					temp	1	0.51178
				temp2	-1.01516	0.98657	-1.03	0.3038					temp2	1	-0.34463	0.62968	-0.55	0.5843			temp2	-3.90567	0.62449	-6.25	<.0001					temp2	1	-2.09479	0.4781	-4.38	<.0001			temp2	-2.19126	0.64931	-3.37	0.0008					temp2	1	-2.59269
				humid2	1.69283	0.37521	4.51	<.0001					humid2	1	2.01947	0.34474	5.86	<.0001			humid2	1.04307	0.2233	4.67	<.0001					humid2	1	0.87359	0.20506	4.26	<.0001			humid2	-0.08421	0.24867	-0.34	0.7349					humid2	1	0.13912
				windspeed2	-0.0183	0.09293	-0.2	0.844					windspeed2	1	-0.20616	0.09118	-2.26	0.024			windspeed2	-0.1474	0.04849	-3.04	0.0024					windspeed2	1	-0.27876	0.04989	-5.59	<.0001			windspeed2	-0.10293	0.04984	-2.07	0.0391					windspeed2	1	-0.31175
				avgemf	0.14091	0.66433	0.21	0.8321	0.0311	F(6,732)=9.52/P < 0.0001	0.2685	0.5007	avgemf	1	2.21787	0.34308	6.46	<.0001			avgemf	-1.37066	0.40032	-3.42	0.0006	0.0145	F(6,1345)=7.04/P < 0.0001	0.234	0.4698	avgemf	1	1.9641	0.23862	8.23	<.0001			avgemf	-1.7001	0.38665	-4.4	<.0001	0.0152	F(6,1560)=8.45 /P < 0.0001	0.0112	0.4396	avgemf	1	2.18047
				avgtotdens	-2.24019	1.07814	-2.08	0.0381					avgtotdens	1	-3.09355	0.82432	-3.75	0.0002			avgtotdens	0.6159	0.61964	0.99	0.3204					avgtotdens	1	0.09255	0.61888	0.15	0.8812			avgtotdens	-2.80029	1.13051	-2.48	0.0134					avgtotdens	1	-3.14537
				swradusu	2.52769	0.48793	5.18	<.0001					swradusu	1	0.21283	0.35761	0.6	0.5519			swradusu	1.01628	0.30492	3.33	0.0009					swradusu	1	0.5983	0.25076	2.39	0.0172			swradusu	-0.54113	0.2834	-1.91	0.0564					swradusu	1	0.04281
				avgemf2	0.2348	0.21242	1.11	0.2693					avgemf2	1	0.09177	0.11251	0.82	0.415			avgemf2	0.43029	0.1246	3.45	0.0006					avgemf2	1	-0.02771	0.07684	-0.36	0.7184			avgemf2	0.42159	0.08791	4.8	<.0001					avgemf2	1	-0.17103
				avgtotdens2	1.79737	0.76954	2.34	0.0198					avgtotdens2	1	2.80032	0.64512	4.34	<.0001			avgtotdens2	-1.32979	0.48897	-2.72	0.0066					avgtotdens2	1	-0.75123	0.47759	-1.57	0.116			avgtotdens2	3.45887	2.60032	1.33	0.1837					avgtotdens2	1	5.30115
				swradusu2	-0.38615	0.11701	-3.3	0.001					swradusu2	1	0.08028	0.10238	0.78	0.4332			swradusu2	-0.1123	0.07569	-1.48	0.1381					swradusu2	1	0.02762	0.07192	0.38	0.701			swradusu2	0.18606	0.06359	2.93	0.0035					swradusu2	1	0.15971
				Full Model F-test						F(15,732)=73.96/ P < 0.0001											Full Model F-test						F(15,1345)=107.24/ P < 0.0001											Full Model F-test						F(15,1560)=118.03 / P < 0.0001
				Overall R2					0.6025												Overall R2					0.5538												Overall R2					0.5316
Dependent Variable				Cube Root of OUT
R45					Hive R45
					May																	June																	July
					Parameter Estimate	Standard Error	t Value	Pr > |t|	Change in R2 from Previous Model	F-test/Pvalue for Group of Effects in Full Model	Change in R2 when EMF variables added before weather variables											Parameter Estimate	Standard Error	t Value	Pr > |t|	Change in R2 from Previous Model	F-test/Pvalue for Group of Effects in Full Model	Change in R2 when EMF variables added before weather variables											Parameter Estimate	Standard Error	t Value	Pr > |t|	Change in R2 from Previous Model	F-test/Pvalue for Group of Effects in Full Model	Change in R2 when EMF variables added before weather variables
				Variables in Full Model																	Variables in Full Model																	Variables in Full Model
				Intercept	-48.2375	35.6907	-1.35	0.1769													Intercept	-79.9766	14.3308	-5.58	<.0001													Intercept	-1.99382	23.5757	-0.08	0.9326
				timept	0.03378	0.03498	0.97	0.3345	0.1564	F(2,758)=17.59 / P <0.0001											timept	0.07776	0.02396	3.25	0.0012	0.1101	F(2,1345) = 11.53 / P < 0.0001											timept	0.12938	0.03445	3.76	0.0002	0.2793	F(2,1563)=10.69 / P < .0001
				timeptsq	0.57481	0.71862	0.8	0.424													timeptsq	-1.17365	0.49792	-2.36	0.0186													timeptsq	-1.92513	0.66296	-2.9	0.0037
				Press	0.04807	0.03463	1.39	0.1655	0.0931	F(7. 758) = 6.52 / P < 0.0001	0.0935										Press	0.07804	0.01355	5.76	<.0001	0.0979	F(7,1345) = 14.68 / P < 0.0001	0.0892										Press	-0.00092538	0.02335	-0.04	0.9684	0.031	F(7,1563) = 7.59 / P < .0001	0.0343
				Humid	-0.00962	0.04015	-0.24	0.8107													Humid	-0.01827	0.0224	-0.82	0.4149													Humid	-0.09852	0.02579	-3.82	0.0001
				windspeed	0.14871	0.35064	0.42	0.6716													windspeed	0.67724	0.18421	3.68	0.0002													windspeed	-0.07165	0.18046	-0.4	0.6914
				temp	0.1373	0.13654	1.01	0.315													temp	0.27082	0.08417	3.22	0.0013													temp	0.33453	0.11574	2.89	0.0039
				temp2	-1.30995	0.97574	-1.34	0.1798													temp2	-2.23454	0.58834	-3.8	0.0002													temp2	-2.18073	0.68245	-3.2	0.0014
				humid2	0.09205	0.37111	0.25	0.8042													humid2	-0.10193	0.21037	-0.48	0.6281													humid2	0.57338	0.26126	2.19	0.0283
				windspeed2	0.16104	0.09193	1.75	0.0802													windspeed2	-0.14028	0.04568	-3.07	0.0022													windspeed2	0.00835	0.05235	0.16	0.8732
				avgemf	-0.12892	0.65704	-0.2	0.8445	0.043	F(6, 758) = 7.65 / P < 0.0001											avgemf	-0.17141	0.37714	-0.45	0.6495	0.0481	F(6,1345) = 14.48 / P < 0.0001											avgemf	-0.93367	0.40608	-2.3	0.0216	0.0259	F(6,1562) = 10.17 / P < .0001
				avgtotdens	-2.81952	1.06639	-2.64	0.0084													avgtotdens	-0.67357	0.58377	-1.15	0.2488													avgtotdens	-3.17234	1.18744	-2.67	0.0076
				swradusu	1.44423	0.48278	2.99	0.0029													swradusu	0.19507	0.28726	0.68	0.4972													swradusu	0.40844	0.29769	1.37	0.1702
				avgemf2	0.4648	0.21008	2.21	0.0272													avgemf2	0.38416	0.11739	3.27	0.0011													avgemf2	0.25531	0.0923	2.77	0.0057
				avgtotdens2	2.59329	0.76112	3.41	0.0007													avgtotdens2	1.63987	0.46066	3.56	0.0004													avgtotdens2	2.34882	2.73118	0.86	0.3899
				swradusu2	-0.25421	0.1158	-2.2	0.0284													swradusu2	-0.13768	0.07131	-1.93	0.0537													swradusu2	-0.13423	0.0668	-2.01	0.0446
				Full Model F-test						F(15,758)=20.89/P < 0.0001											Full Model F-test						F(15,1345) = 30.87 / P < 0.0001											Full Model F-test						F(15,1563)=52.74 / P < .0001
				Overall R2					0.2925												Overall R2					0.2561												Overall R2					0.3362
R411					Hive R411
					May																	June																	July
					Parameter Estimate	Standard Error	t Value	Pr > |t|	Change in R2 from Previous Model	F-test/Pvalue for Group of Effects in Full Model	Change in R2 when EMF variables added before weather variables											Parameter Estimate	Standard Error	t Value	Pr > |t|	Change in R2 from Previous Model	F-test/Pvalue for Group of Effects in Full Model	Change in R2 when EMF variables added before weather variables											Parameter Estimate	Standard Error	t Value	Pr > |t|	Change in R2 from Previous Model	F-test/Pvalue for Group of Effects in Full Model	Change in R2 when EMF variables added before weather variables
				Variables in Full Model																	Variables in Full Model																	Variables in Full Model
				Intercept	-120.471	37.5969	-3.2	0.0014													Intercept	-103.126	16.2157	-6.36	<.0001													Intercept	43.571	24.0706	1.81	0.0705
				timept	0.12957	0.03686	3.51	0.0005	0.3143	F(2, 759) = 36.53/ P < .0001											timept	0.21464	0.02711	7.92	<.0001	0.3196	F(2,1345)=83.66/P<.0001											timept	0.39433	0.03517	11.21	<.0001	0.5072	F(2,1562)=65.17/ P < .0001
				timeptsq	-0.79115	0.75722	-1.04	0.2964													timeptsq	-3.03588	0.56341	-5.39	<.0001													timeptsq	-6.93008	0.67684	-10.24	<.0001
				Press	0.11988	0.03648	3.29	0.0011	0.228	F(7, 759) = 7.29 / P < .0001	0.2349										Press	0.08898	0.01533	5.81	<.0001	0.2167	F(7,1345) = 16.72/P <.0001	0.1981										Press	-0.05153	0.02384	-2.16	0.0308	0.0207	F(7,1562) = 11.38 / P < .0001	0.0093
				Humid	-0.21321	0.04232	-5.04	<.0001													Humid	-0.14382	0.02534	-5.67	<.0001													Humid	-0.06125	0.02633	-2.33	0.0201
				windspeed	0.61994	0.3695	1.68	0.0938													windspeed	0.95431	0.20844	4.58	<.0001													windspeed	0.63662	0.18421	3.46	0.0006
				temp	0.12009	0.1439	0.83	0.4042													temp	0.48442	0.09524	5.09	<.0001													temp	0.42273	0.11809	3.58	0.0004
				temp2	-0.89108	1.0283	-0.87	0.3865													temp2	-3.02344	0.66572	-4.54	<.0001													temp2	-2.80652	0.69626	-4.03	<.0001
				humid2	1.75438	0.39108	4.49	<.0001													humid2	1.23955	0.23804	5.21	<.0001													humid2	0.28519	0.26665	1.07	0.285
				windspeed2	-0.02889	0.09686	-0.3	0.7656													windspeed2	-0.15108	0.05169	-2.92	0.0035													windspeed2	-0.09614	0.05345	-1.8	0.0722
				avgemf	-0.40529	0.69242	-0.59	0.5585	0.0353	F(6, 759) = 10.58 / P < .0001											avgemf	-1.41072	0.42675	-3.31	0.001	0.02	F(6,1345) = 10.13/P <.0001											avgemf	-1.60576	0.41461	-3.87	0.0001	0.0121	F(6,156) = 6.83/P < .0001
				avgtotdens	-2.57328	1.12374	-2.29	0.0223													avgtotdens	0.90969	0.66056	1.38	0.1687													avgtotdens	-3.17032	1.21226	-2.62	0.009
				swradusu	2.62169	0.50857	5.16	<.0001													swradusu	0.93207	0.32505	2.87	0.0042													swradusu	-0.71265	0.30389	-2.35	0.0191
				avgemf2	0.38269	0.2214	1.73	0.0843													avgemf2	0.49662	0.13283	3.74	0.0002													avgemf2	0.47799	0.09427	5.07	<.0001
				avgtotdens2	2.02449	0.80209	2.52	0.0118													avgtotdens2	-1.61628	0.52125	-3.1	0.002													avgtotdens2	4.77219	2.78835	1.71	0.0872
				swradusu2	-0.37727	0.12196	-3.09	0.0021													swradusu2	-0.05392	0.08069	-0.67	0.5041													swradusu2	0.20459	0.06819	3	0.0027
				Full Model F-test						F(15,759) = 69.20 / P < .0001											Full Model F-test						F(15,1345) = 112.43/P<.0001											Full Model F-test						F(15,1562) = 122.23/P < .0001
				Overall R2					0.5776												Overall R2					0.5563												Overall R2					0.54
Dependent Variable				Cube Root of (OUT-IN)
R45					Hive R45
					May																	June																	July
					Parameter Estimate	Standard Error	t Value	Pr > |t|	Change in R2 from Previous Model	F-test/Pvalue for Group of Effects in Full Model	Change in R2 when EMF variables added before weather variables											Parameter Estimate	Standard Error	t Value	Pr > |t|	Change in R2 from Previous Model	F-test/Pvalue for Group of Effects in Full Model	Change in R2 when EMF variables added before weather variables											Parameter Estimate	Standard Error	t Value	Pr > |t|	Change in R2 from Previous Model	F-test/Pvalue for Group of Effects in Full Model	Change in R2 when EMF variables added before weather variables
				Variables in Full Model																	Variables in Full Model																	Variables in Full Model
				Intercept	48.8792	41.4189	1.18	0.2383													Intercept	45.9383	19.5639	2.35	0.019													Intercept	1.73698	30.1794	0.06	0.9541
				timept	-0.00835	0.04059	-0.21	0.8371	0.0645	F = 4.62 /P = .0102											timept	0.04842	0.0327	1.48	0.1389	0.0912	F =33.57 / P < .0001											timept	0.08845	0.04409	2.01	0.045	0.1158	F = 5.41 / P = 0.0045
				timeptsq	-0.58662	0.83396	-0.7	0.482													timeptsq	-2.22447	0.67975	-3.27	0.0011													timeptsq	-2.22997	0.84866	-2.63	0.0087
				Press	-0.03812	0.04019	-0.95	0.3431	0.1273	F = 3.54 / P = .0010	0.1185										Press	-0.02238	0.01849	-1.21	0.2263	0.0858	F = 7.00 / P < .0001	0.0758										Press	0.01154	0.02989	0.39	0.6995	0.0369	F = 4.15 / P = 0.0002	0.0269
				Humid	0.11915	0.0466	2.56	0.0108													Humid	-0.03409	0.03058	-1.11	0.2651													Humid	-0.01658	0.03302	-0.5	0.6157
				windspeed	0.81038	0.40691	1.99	0.0468													windspeed	0.05542	0.25148	0.22	0.8256													windspeed	0.17167	0.23101	0.74	0.4575
				temp	-0.34816	0.15845	-2.2	0.0283													temp	-0.5019	0.1149	-4.37	<.0001													temp	-0.40601	0.14816	-2.74	0.0062
				temp2	2.72053	1.13234	2.4	0.0165													temp2	3.03788	0.80318	3.78	0.0002													temp2	2.51597	0.87361	2.88	0.004
				humid2	-1.22581	0.43067	-2.85	0.0045													humid2	-0.3558	0.28719	-1.24	0.2156													humid2	0.2936	0.33443	0.88	0.3801
				windspeed2	-0.10638	0.10669	-1	0.319													windspeed2	-0.00979	0.06237	-0.16	0.8752													windspeed2	0.05139	0.06702	0.77	0.4433
				avgemf	-2.2777	0.76249	-2.99	0.0029	0.017	F = 2.72 / P = 0.0127											avgemf	-1.34185	0.51486	-2.61	0.0093	0.0193	F = 5.36 / P < .0001											avgemf	-0.14016	0.51983	-0.27	0.7875	0.0057	F = 1.77 / P = .1024
				avgtotdens	-0.96798	1.23754	-0.78	0.4344													avgtotdens	1.50455	0.79695	1.89	0.0593													avgtotdens	-1.93366	1.52005	-1.27	0.2035
				swradusu	-0.52312	0.56026	-0.93	0.3508													swradusu	-1.09006	0.39216	-2.78	0.0055													swradusu	0.06179	0.38107	0.16	0.8712
				avgemf2	0.37095	0.2438	1.52	0.1285													avgemf2	0.17564	0.16025	1.1	0.2733													avgemf2	-0.04574	0.11815	-0.39	0.6987
				avgtotdens2	0.84353	0.88327	0.96	0.3399													avgtotdens2	-0.26246	0.62888	-0.42	0.6765													avgtotdens2	1.64248	3.49621	0.47	0.6386
				swradusu2	0.05244	0.13438	0.39	0.6965													swradusu2	0.28266	0.09735	2.9	0.0038													swradusu2	-0.04167	0.0855	-0.49	0.6261
				Full Model F-test						F = 13.35 / P < .0001											Full Model F-test						F = 21.89 / P < .0001											Full Model F-test						F = 19.60 / P < .0001
				Overall R2					0.2088												Overall R2					0.1963												Overall R2					0.1584
																																							Note: No EMF variable or entire group of EMF effects were significant in July for R45
R411					Hive R411
					May																	June																	July
					Parameter Estimate	Standard Error	t Value	Pr > |t|	Change in R2 from Previous Model	F-test/Pvalue for Group of Effects in Full Model	Change in R2 when EMF variables added before weather variables											Parameter Estimate	Standard Error	t Value	Pr > |t|	Change in R2 from Previous Model	F-test/Pvalue for Group of Effects in Full Model	Change in R2 when EMF variables added before weather variables											Parameter Estimate	Standard Error	t Value	Pr > |t|	Change in R2 from Previous Model	F-test/Pvalue for Group of Effects in Full Model	Change in R2 when EMF variables added before weather variables
				Variables in Full Model																	Variables in Full Model																	Variables in Full Model
				Intercept	-1.31011	31.7971	-0.04	0.9671													Intercept	47.6879	13.2759	3.59	0.0003													Intercept	-143.471	30.616	-4.69	<.0001
				timept	-0.0051	0.03117	-0.16	0.8701	0.0461	F=2.73 / P = 0.0666											timept	-0.01991	0.02219	-0.9	0.3699	0.0208	F = 0.62 / P = 0.5392											timept	-0.00268	0.04473	-0.06	0.9523	0.0251	F = 2.34 / P = 0.0962
				timeptsq	-0.34202	0.64041	-0.53	0.5934													timeptsq	0.33414	0.46127	0.72	0.4689													timeptsq	-0.44605	0.86089	-0.52	0.6044
				Press	0.0018	0.03085	0.06	0.9535	0.2399	F=5.77 / P < .0001	0.2374										Press	-0.02765	0.01255	-2.2	0.0277	0.3218	F = 27.53 / P < .0001	0.2413										Press	0.12364	0.03033	4.08	<.0001	0.0714	F = 19.58 / P < .0001	0.0362
				Humid	0.02724	0.03579	0.76	0.4468													Humid	-0.00698	0.02075	-0.34	0.7365													Humid	0.0406	0.03349	1.21	0.2255
				windspeed	0.63061	0.3125	2.02	0.0439													windspeed	0.45848	0.17065	2.69	0.0073													windspeed	0.24455	0.23431	1.04	0.2968
				temp	0.03563	0.1217	0.29	0.7698													temp	-0.58236	0.07797	-7.47	<.0001													temp	0.27816	0.15021	1.85	0.0642
				temp2	-1.03648	0.86967	-1.19	0.2337													temp2	3.31432	0.54503	6.08	<.0001													temp2	-1.71054	0.88559	-1.93	0.0536
				humid2	-0.4119	0.33075	-1.25	0.2134													humid2	0.0406	0.19489	0.21	0.835													humid2	0.5657	0.33916	1.67	0.0955
				windspeed2	-0.05486	0.08192	-0.67	0.5033													windspeed2	0.01523	0.04232	0.36	0.719													windspeed2	0.0553	0.06798	0.81	0.4161
				avgemf	-2.24449	0.58561	-3.83	0.0001	0.0337	F=6.27 / P < .0001											avgemf	-0.38526	0.34938	-1.1	0.2704	0.0119	F = 4.16 / P = 0.0004											avgemf	0.23165	0.52735	0.44	0.6605	0.0405	F = 12.24 / P < .0001
				avgtotdens	2.38289	0.95039	2.51	0.0124													avgtotdens	0.84504	0.5408	1.56	0.1184													avgtotdens	0.91369	1.5419	0.59	0.5536
				swradusu	-0.9128	0.43012	-2.12	0.0341													swradusu	-0.49245	0.26612	-1.85	0.0645													swradusu	0.16539	0.38652	0.43	0.6688
				avgemf2	0.87336	0.18725	4.66	<.0001													avgemf2	0.3466	0.10874	3.19	0.0015													avgemf2	0.27235	0.1199	2.27	0.0233
				avgtotdens2	-1.07293	0.67836	-1.58	0.1141													avgtotdens2	-0.54209	0.42675	-1.27	0.2042													avgtotdens2	0.21154	3.54658	0.06	0.9524
				swradusu2	0.27643	0.10315	2.68	0.0075													swradusu2	0.20431	0.06606	3.09	0.002													swradusu2	-0.11665	0.08673	-1.34	0.1788
				Full Model F-test						F = 23.78 / P < .0001											Full Model F-test						F = 49.25 / P < .0001											Full Model F-test						F = 16.53 / P < .0001
				Overall R2					0.3197												Overall R2					0.3545												Overall R2					0.137
Dependent Variable				Cube Root of (OUT+IN)
R45					Hive R45
					May																	June																	July
					Parameter Estimate	Standard Error	t Value	Pr > |t|	Change in R2 from Previous Model	F-test/Pvalue for Group of Effects in Full Model	Change in R2 when EMF variables added before weather variables											Parameter Estimate	Standard Error	t Value	Pr > |t|	Change in R2 from Previous Model	F-test/Pvalue for Group of Effects in Full Model	Change in R2 when EMF variables added before weather variables											Parameter Estimate	Standard Error	t Value	Pr > |t|	Change in R2 from Previous Model	F-test/Pvalue for Group of Effects in Full Model	Change in R2 when EMF variables added before weather variables
				Variables in Full Model																	Variables in Full Model																	Variables in Full Model
				Intercept	-65.717	44.4684	-1.48	0.1399													Intercept	-102.268	17.985	-5.69	<.0001													Intercept	2.22554	28.9013	0.08	0.9386
				timept	0.04231	0.04358	0.97	0.332	0.1672	F = 18.24 /P < 0.0001											timept	0.09369	0.03006	3.12	0.0019	0.1184	F =12.98 / P < .0001											timept	0.14214	0.04223	3.37	0.0008	0.3009	F = 10.37 / P < 0.0001
				timeptsq	0.75413	0.89536	0.84	0.3999													timeptsq	-1.32421	0.62489	-2.12	0.0343													timeptsq	-1.9737	0.81272	-2.43	0.0153
				Press	0.06512	0.04315	1.51	0.1317	0.098	F = 6.42 / P < 0.0001	0.0983										Press	0.09878	0.017	5.81	<.0001	0.1009	F = 14.51 / P < .0001	0.0935										Press	-0.00631	0.02863	-0.22	0.8254	0.0349	F = 8.58 / P < 0.0001	0.0313
				Humid	-0.02215	0.05003	-0.44	0.658													Humid	-0.01969	0.02811	-0.7	0.4838													Humid	-0.11723	0.03162	-3.71	0.0002
				windspeed	0.15924	0.43687	0.36	0.7156													windspeed	0.83373	0.23118	3.61	0.0003													windspeed	-0.08677	0.22122	-0.39	0.6949
				temp	0.19031	0.17012	1.12	0.2636													temp	0.36414	0.10563	3.45	0.0006													temp	0.43787	0.14189	3.09	0.0021
				temp2	-1.7766	1.2157	-1.46	0.1443													temp2	-2.95074	0.73836	-4	<.0001													temp2	-2.85709	0.83661	-3.42	0.0007
				humid2	0.20521	0.46237	0.44	0.6573													humid2	-0.1292	0.26402	-0.49	0.6247													humid2	0.63705	0.32027	1.99	0.0469
				windspeed2	0.20383	0.11455	1.78	0.0756													windspeed2	-0.17208	0.05733	-3	0.0027													windspeed2	-0.00674	0.06418	-0.11	0.9163
				avgemf	0.0008711	0.81862	0	0.9992	0.0414	F = 7.54 / P < 0.0001											avgemf	-0.12888	0.47331	-0.27	0.7854	0.048	F = 14.67 / P < .0001											avgemf	-1.04604	0.49781	-2.1	0.0358	0.0211	F = 8.55 / P < 0.0001
				avgtotdens	-3.48862	1.32866	-2.63	0.0088													avgtotdens	-0.94051	0.73263	-1.28	0.1995													avgtotdens	-3.48569	1.45567	-2.39	0.0168
				swradusu	1.76631	0.60151	2.94	0.0034													swradusu	0.24491	0.36051	0.68	0.497													swradusu	0.44797	0.36493	1.23	0.2198
				avgemf2	0.53962	0.26175	2.06	0.0396													avgemf2	0.46888	0.14732	3.18	0.0015													avgemf2	0.29943	0.11315	2.65	0.0082
				avgtotdens2	3.21712	0.9483	3.39	0.0007													avgtotdens2	2.09778	0.57812	3.63	0.0003													avgtotdens2	2.57662	3.34814	0.77	0.4417
				swradusu2	-0.30641	0.14428	-2.12	0.034													swradusu2	-0.17721	0.08949	-1.98	0.0479													swradusu2	-0.15154	0.08188	-1.85	0.0644
				Full Model F-test						F = 22.34 / P < .0001											Full Model F-test						F = 32.71 / P < .0001											Full Model F-test						F = 57.79 / P < .0001
				Overall R2					0.3066												Overall R2					0.2673												Overall R2					0.3569
R411					Hive R411
					May																	June																	July
					Parameter Estimate	Standard Error	t Value	Pr > |t|	Change in R2 from Previous Model	F-test/Pvalue for Group of Effects in Full Model	Change in R2 when EMF variables added before weather variables											Parameter Estimate	Standard Error	t Value	Pr > |t|	Change in R2 from Previous Model	F-test/Pvalue for Group of Effects in Full Model	Change in R2 when EMF variables added before weather variables											Parameter Estimate	Standard Error	t Value	Pr > |t|	Change in R2 from Previous Model	F-test/Pvalue for Group of Effects in Full Model	Change in R2 when EMF variables added before weather variables
				Variables in Full Model																	Variables in Full Model																	Variables in Full Model
				Intercept	-161.315	45.9093	-3.51	0.0005													Intercept	-129.324	19.4789	-6.64	<.0001													Intercept	78.2292	28.7927	2.72	0.0067
				timept	0.14305	0.04501	3.18	0.0015	0.3137	F=34.84 / P < 0.0001											timept	0.24707	0.03256	7.59	<.0001	0.31	F = 80.24 / P < 0.0001											timept	0.44902	0.04207	10.67	<.0001	0.4979	F = 60.50 / P < 0.0001
				timeptsq	-0.68889	0.92464	-0.75	0.4565													timeptsq	-3.44183	0.67679	-5.09	<.0001													timeptsq	-7.75901	0.80962	-9.58	<.0001
				Press	0.15951	0.04454	3.58	0.0004	0.2475	F=7.12 / P < .0001	0.2536										Press	0.10762	0.01841	5.85	<.0001	0.2403	F = 18.41 / P < .0001	0.2176										Press	-0.08467	0.02852	-2.97	0.003	0.0274	F = 14.88 / P < .0001	0.0101
				Humid	-0.26296	0.05167	-5.09	<.0001													Humid	-0.16045	0.03044	-5.27	<.0001													Humid	-0.06369	0.03149	-2.02	0.0433
				windspeed	0.69889	0.45119	1.55	0.1218													windspeed	1.10313	0.25039	4.41	<.0001													windspeed	0.73694	0.22035	3.34	0.0008
				temp	0.17953	0.17571	1.02	0.3072													temp	0.72003	0.1144	6.29	<.0001													temp	0.467	0.14126	3.31	0.001
				temp2	-1.25603	1.25565	-1	0.3175													temp2	-4.44037	0.79969	-5.55	<.0001													temp2	-3.10275	0.83285	-3.73	0.0002
				humid2	2.169	0.47755	4.54	<.0001													humid2	1.40248	0.28595	4.9	<.0001													humid2	0.07653	0.31896	0.24	0.8104
				windspeed2	-0.03075	0.11828	-0.26	0.7949													windspeed2	-0.19014	0.06209	-3.06	0.0022													windspeed2	-0.12556	0.06393	-1.96	0.0497
				avgemf	-0.16763	0.84551	-0.2	0.8429	0.0327	F=10.20 / P < .0001											avgemf	-1.77649	0.51263	-3.47	0.0005	0.0186	F = 9.70 / P = 0.0004											avgemf	-2.11937	0.49595	-4.27	<.0001	0.0135	F = 7.58 / P < .0001
				avgtotdens	-2.93722	1.3722	-2.14	0.0326													avgtotdens	0.90165	0.79348	1.14	0.256													avgtotdens	-3.6883	1.45007	-2.54	0.0111
				swradusu	3.22118	0.62101	5.19	<.0001													swradusu	1.23602	0.39046	3.17	0.0016													swradusu	-0.75555	0.36351	-2.08	0.0378
				avgemf2	0.38779	0.27035	1.43	0.1519													avgemf2	0.58607	0.15955	3.67	0.0002													avgemf2	0.56808	0.11276	5.04	<.0001
				avgtotdens2	2.34623	0.97943	2.4	0.0168													avgtotdens2	-1.78755	0.62615	-2.85	0.0044													avgtotdens2	4.98456	3.33536	1.49	0.1353
				swradusu2	-0.4799	0.14893	-3.22	0.0013													swradusu2	-0.11091	0.09693	-1.14	0.2527													swradusu2	0.2405	0.08157	2.95	0.0032
				Full Model F-test						F = 74.01 / P < .0001											Full Model F-test						F = 118.33 / P < .0001											Full Model F-test						F = 121.64 / P < .0001
				Overall R2					0.5939												Overall R2					0.5689												Overall R2					0.5388
[truncated: 48 more columns]

## Sheet: Correlations
		Correlations Between EMF Variables (used in model) and Weather Variables
	Both R45 and R411
	Month	May						June						July						August						September						All Month Combined
		Pearson Correlation Coefficients, N = 774						Pearson Correlation Coefficients, N = 1361						Pearson Correlation Coefficients, N = 1578						Pearson Correlation Coefficients, N = 1422						Pearson Correlation Coefficients, N = 1575						Pearson Correlation Coefficients, N = 6710
		Prob > |r| under H0: Rho=0						Prob > |r| under H0: Rho=0						Prob > |r| under H0: Rho=0						Prob > |r| under H0: Rho=0						Prob > |r| under H0: Rho=0						Prob > |r| under H0: Rho=0
			temp	press	humid	windspeed			temp	press	humid	windspeed			temp	press	humid	windspeed			temp	press	humid	windspeed			temp	press	humid	windspeed			temp	press	humid	windspeed
		avgemf	0.96562	-0.19672	-0.849	0.24591		avgemf	0.9571	-0.00066	-0.89117	0.12558		avgemf	0.93046	-0.21079	-0.90004	0.24916		avgemf	0.95614	-0.20261	-0.88722	0.20884		avgemf	0.93163	-0.38098	-0.76246	-0.00248		avgemf	0.95135	-0.2352	-0.82801	0.11328
			<.0001	<.0001	<.0001	<.0001			<.0001	0.9806	<.0001	<.0001			<.0001	<.0001	<.0001	<.0001			<.0001	<.0001	<.0001	<.0001			<.0001	<.0001	<.0001	0.9216			<.0001	<.0001	<.0001	<.0001
		avgtotdens	-0.43707	-0.26492	0.37665	-0.01974		avgtotdens	-0.41887	-0.04931	0.41201	-0.12274		avgtotdens	0.03003	-0.03407	-0.11768	0.01568		avgtotdens	-0.25437	0.2669	0.18285	-0.05879		avgtotdens	-0.05994	0.08887	-0.0384	-0.07009		avgtotdens	-0.25856	0.17154	0.11667	-0.12252
			<.0001	<.0001	<.0001	0.5834			<.0001	0.069	<.0001	<.0001			0.2331	0.1761	<.0001	0.5337			<.0001	<.0001	<.0001	0.0266			0.0174	0.0004	0.1277	0.0054			<.0001	<.0001	<.0001	<.0001
		swradusu	0.41074	0.2827	-0.24315	0.03351		swradusu	0.43113	0.35136	-0.30984	0.13736		swradusu	0.32379	0.3307	-0.16902	0.18974		swradusu	0.3299	0.28788	-0.2169	0.35239		swradusu	0.25108	0.2809	-0.22024	0.20955		swradusu	0.37687	0.18125	-0.23709	0.18834
			<.0001	<.0001	<.0001	0.3518			<.0001	<.0001	<.0001	<.0001			<.0001	<.0001	<.0001	<.0001			<.0001	<.0001	<.0001	<.0001			<.0001	<.0001	<.0001	<.0001			<.0001	<.0001	<.0001	<.0001
		Correlations Between EMF Variables
	Both R45 and R411
	Month	May						June						July						August						September						All Month Combined
		Pearson Correlation Coefficients, N = 774						Pearson Correlation Coefficients, N = 1361						Pearson Correlation Coefficients, N = 1578						Pearson Correlation Coefficients, N = 1422						Pearson Correlation Coefficients, N = 1575							Pearson Correlation Coefficients, N = 6710
		Prob > |r| under H0: Rho=0						Prob > |r| under H0: Rho=0						Prob > |r| under H0: Rho=0						Prob > |r| under H0: Rho=0						Prob > |r| under H0: Rho=0							Prob > |r| under H0: Rho=0
			avgemf	avgtotdens	swradusu				avgemf	avgtotdens	swradusu				avgemf	avgtotdens	swradusu				avgemf	avgtotdens	swradusu				avgemf	avgtotdens	swradusu					avgemf	avgtotdens	swradusu
		avgemf	1	-0.4247	0.34902			avgemf	1	-0.3469	0.36431			avgemf	1	0.07724	0.13058			avgemf	1	-0.24371	0.14162			avgemf	1	-0.03244	0.09614				avgemf	1	-0.23863	0.25534
				<.0001	<.0001					<.0001	<.0001					0.0021	<.0001					<.0001	<.0001					0.1982	0.0001						<.0001	<.0001
		avgtotdens	-0.4247	1	-0.22845			avgtotdens	-0.3469	1	-0.19302			avgtotdens	0.07724	1	-0.12002			avgtotdens	-0.24371	1	-0.17969			avgtotdens	-0.03244	1	-0.14332				avgtotdens	-0.23863	1	-0.25282
			<.0001		<.0001				<.0001		<.0001				0.0021		<.0001				<.0001		<.0001				0.1982		<.0001					<.0001		<.0001
		swradusu	0.34902	-0.22845	1			swradusu	0.36431	-0.19302	1			swradusu	0.13058	-0.12002	1			swradusu	0.14162	-0.17969	1			swradusu	0.09614	-0.14332	1				swradusu	0.25534	-0.25282	1
			<.0001	<.0001					<.0001	<.0001					<.0001	<.0001					<.0001	<.0001					0.0001	<.0001						<.0001	<.0001
		Correlations Between Weather Variables
	Both R45 and R411
	Month	May						June						July						August						September						All Month Combined
		Pearson Correlation Coefficients, N = 774						Pearson Correlation Coefficients, N = 1361						Pearson Correlation Coefficients, N = 1578						Pearson Correlation Coefficients, N = 1422						Pearson Correlation Coefficients, N = 1575							Pearson Correlation Coefficients, N = 6710
		Prob > |r| under H0: Rho=0						Prob > |r| under H0: Rho=0						Prob > |r| under H0: Rho=0						Prob > |r| under H0: Rho=0						Prob > |r| under H0: Rho=0							Prob > |r| under H0: Rho=0
			temp	press	humid	windspeed			temp	press	humid	windspeed			temp	press	humid	windspeed			temp	press	humid	windspeed			temp	press	humid	windspeed				temp	press	humid	windspeed
		temp	1	-0.177	-0.88738	0.24829		temp	1	0.01173	-0.89943	0.13289		temp	1	-0.12359	-0.88709	0.27818		temp	1	-0.11189	-0.88104	0.28929		temp	1	-0.35848	-0.84515	0.05045			temp	1	-0.19951	-0.8524	0.12709
				<.0001	<.0001	<.0001				0.6656	<.0001	<.0001				<.0001	<.0001	<.0001				<.0001	<.0001	<.0001				<.0001	<.0001	0.0453					<.0001	<.0001	<.0001
		press	-0.177	1	0.31133	-0.35971		press	0.01173	1	-0.05618	-0.22233		press	-0.12359	1	0.27486	-0.04369		press	-0.11189	1	0.20862	-0.19168		press	-0.35848	1	0.17807	-0.05541			press	-0.19951	1	0.1001	-0.22348
			<.0001		<.0001	<.0001			0.6656		0.0382	<.0001			<.0001		<.0001	0.0827			<.0001		<.0001	<.0001			<.0001		<.0001	0.0279				<.0001		<.0001	<.0001
		humid	-0.88738	0.31133	1	-0.38467		humid	-0.89943	-0.05618	1	-0.18677		humid	-0.88709	0.27486	1	-0.24326		humid	-0.88104	0.20862	1	-0.34935		humid	-0.84515	0.17807	1	-0.23585			humid	-0.8524	0.1001	1	-0.20277
			<.0001	<.0001		<.0001			<.0001	0.0382		<.0001			<.0001	<.0001		<.0001			<.0001	<.0001		<.0001			<.0001	<.0001		<.0001				<.0001	<.0001		<.0001
		windspeed	0.24829	-0.35971	-0.38467	1		windspeed	0.13289	-0.22233	-0.18677	1		windspeed	0.27818	-0.04369	-0.24326	1		windspeed	0.28929	-0.19168	-0.34935	1		windspeed	0.05045	-0.05541	-0.23585	1			windspeed	0.12709	-0.22348	-0.20277	1
			<.0001	<.0001	<.0001				<.0001	<.0001	<.0001				<.0001	0.0827	<.0001				<.0001	<.0001	<.0001				0.0453	0.0279	<.0001					<.0001	<.0001	<.0001

## Sheet: CV Results
		Quadratic Regression R^2 Values for R45 and R411 for each of CIN, COUT, CINPOUT
		R45										R45											R45											R45
		CIN										CIN											CIN											CIN
		Model	Time of Day Only: TimePt TimePt^2									Model	Weather Variables Only										Model	EMR Variables Only										Model	All Time, Weather and EMR Variables
			10-Fold Cross Validation on 70% of Data				OOB 30%	Model R^2 Using All Data	Random Forests Average R^2				10-Fold Cross Validation on 70% of Data				OOB 30%	Model R^2 Using All Data	Random Forests Average R^2					10-Fold Cross Validation on 70% of Data				OOB 30%	Model R^2 Using All Data	Random Forests Average R^2					10-Fold Cross Validation on 70% of Data				OOB 30%	Model R^2 Using All Data	Random Forests Average R^2
			R^2				R^2						R^2				R^2							R^2				R^2							R^2				R^2
		Month	Mean	STD	Min	Max	OOB					Month	Mean	STD	Min	Max	OOB						Month	Mean	STD	Min	Max	OOB						Month	Mean	STD	Min	Max	OOB
		May	0.20047	0.040058	0.14053	0.2735	0.16453	0.1765	0.152509			May	0.26458	0.063944	0.192	0.36918	0.17904	0.2787	0.291958				May	0.21625	0.033864	0.15477	0.25879	0.14872	0.2052	0.206507				May	0.32863	0.08675	0.23607	0.52144	0.28201	0.3188	0.369664
		June	0.11978	0.023231	0.08997	0.17263	0.09757	0.1257	0.175702			June	0.19881	0.05097	0.14228	0.30618	0.16066	0.1935	0.304359				June	0.18816	0.0295	0.14716	0.22533	0.16052	0.1942	0.264293				June	0.29679	0.03991	0.23253	0.35946	0.32104	0.2705	0.427011
		July	0.31098	0.092741	0.2261	0.53487	0.32923	0.3164	0.33202			July	0.34178	0.087821	0.24462	0.50609	0.33687	0.3435	0.309047				July	0.31215	0.080377	0.24093	0.47916	0.30839	0.3161	0.315603				July	0.40293	0.06553	0.31903	0.54024	0.36791	0.3738	0.382187
		August	0.229	0.053273	0.16428	0.32043	0.21776	0.2257	0.282829			August	0.2747	0.078967	0.15592	0.42212	0.23123	0.2711	0.29051				August	0.30415	0.07723	0.21794	0.45183	0.27563	0.3064	0.376551				August	0.36696	0.07343	0.25644	0.49185	0.41469	0.3538	0.502869
		September	0.49556	0.063202	0.36068	0.59469	0.51164	0.5057	0.54285			September	0.46904	0.048892	0.38502	0.52844	0.49427	0.4751	0.609				September	0.47783	0.067735	0.33026	0.57372	0.49472	0.4707	0.61679				September	0.59765	0.10201	0.48062	0.74448	0.56868	0.5869	0.70637
		All Months	0.21236	0.020301	0.18212	0.23897	0.21207	0.2037				All Months	0.31392	0.027042	0.28732	0.37431	0.30927	0.3096					All Months	0.33212	0.016258	0.31239	0.35633	0.3232	0.3231					All Months	0.36072	0.018051	0.33533	0.38861	0.3502	0.3643
		R45										R45											R45											R45
		COUT										COUT											COUT											COUT
		Model	Time of Day Only: TimePt TimePt^2									Model	Weather Variables Only										Model	EMR Variables Only										Model	All Time, Weather and EMR Variables
			10-Fold Cross Validation on 70% of Data				OOB 30%	Model R^2 Using All Data	Random Forests Average R^2				10-Fold Cross Validation on 70% of Data				OOB 30%	Model R^2 Using All Data	Random Forests Average R^2					10-Fold Cross Validation on 70% of Data				OOB 30%	Model R^2 Using All Data	Random Forests Average R^2					10-Fold Cross Validation on 70% of Data				OOB 30%	Model R^2 Using All Data	Random Forests Average R^2
			R^2				R^2						R^2				R^2							R^2				R^2							R^2				R^2
		Month	Mean	STD	Min	Max	OOB					Month	Mean	STD	Min	Max	OOB						Month	Mean	STD	Min	Max	OOB						Month	Mean	STD	Min	Max	OOB
		May	0.16818	0.028371	0.12389	0.20047	0.19259	0.1564	0.135971			May	0.22444	0.055658	0.1267	0.31909	0.19464	0.2183	0.271059				May	0.20788	0.05669	0.13679	0.34293	0.22776	0.1789	0.183465				May	0.30674	0.087609	0.18939	0.50188	0.29662	0.2925	0.346383
		June	0.10823	0.026309	0.07539	0.15928	0.1066	0.1101	0.161315			June	0.16917	0.027754	0.14077	0.23634	0.18761	0.1817	0.284091				June	0.17847	0.021837	0.14818	0.22187	0.18226	0.1751	0.236144				June	0.24785	0.045112	0.19491	0.33964	0.23319	0.2561	0.41153
		July	0.28435	0.066047	0.18584	0.40236	0.28608	0.2792	0.310693			July	0.32663	0.053944	0.25938	0.42585	0.32402	0.3006	0.277718				July	0.30833	0.052378	0.24104	0.39988	0.29439	0.2861	0.291805				July	0.36364	0.052909	0.30373	0.45634	0.34844	0.3362	0.37057
		August	0.19821	0.039379	0.13237	0.25379	0.17308	0.2227	0.262679			August	0.28416	0.081936	0.13773	0.37984	0.1814	0.2665	0.2852				August	0.31794	0.068224	0.21279	0.41161	0.21844	0.3024	0.357053				August	0.37264	0.068163	0.25886	0.48751	0.22874	0.3648	0.490566
		September	0.48085	0.051112	0.39253	0.57074	0.4978	0.4875	0.513059			September	0.4794	0.060165	0.38354	0.59814	0.44631	0.4531	0.584824				September	0.47564	0.033026	0.42816	0.51702	0.48957	0.4649	0.595244				September	0.57966	0.049364	0.5146	0.68677	0.56647	0.5695	0.680868
		All Months	0.19429	0.017061	0.17785	0.23736	0.207	0.1932				All Months	0.29414	0.023242	0.26238	0.33848	0.29146	0.2875					All Months	0.31655	0.032715	0.27975	0.39074	0.33395	0.304					All Months	0.3548	0.02641	0.32925	0.41668	0.37644	0.3436
		R45										R45											R45											R45
		CINPOUT										CINPOUT											CINPOUT											CINPOUT
		Model	Time of Day Only: TimePt TimePt^2									Model	Weather Variables Only										Model	EMR Variables Only										Model	All Time, Weather and EMR Variables
			10-Fold Cross Validation on 70% of Data				OOB 30%	Model R^2 Using All Data					10-Fold Cross Validation on 70% of Data				OOB 30%	Model R^2 Using All Data						10-Fold Cross Validation on 70% of Data				OOB 30%	Model R^2 Using All Data						10-Fold Cross Validation on 70% of Data				OOB 30%	Model R^2 Using All Data
			R^2				R^2						R^2				R^2							R^2				R^2							R^2				R^2
		Month	Mean	STD	Min	Max	OOB					Month	Mean	STD	Min	Max	OOB						Month	Mean	STD	Min	Max	OOB						Month	Mean	STD	Min	Max	OOB
		May	0.18541	0.03993	0.12362	0.26753	0.2033	0.1672				May	0.25627	0.040027	0.1958	0.33016	0.27493	0.2316					May	0.21065	0.024101	0.16293	0.2466	0.22166	0.1927					May	0.32838	0.058195	0.2402	0.42426	0.36281	0.3066
		June	0.13754	0.028016	0.10527	0.18921	0.14109	0.1184				June	0.21698	0.042966	0.15822	0.27963	0.20945	0.1885					June	0.19217	0.029852	0.15943	0.25246	0.16883	0.1853					June	0.30808	0.052256	0.23795	0.39154	0.28256	0.2673
		July	0.30361	0.053794	0.20695	0.40052	0.29014	0.3009				July	0.3201	0.039168	0.23727	0.37999	0.29485	0.3254					July	0.30826	0.053481	0.21333	0.40749	0.29327	0.3032					July	0.35841	0.06084	0.26428	0.49382	0.34148	0.3569
		August	0.22532	0.029909	0.18364	0.27385	0.21415	0.2249				August	0.27827	0.065531	0.19471	0.37553	0.29496	0.2692					August	0.30214	0.050287	0.21371	0.37732	0.31711	0.3049					August	0.36277	0.089552	0.22635	0.46098	0.36633	0.3685
		September	0.49868	0.036168	0.41871	0.55762	0.49818	0.5003				September	0.46656	0.082737	0.31177	0.61083	0.48204	0.467					September	0.47228	0.069118	0.35341	0.5798	0.51427	0.4697					September	0.59296	0.067117	0.48148	0.71342	0.60094	0.5814
		All Months	0.20099	0.00833332	0.19267	0.21606	0.1862	0.1994				All Months	0.30874	0.019346	0.28108	0.335	0.29519	0.3001					All Months	0.3215	0.023523	0.28547	0.35577	0.30658	0.3148					All Months	0.36289	0.023839	0.32399	0.39059	0.34133	0.3553
		R411										R411											R411											R411
		CIN										CIN											CIN											CIN
		Model	Time of Day Only: TimePt TimePt^2									Model	Weather Variables Only										Model	EMR Variables Only										Model	All Time, Weather and EMR Variables
			10-Fold Cross Validation on 70% of Data				OOB 30%	Model R^2 Using All Data	Random Forests Average R^2				10-Fold Cross Validation on 70% of Data				OOB 30%	Model R^2 Using All Data	Random Forests Average R^2					10-Fold Cross Validation on 70% of Data				OOB 30%	Model R^2 Using All Data	Random Forests Average R^2					10-Fold Cross Validation on 70% of Data				OOB 30%	Model R^2 Using All Data	Random Forests Average R^2
			R^2				R^2						R^2				R^2							R^2				R^2							R^2				R^2
		Month	Mean	STD	Min	Max	OOB					Month	Mean	STD	Min	Max	OOB						Month	Mean	STD	Min	Max	OOB						Month	Mean	STD	Min	Max	OOB
		May	0.31173	0.051437	0.24469	0.40069	0.30843	0.317	0.239756			May	0.55359	0.10798	0.43871	0.73805	0.42195	0.5503	0.599501				May	0.50371	0.08835	0.40187	0.67361	0.42468	0.5007	0.580825				May	0.60153	0.093008	0.46847	0.74455	0.48229	0.6051	0.652582
		June	0.31357	0.066711	0.21371	0.42987	0.31207	0.2981	0.315005			June	0.5191	0.06642	0.45171	0.65392	0.54709	0.5143	0.589204				June	0.46776	0.068902	0.3247	0.55963	0.46854	0.4698	0.550887				June	0.58462	0.065018	0.47877	0.69253	0.60014	0.5762	0.654151
		July	0.47623	0.076509	0.3497	0.59757	0.49703	0.4839	0.491931			July	0.44025	0.06478	0.34308	0.54805	0.43329	0.4586	0.481833				July	0.43041	0.06304	0.34938	0.54577	0.42242	0.4396	0.493678				July	0.52431	0.066072	0.41513	0.62476	0.55516	0.5327	0.570782
		August	0.26835	0.072841	0.1731	0.43722	0.29869	0.2564	0.365525			August	0.35879	0.07334	0.18633	0.46019	0.40426	0.3417	0.382416				August	0.379	0.08761	0.22645	0.513	0.43308	0.3639	0.441993				August	0.42004	0.079582	0.24126	0.51269	0.47577	0.3972	0.570782
		September	0.42452	0.065555	0.34796	0.56227	0.40141	0.4204	0.4551			September	0.45284	0.07315	0.32935	0.6027	0.45666	0.4348	0.563163				September	0.41479	0.062341	0.30614	0.51884	0.38676	0.4017	0.565135				September	0.5172	0.081243	0.3982	0.68279	0.50348	0.5005	0.682941
		All Months	0.31012	0.024347	0.27545	0.35407	0.28326	0.3168				All Months	0.45726	0.027539	0.41213	0.50163	0.45418	0.4677					All Months	0.44285	0.032523	0.39582	0.49576	0.4289	0.452					All Months	0.49417	0.031539	0.44189	0.54545	0.4793	0.5053
		R411										R411											R411											R411
		COUT										COUT											COUT											COUT
		Model	Time of Day Only: TimePt TimePt^2									Model	Weather Variables Only										Model	EMR Variables Only										Model	All Time, Weather and EMR Variables
			10-Fold Cross Validation on 70% of Data				OOB 30%	Model R^2 Using All Data	Random Forests Average R^2				10-Fold Cross Validation on 70% of Data				OOB 30%	Model R^2 Using All Data	Random Forests Average R^2					10-Fold Cross Validation on 70% of Data				OOB 30%	Model R^2 Using All Data	Random Forests Average R^2					10-Fold Cross Validation on 70% of Data				OOB 30%	Model R^2 Using All Data	Random Forests Average R^2
			R^2				R^2						R^2				R^2							R^2				R^2							R^2				R^2
		Month	Mean	STD	Min	Max	OOB					Month	Mean	STD	Min	Max	OOB						Month	Mean	STD	Min	Max	OOB						Month	Mean	STD	Min	Max	OOB
		May	0.33219	0.091812	0.20077	0.47469	0.4129	0.3143	0.25567			May	0.51011	0.093408	0.35165	0.65421	0.53225	0.5124	0.567248				May	0.46655	0.080165	0.29298	0.57637	0.55523	0.4568	0.553772				May	0.58888	0.08748	0.44996	0.69378	0.63818	0.5776	0.63007
		June	0.32043	0.052309	0.24272	0.41125	0.283	0.3196	0.352874			June	0.5101	0.081727	0.41371	0.62588	0.50897	0.4811	0.571229				June	0.47014	0.064013	0.36762	0.60671	0.46169	0.4441	0.536094				June	0.58847	0.094044	0.4495	0.77269	0.54527	0.5563	0.637766
		July	0.51123	0.07759	0.408	0.66504	0.46147	0.5072	0.530936			July	0.46763	0.077003	0.35417	0.58348	0.47346	0.4616	0.49423				July	0.44734	0.080053	0.33576	0.55344	0.47161	0.4547	0.517571				July	0.54382	0.084471	0.43359	0.66457	0.57497	0.54	0.604481
		August	0.27116	0.057873	0.19398	0.36226	0.25967	0.2459	0.357669			August	0.34705	0.059145	0.2659	0.4499	0.33855	0.3328	0.376801				August	0.37603	0.073199	0.28063	0.49467	0.39966	0.3564	0.436049				August	0.41442	0.070836	0.31901	0.5155	0.44113	0.3887
		September	0.41469	0.059102	0.3544	0.5206	0.42338	0.4152	0.442971			September	0.44775	0.054039	0.3521	0.53952	0.4441	0.4287	0.55479				September	0.42872	0.024609	0.38823	0.45552	0.46893	0.4043	0.562166				September	0.51306	0.051654	0.43289	0.59393	0.5448	0.4996
		All Months	0.32199	0.032725	0.25643	0.37512	0.32185	0.327				All Months	0.45048	0.030141	0.41519	0.50307	0.42506	0.4526					All Months	0.46312	0.042691	0.38219	0.54114	0.45831	0.4345					All Months	0.49259	0.038206	0.44142	0.56072	0.46928	0.4928
		R411										R411											R411											R411
		CINPOUT										CINPOUT											CINPOUT											CINPOUT
		Model	Time of Day Only: TimePt TimePt^2									Model	Weather Variables Only										Model	EMR Variables Only										Model	All Time, Weather and EMR Variables
			10-Fold Cross Validation on 70% of Data				OOB 30%	Model R^2 Using All Data					10-Fold Cross Validation on 70% of Data				OOB 30%	Model R^2 Using All Data						10-Fold Cross Validation on 70% of Data				OOB 30%	Model R^2 Using All Data						10-Fold Cross Validation on 70% of Data				OOB 30%	Model R^2 Using All Data
			R^2				R^2						R^2				R^2							R^2				R^2							R^2				R^2
		Month	Mean	STD	Min	Max	OOB					Month	Mean	STD	Min	Max	OOB						Month	Mean	STD	Min	Max	OOB						Month	Mean	STD	Min	Max	OOB
		May	0.35157	0.135	0.20326	0.69072	0.38303	0.3137				May	0.56643	0.097741	0.43395	0.75009	0.58058	0.5347					May	0.51547	0.1153	0.40606	0.81048	0.5125	0.4818					May	0.625	0.12129	0.46594	0.90155	0.66022	0.5939
		June	0.32767	0.08275	0.18421	0.48897	0.35562	0.31				June	0.50019	0.0834	0.34762	0.63444	0.5206	0.5008					June	0.4599	0.09021	0.33908	0.59586	0.45132	0.4598					June	0.58058	0.11229	0.34944	0.77837	0.59293	0.5689
		July	0.50676	0.06103	0.3855	0.57473	0.46091	0.4979				July	0.45796	0.047012	0.40685	0.52288	0.39798	0.4625					July	0.46264	0.07279	0.35423	0.56745	0.41081	0.4498					July	0.54765	0.05535	0.43295	0.61391	0.48905	0.5388
		August	0.26241	0.06919	0.18095	0.40151	0.22368	0.2519				August	0.35659	0.080304	0.2313	0.46696	0.32249	0.3379					August	0.38026	0.08448	0.26929	0.51251	0.33822	0.3608					August	0.40505	0.0932	0.26546	0.58078	0.36887	0.3938
		September	0.4384	0.05117	0.35646	0.50348	0.37649	0.4193				September	0.45223	0.040226	0.40377	0.51218	0.42133	0.4327					September	0.42319	0.06912	0.34789	0.53519	0.38687	0.4036					September	0.52537	0.05232	0.45959	0.62226	0.483	0.5014
		All Months	0.32376	0.02756	0.29097	0.38473	0.32996	0.3229				All Months	0.47174	0.03663	0.42011	0.53639	0.46957	0.4629					All Months	0.44995	0.02742	0.41715	0.50577	0.44171	0.446					All Months	0.50824	0.037784	0.454	0.58261	0.51528	0.5016
