# Supplementary material for: Ambient Electromagnetic Radiation as a Predictor of Honey Bee (Apis mellifera) Traffic in Linear and Non-Linear Regression: Numerical Stability, Physical Time and Energy Efficiency
Source: Sensors (Basel). 2023 Feb 26;23(5):2584. doi: 10.3390/s23052584 (PMC10007012; doi:10.3390/s23052584)
Supplement: Supplementary file 1 [file sensors-23-02584-s001.zip › nlr_grid_search_run_time.csv]

regressor	computer	input	date(2022)	time(hours)
rfr	opc	time	11/01	23.19
rfr	opc	weather	11/01	70.2
rfr	opc	emr	11/01	55.54
rfr	opc	all	11/01	113.5
svmr	opc	time	11/15	25.17
svmr	opc	weather	11/15	192.41
svmr	opc	emr	11/15	97.8
svmr	opc	all	11/15	58.4
rfr	ogp	time	11/02	10.65
rfr	ogp	weather	11/02	56.39
rfr	ogp	emr	11/02	44.54
rfr	ogp	all	11/29	93.64
svmr	ogp	time	11/15	22.31
svmr	ogp	weather	11/15	158.38
svmr	ogp	emr	11/15	63
svmr	ogp	all	11/15	47.58
rfr	pwe	time	11/19	23.31
rfr	pwe	weather	11/19	73.17
rfr	pwe	emr	11/19	56.75
rfr	pwe	all	11/19	121.59
svmr	pwe	time	11/02	25.88
svmr	pwe	weather	11/02	178.38
svmr	pwe	emr	11/02	89.59
svmr	pwe	all	11/02	56.1
rfr	edw	time	11/19	23.57
rfr	edw	weather	11/19	75.97
rfr	edw	emr	11/19	58.57
rfr	edw	all	11/19	121.59
svmr	edw	time	12/10	26.67
svmr	edw	weather	12/10	182.41
svmr	edw	emr	12/10	91.12
svmr	edw	all	12/10	51.12
rfr_model_transfer	pwe	time	12/09	2.47
rfr_model_transfer	pwe	weather	12/09	10.23
rfr_model_transfer	pwe	emr	12/09	7.52
rfr_model_transfer	pwe	all	12/09	17.22
rfr_model_transfer	edw	time	11/30	2.51
rfr_model_transfer	edw	weather	11/30	10.39
rfr_model_transfer	edw	emr	11/30	7.71
rfr_model_transfer	edw	all	11/30	17.63
svmr_model_transfer	pwe	time	12/10	5.47
svmr_model_transfer	pwe	weather	12/10	47.1
svmr_model_transfer	pwe	emr	12/10	15.82
svmr_model_transfer	pwe	all	12/10	15.41
