# Supplementary material for: Ambient Electromagnetic Radiation as a Predictor of Honey Bee (Apis mellifera) Traffic in Linear and Non-Linear Regression: Numerical Stability, Physical Time and Energy Efficiency
Source: Sensors (Basel). 2023 Feb 26;23(5):2584. doi: 10.3390/s23052584 (PMC10007012; doi:10.3390/s23052584)
Supplement: Supplementary file 1 [file sensors-23-02584-s001.zip › rfr_grid_search.csv]

month	min_r2	min_r2_std	min_nt	min_mtd	max_r2	max_r2_std	max_nt	max_mtd	mean_r2	mean_r2_std	in	out	hive	date(2022)	regressor	computer
5	0.087569472223572	0.09411718957866796	50	16	0.21264238280938724	0.03762133758571199	84	11	0.15297506843493547	0.020627368553758577	time	cin	r45	11/01	rfr	opc
6	0.12864762607374086	0.04803925348678751	129	12	0.21124945701854853	0.040760548923848124	118	19	0.17547965784232322	0.013052336982903314	time	cin	r45	11/01	rfr	opc
7	0.29493003810900825	0.029847561352669468	103	17	0.36332245002260766	0.029380207330084954	96	14	0.33144183887379847	0.01082402138590449	time	cin	r45	11/01	rfr	opc
8	0.23182670996243243	0.042968568033700166	98	16	0.33037508078195177	0.04489169638675465	107	11	0.2824173975653407	0.015347673542669676	time	cin	r45	11/01	rfr	opc
9	0.5070970460194472	0.028769667868385192	96	24	0.5697131297460418	0.027136032453575896	86	15	0.5423651707083403	0.008903843165175314	time	cin	r45	11/01	rfr	opc
5	0.17155462095984636	0.07231059888940511	97	18	0.30138177618428	0.042857350723050795	92	10	0.24030435196251868	0.019491027162484704	time	cin	r411	11/01	rfr	opc
6	0.2735277604376251	0.05221792523877339	56	19	0.35449771177026806	0.030483740812062832	125	17	0.31488139726539843	0.012587566755152761	time	cin	r411	11/01	rfr	opc
7	0.45988905588898377	0.019999063974132956	128	21	0.5240876488118408	0.034217146200784164	80	23	0.4920786573924455	0.010071901029477817	time	cin	r411	11/01	rfr	opc
8	0.31703200151905053	0.049968642495797466	86	14	0.4102623047310495	0.02003340323073433	99	19	0.36592164913139735	0.014371208171826204	time	cin	r411	11/01	rfr	opc
9	0.42001629655973627	0.04825082778710684	54	25	0.49000147938708605	0.02366318423226106	103	22	0.45513633901793904	0.010537049230293154	time	cin	r411	11/01	rfr	opc
5	0.07315959667933822	0.09052427140382448	81	11	0.20393934923836782	0.04966316097493789	98	24	0.13613571529550716	0.01958314117190801	time	cout	r45	11/01	rfr	opc
6	0.1160428111300618	0.04618192478078537	90	22	0.19665797034472982	0.037440859794295095	52	19	0.16202428064615237	0.012911131326892625	time	cout	r45	11/01	rfr	opc
7	0.27785290387150463	0.035913548524940754	94	16	0.34516046923276156	0.02567911491955915	78	17	0.3109004921800539	0.010713018008021973	time	cout	r45	11/01	rfr	opc
8	0.21540731239141392	0.039635854150255424	75	14	0.30921938432670387	0.04467802567009196	58	20	0.26182793432377915	0.015429141134138883	time	cout	r45	11/01	rfr	opc
9	0.4800647215781921	0.02647189749703107	118	23	0.5427612009439023	0.029648037280637828	61	19	0.5133795387612311	0.009631891391452891	time	cout	r45	11/01	rfr	opc
5	0.18673954787583905	0.08491446917404782	102	18	0.31930018089772794	0.04077134414660011	117	14	0.2567588908877332	0.018922871985331213	time	cout	r411	11/01	rfr	opc
6	0.30709019711470037	0.05293855943155337	62	21	0.3872100550002506	0.02836612044691228	127	23	0.35295683008332907	0.012309125053931027	time	cout	r411	11/01	rfr	opc
7	0.5004049636789848	0.03164283076162669	123	17	0.5614426190822932	0.028485366031547745	84	24	0.5306634743097799	0.009674389428181789	time	cout	r411	11/01	rfr	opc
8	0.3021296608122346	0.0648652352204149	127	24	0.4142041087196985	0.019175814652818073	104	21	0.3583037030602138	0.015175715041968829	time	cout	r411	11/01	rfr	opc
9	0.40741681565776744	0.0485720150073279	138	21	0.47565079794015935	0.024217010163030257	64	25	0.44303829286492763	0.01073140594468519	time	cout	r411	11/01	rfr	opc
5	-0.07477150495404808	0.08223108234083659	92	23	0.03426153304930748	0.04081417851792799	106	25	-0.02306916440500106	0.016639618697081412	time	coutmin	r45	11/01	rfr	opc
6	0.01689561775345715	0.048267072326138735	55	24	0.08103500329829208	0.03206374008905265	81	10	0.04920137066642803	0.011024964493280111	time	coutmin	r45	11/01	rfr	opc
7	0.12231790409840207	0.02165380839075116	85	16	0.2068548880089769	0.023896666093096295	103	19	0.1662334898326175	0.011504938157693233	time	coutmin	r45	11/01	rfr	opc
8	0.0007353283101427799	0.03871576531423305	65	22	0.07358180364058983	0.04917846610971881	136	20	0.04398946297622273	0.010431326206031058	time	coutmin	r45	11/01	rfr	opc
9	0.12429103598917926	0.027445590033531548	129	16	0.19086882696416768	0.025543903115840594	70	15	0.15918672772455553	0.010406784615100636	time	coutmin	r45	11/01	rfr	opc
5	-0.08778461951896262	0.054673521039568726	107	19	0.009143673078854376	0.042894453657074116	127	10	-0.038299622129021556	0.01594775099534496	time	coutmin	r411	11/01	rfr	opc
6	-0.05665041438938616	0.03439659671498418	75	14	0.007692926581607584	0.022408278275392452	97	13	-0.025604698934130418	0.010412394556765018	time	coutmin	r411	11/01	rfr	opc
7	-0.001988020597880169	0.04135720648439256	60	24	0.06671002553087366	0.015333135283203535	117	16	0.033264205201838926	0.009263913494006078	time	coutmin	r411	11/01	rfr	opc
8	-0.007509571830534167	0.02995298517172495	93	13	0.05858525157526516	0.017827466421543862	56	11	0.027265612363473888	0.00988335620605408	time	coutmin	r411	11/01	rfr	opc
9	0.08265396236978965	0.04690686846848349	137	15	0.1443923877779752	0.022606715773558824	117	23	0.11555139784268914	0.009542641038071748	time	coutmin	r411	11/01	rfr	opc
5	-0.08025203424150193	0.05323678369920386	50	19	0.03221603804259785	0.03884482486616792	116	23	-0.024017701477209913	0.016750810696712956	time	cinmout	r45	11/01	rfr	opc
6	0.01646473148260662	0.0467651860355703	54	24	0.08071114711572988	0.023822563965369872	125	17	0.04867785489385359	0.010815586774858886	time	cinmout	r45	11/01	rfr	opc
7	0.12354714052945329	0.02246396242197716	131	20	0.20533869607772542	0.024205982220223684	135	15	0.1661222634048499	0.011113570243968992	time	cinmout	r45	11/01	rfr	opc
8	0.002538776945617349	0.03950070842021792	69	10	0.07735095066971268	0.03427695264500089	69	23	0.044652169361500633	0.010026956931920796	time	cinmout	r45	11/01	rfr	opc
9	0.12338993831722818	0.028293826031321752	52	25	0.19002725820447613	0.025728355140375542	123	17	0.1585076794627626	0.010654463105143001	time	cinmout	r45	11/01	rfr	opc
5	-0.09049344645860231	0.06115100208708216	75	16	0.006723978203558534	0.04346442427152924	76	10	-0.03774069637807205	0.016343387916642495	time	cinmout	r411	11/01	rfr	opc
6	-0.05784092864905355	0.037553319350672465	115	15	0.007744858629756013	0.023424038492325917	77	16	-0.025476572615696375	0.010170584740998198	time	cinmout	r411	11/01	rfr	opc
7	-0.002872173130183364	0.038292795109509	57	16	0.06137942209250474	0.030927717098307963	126	22	0.033531234601445074	0.008940139110953357	time	cinmout	r411	11/01	rfr	opc
8	-0.008523440135293835	0.03065545877565768	131	12	0.05956809186421441	0.016732330309022627	144	24	0.026892208889665335	0.010253903129438947	time	cinmout	r411	11/01	rfr	opc
9	0.08225123102896137	0.04744951329828432	58	19	0.1442843320469946	0.022225724123143394	100	17	0.11488433647981833	0.009740356285508286	time	cinmout	r411	11/01	rfr	opc
5	0.07883253998150026	0.09702239312154429	91	17	0.20994100994484938	0.05156784978686194	63	15	0.14545199911538254	0.020403565616036845	time	coutpin	r45	11/01	rfr	opc
6	0.12191117649733427	0.04700157463012443	76	22	0.20619671715973614	0.03570944042795747	99	16	0.17029278906409076	0.012964723883295599	time	coutpin	r45	11/01	rfr	opc
7	0.28752025400250647	0.03772787861959232	52	22	0.3569618531267062	0.028853057397005465	127	25	0.32306282876592374	0.010624515019173154	time	coutpin	r45	11/01	rfr	opc
8	0.22581231869379828	0.04099634063819697	74	24	0.3216990031177054	0.04486316728018172	98	18	0.2747870930722314	0.015590354321361053	time	coutpin	r45	11/01	rfr	opc
9	0.4966970380771313	0.03297866255713956	108	25	0.5609523442971591	0.028063581496273415	88	15	0.532299198190372	0.009365614024645653	time	coutpin	r45	11/01	rfr	opc
5	0.18463188851975418	0.06849721822978054	82	22	0.3092860538016359	0.04144400451908087	120	25	0.24831418693063811	0.018805901520875093	time	coutpin	r411	11/01	rfr	opc
6	0.2913078740352375	0.05293524405214299	58	14	0.37058614553059355	0.029673396406242405	79	15	0.33533587680132004	0.012608392096078008	time	coutpin	r411	11/01	rfr	opc
7	0.48160899887289926	0.03316343587473451	71	15	0.544172808717698	0.03106908236921321	95	25	0.5129241819198606	0.009370552122440236	time	coutpin	r411	11/01	rfr	opc
8	0.30765795298919074	0.06619335837772217	125	14	0.41762533227130716	0.01798357790436093	149	16	0.3625941262928447	0.01538489978987506	time	coutpin	r411	11/01	rfr	opc
9	0.415512767076436	0.04699498186061415	115	22	0.48445281236171683	0.023159579247124244	142	13	0.4509251738316175	0.010790876487980475	time	coutpin	r411	11/01	rfr	opc
5	0.24898594968037896	0.05839352003868108	137	19	0.3500659342088484	0.04769840808927144	126	10	0.30393243640710316	0.017338907811839326	weather	cin	r45	11/01	rfr	opc
6	0.2746129331296129	0.05800733178796017	72	16	0.3607628256871983	0.025037548795226936	122	13	0.31721675946789746	0.014120760911685069	weather	cin	r45	11/01	rfr	opc
7	0.27757732734801965	0.02667790587947829	51	25	0.36077438335968404	0.0361809320749879	140	10	0.3212943670026787	0.012665605700701183	weather	cin	r45	11/01	rfr	opc
8	0.24215363731030473	0.03387017426872424	55	25	0.3525149228291693	0.040520131251755055	143	10	0.3028042556527192	0.016804064623971885	weather	cin	r45	11/01	rfr	opc
9	0.586920771697163	0.03200034527085162	72	21	0.6412516147312589	0.01996608515032509	148	12	0.6173846770041171	0.00811237933743752	weather	cin	r45	11/01	rfr	opc
5	0.5704004041060282	0.05037636982036567	113	10	0.6465303595316874	0.025023115509510804	64	12	0.6081401042590169	0.012385432161469853	weather	cin	r411	11/01	rfr	opc
6	0.5663554138490714	0.022481148154245446	50	13	0.6271930388296079	0.016647165274460127	130	12	0.5966301861467639	0.009817584736701558	weather	cin	r411	11/01	rfr	opc
7	0.459339320496437	0.0281396675213268	50	25	0.5246697664409614	0.028481138887808857	56	11	0.4914525435006703	0.010534897187945357	weather	cin	r411	11/01	rfr	opc
8	0.34786142353771704	0.07111145730473484	52	14	0.4415636528176353	0.034919707011144635	64	12	0.3941726526742005	0.016084986444832736	weather	cin	r411	11/01	rfr	opc
9	0.5414511413159965	0.027638385562885472	85	23	0.5985936928631533	0.016525496326917983	115	20	0.5725373701338611	0.008374006918612	weather	cin	r411	11/01	rfr	opc
5	0.22474217324265772	0.061756796067289454	74	13	0.3314631871475554	0.03602157140692201	72	14	0.2854060342787614	0.01747094137359145	weather	cout	r45	11/01	rfr	opc
6	0.2575958403851119	0.053900609421203095	60	15	0.3467351641291726	0.031460754076113866	86	14	0.2972919131080961	0.013799075977904572	weather	cout	r45	11/01	rfr	opc
7	0.2508559471380863	0.043435467396542325	82	23	0.32752926513649594	0.023427242000026112	98	11	0.2909066044360604	0.012491385346502036	weather	cout	r45	11/01	rfr	opc
8	0.23772452269285357	0.04720559937864039	71	18	0.35752148638117565	0.03977565533351162	129	10	0.29833352793741935	0.016195225495315872	weather	cout	r45	11/01	rfr	opc
9	0.5592642421307501	0.03445733516622014	72	22	0.6159970459394426	0.02546767118731904	128	13	0.5927349364162819	0.008675820991920984	weather	cout	r45	11/01	rfr	opc
5	0.5329413628682171	0.03339992242910906	75	22	0.6149294081570191	0.021277943311216733	126	14	0.5766750214652093	0.01309447286554652	weather	cout	r411	11/01	rfr	opc
6	0.5427089970600398	0.02914493200901534	69	19	0.608798456026923	0.023942376266233033	143	16	0.5792531718839069	0.010263389457942034	weather	cout	r411	11/01	rfr	opc
7	0.4693460794071057	0.021747213822801096	53	17	0.5382547934743371	0.016915545434400575	106	11	0.5033810711007051	0.010084229050799014	weather	cout	r411	11/01	rfr	opc
8	0.3357090581063281	0.052182670425257885	57	16	0.4375119078369648	0.033699107866623376	144	15	0.3879732844155831	0.015131927316922231	weather	cout	r411	11/01	rfr	opc
9	0.533760815351864	0.03351944699546927	57	23	0.5899085668927806	0.01670988566426301	79	11	0.5635327478975286	0.008589324309271944	weather	cout	r411	11/01	rfr	opc
5	0.03079483405583059	0.07232389112747287	75	21	0.1803112937172904	0.04302496508305	102	11	0.0984441200671117	0.020227036589596018	weather	coutmin	r45	11/01	rfr	opc
6	0.004067925763088842	0.039172595466939526	58	24	0.11939519887875538	0.03590594982622498	103	10	0.06656285379956728	0.015020247811276664	weather	coutmin	r45	11/01	rfr	opc
7	0.0027527401415272878	0.04384580729498414	70	25	0.1049582600597643	0.026988761717267357	97	10	0.05176275268298007	0.016270859272571183	weather	coutmin	r45	11/01	rfr	opc
8	-0.0749762356797589	0.037934672423834574	56	23	0.035372468445202476	0.028557524802808276	145	10	-0.02794397518348513	0.01770700233713585	weather	coutmin	r45	11/01	rfr	opc
9	0.10477465295685189	0.055471545719736996	51	23	0.2084842265099316	0.02117636698486191	73	10	0.15455505069409234	0.014451945376858238	weather	coutmin	r45	11/01	rfr	opc
5	0.17102907795920747	0.06714464067922428	72	15	0.28798822104710387	0.04599917811070906	74	12	0.23185653992215985	0.020332762858902034	weather	coutmin	r411	11/01	rfr	opc
6	0.25127278273428505	0.028419471945548152	127	22	0.3570071839584056	0.03519384365583562	130	16	0.3055434025175121	0.01564427785844851	weather	coutmin	r411	11/01	rfr	opc
7	0.039857843958020264	0.047903671305836754	65	17	0.132037041368429	0.036134663377831715	101	18	0.08673139674018818	0.013820198754563105	weather	coutmin	r411	11/01	rfr	opc
8	-0.07951304149880571	0.04550772337386053	100	24	0.041255388527150286	0.042602810007003326	84	10	-0.026003882680306272	0.01776784753108601	weather	coutmin	r411	11/01	rfr	opc
9	0.04499472315876207	0.023628891671252695	50	16	0.15091420869430866	0.030578448030019332	82	10	0.09040493003331239	0.01574128524521607	weather	coutmin	r411	11/01	rfr	opc
5	0.02810474575189892	0.05920457723156455	72	25	0.17090402746397876	0.04796838423821916	138	11	0.09940374321455739	0.02060232773450467	weather	cinmout	r45	11/01	rfr	opc
6	0.02274123799942318	0.04173010854040612	50	15	0.1149671664622915	0.02893263382111791	123	10	0.06704173775971192	0.014931204696632559	weather	cinmout	r45	11/01	rfr	opc
7	0.0036548142970584284	0.07346218650362622	113	17	0.10713411088909128	0.03044848816953869	91	12	0.05179879289025678	0.016365261902619044	weather	cinmout	r45	11/01	rfr	opc
8	-0.07605245619575803	0.03183662370705564	77	25	0.03227158117917115	0.023149674888466	104	11	-0.02791218617947595	0.01800757369085899	weather	cinmout	r45	11/01	rfr	opc
9	0.10836496855072883	0.026124881281513593	70	18	0.2046830125523186	0.022001270985099134	117	10	0.15477152204459263	0.014239323689906595	weather	cinmout	r45	11/01	rfr	opc
5	0.1649786780437105	0.044602432598320425	54	15	0.28835398301074155	0.06445783017965429	85	11	0.23204099375846235	0.02021262024343496	weather	cinmout	r411	11/01	rfr	opc
6	0.2471624053303294	0.028522806581510435	101	25	0.35857930474708793	0.03482725450635138	56	12	0.30582591185139785	0.016472523052872015	weather	cinmout	r411	11/01	rfr	opc
7	0.039866518693931874	0.0467500020129744	58	18	0.1286281556733453	0.019996927511370503	102	11	0.08702887627313434	0.01361033530263822	weather	cinmout	r411	11/01	rfr	opc
8	-0.08975527830239467	0.03523197599090859	83	23	0.035930449838052436	0.044434795328379545	103	10	-0.025944035683792426	0.01767072775785135	weather	cinmout	r411	11/01	rfr	opc
9	0.046207776526023904	0.020095891761989372	67	25	0.14667169749251116	0.024959226319315384	84	10	0.09084219198578454	0.01543193579924088	weather	cinmout	r411	11/01	rfr	opc
5	0.23262629460806425	0.05787219984512668	52	12	0.3420057931478923	0.022751854464390122	143	23	0.2964291465862221	0.01769421974202617	weather	coutpin	r45	11/01	rfr	opc
6	0.266888548823918	0.028227219766945	93	23	0.35543459608168576	0.03376854198681215	111	14	0.3085592973087007	0.014217255579128686	weather	coutpin	r45	11/01	rfr	opc
7	0.26776874985022503	0.04233139213524403	53	20	0.3469193951466457	0.03353709315258171	119	10	0.30826029064845717	0.01289073457217706	weather	coutpin	r45	11/01	rfr	opc
8	0.24194953167272298	0.04996178436272396	55	20	0.35304564186932547	0.03094343999956541	77	10	0.30201950003177735	0.01616802843731494	weather	coutpin	r45	11/01	rfr	opc
9	0.581912946190926	0.01939892768174967	62	17	0.6343056779227935	0.023995773186029284	143	13	0.6096193444721801	0.008339233915874267	weather	coutpin	r45	11/01	rfr	opc
5	0.5512109958585024	0.04727306432135495	63	25	0.6313459653199149	0.023667546023850097	64	17	0.5949303995019481	0.012202630364351619	weather	coutpin	r411	11/01	rfr	opc
6	0.5553925193567363	0.02550236927061011	51	13	0.6165454162602069	0.020042139564421267	122	21	0.5913495811112545	0.009873563704665378	weather	coutpin	r411	11/01	rfr	opc
7	0.45905524669188014	0.024246503970604617	57	19	0.5311617189939176	0.020099617484313746	77	13	0.49837638303241005	0.010444553943073876	weather	coutpin	r411	11/01	rfr	opc
8	0.3474222087747391	0.046778246457990745	75	19	0.4426758844114607	0.03110501007295394	115	15	0.39158428141857493	0.015145676783285142	weather	coutpin	r411	11/01	rfr	opc
9	0.5382133156723758	0.0277448739992899	55	17	0.594243004441169	0.01908088351867514	110	22	0.5697130151850152	0.00868743013484679	weather	coutpin	r411	11/01	rfr	opc
5	0.13758410501806034	0.08826535535151156	98	22	0.28386021626109065	0.057320968266548804	72	10	0.21817288272006954	0.020780734128710676	emr	cin	r45	11/01	rfr	opc
6	0.22442284327227197	0.06956972839071518	72	20	0.3197968281392134	0.03164258308884212	139	10	0.27502264030761275	0.01629564797218033	emr	cin	r45	11/01	rfr	opc
7	0.26597636320858775	0.05370812613922959	146	24	0.39122754988325414	0.03202343889089151	142	10	0.3254695522524253	0.015060588814950607	emr	cin	r45	11/01	rfr	opc
8	0.32413243710447964	0.05181755656693529	149	23	0.4479429702614822	0.031241364723510835	92	10	0.38524906248167146	0.019575403113966484	emr	cin	r45	11/01	rfr	opc
9	0.5977197857048455	0.025837869170603087	77	21	0.6478252955458412	0.012148744413351415	131	10	0.622487787473261	0.008417246063896398	emr	cin	r45	11/01	rfr	opc
5	0.537652865855615	0.04625049173592491	71	16	0.630927657988821	0.03221529018575921	76	16	0.587060609399237	0.013030380960179775	emr	cin	r411	11/01	rfr	opc
6	0.5216319459268517	0.04993245296271869	58	15	0.5939867073849455	0.023969493885977206	88	25	0.5581855271891218	0.010829241412984265	emr	cin	r411	11/01	rfr	opc
7	0.4633533186166182	0.02405822396875683	58	20	0.544067408891557	0.02792794017304516	126	10	0.5007363815453502	0.012497716824810394	emr	cin	r411	11/01	rfr	opc
8	0.39458474993993314	0.0571335943879232	50	18	0.5006817914289599	0.027165275806057845	114	10	0.45058886034692636	0.01756548254538437	emr	cin	r411	11/01	rfr	opc
9	0.5357655541429064	0.030088227350996567	61	21	0.6006953984684615	0.015413760468185206	116	12	0.5717811123546311	0.00953234840940235	emr	cin	r411	11/01	rfr	opc
5	0.12150458772252015	0.07792613879290597	71	23	0.2603344362881299	0.041560832229345986	142	10	0.19472300202158518	0.02221541730323021	emr	cout	r45	11/01	rfr	opc
6	0.19515856120385783	0.044084713192645356	93	17	0.2937747627708564	0.024075610328037077	114	13	0.248885948288045	0.01640234992781838	emr	cout	r45	11/01	rfr	opc
7	0.24968031755657769	0.03451032277787396	89	23	0.35711260332323663	0.02180251178973705	66	10	0.3024046805631313	0.015580495384593695	emr	cout	r45	11/01	rfr	opc
8	0.3080627318460814	0.06309425268591201	50	21	0.42898208578647934	0.03203341884628806	90	12	0.36621582218579135	0.019102652648187477	emr	cout	r45	11/01	rfr	opc
9	0.5681748540366263	0.025968886367487103	112	20	0.6283062991864201	0.025864014452428002	71	11	0.6015716705255478	0.008761511348018631	emr	cout	r45	11/01	rfr	opc
5	0.5133876295202027	0.050233355246775406	80	17	0.609737224459009	0.03623697597569671	104	10	0.5614427724522175	0.014181486382061837	emr	cout	r411	11/01	rfr	opc
6	0.5095647073840068	0.028460145771368003	72	24	0.5781202638147763	0.027427846414229202	134	15	0.544049635390975	0.01095524749306778	emr	cout	r411	11/01	rfr	opc
7	0.48363411493020153	0.02942473876125595	51	21	0.5663144822839643	0.028401949235552396	111	10	0.5243917478610202	0.011780883376110832	emr	cout	r411	11/01	rfr	opc
8	0.389261087607751	0.06451897635409456	62	25	0.4967934484346719	0.02088139485880484	78	12	0.44496678792468725	0.017282573891932596	emr	cout	r411	11/01	rfr	opc
9	0.5355306372719458	0.039437685009663895	71	16	0.6013091973926787	0.027522190164990034	117	10	0.5684517973452744	0.00990426165237745	emr	cout	r411	11/01	rfr	opc
5	-0.059470085841895205	0.07919462824836183	96	20	0.11087085161023373	0.054972974604709623	145	15	0.022013039841693456	0.023339671681986612	emr	coutmin	r45	11/01	rfr	opc
6	-0.014652077777174699	0.06091197093097539	52	16	0.10686244911958007	0.02913443732035029	79	10	0.03806000899912215	0.019907828395451528	emr	coutmin	r45	11/01	rfr	opc
7	-0.030632499230304932	0.05294148686869935	91	23	0.12261916350539344	0.03987419770098516	125	10	0.03504345908693982	0.025674417791902954	emr	coutmin	r45	11/01	rfr	opc
8	-0.07220706732420488	0.043051705412424854	52	19	0.06267330231189358	0.039809719005271776	105	11	-0.014344382241762663	0.02280992473292279	emr	coutmin	r45	11/01	rfr	opc
9	0.06294838080939551	0.0410765559411768	108	19	0.1841466202446212	0.028627326167312766	131	10	0.11477715890834268	0.02130198633594265	emr	coutmin	r45	11/01	rfr	opc
5	0.1247669532664439	0.05164709169537906	139	20	0.28474447776535733	0.04853525081087744	85	11	0.19798109093521665	0.021545314988256778	emr	coutmin	r411	11/01	rfr	opc
6	0.16020142902682571	0.0679160826883076	97	25	0.3045207375496152	0.06081520446433124	126	10	0.23217598288193936	0.01825026209936702	emr	coutmin	r411	11/01	rfr	opc
7	0.10465512335952516	0.05050964057436218	111	23	0.21548787140816072	0.027681261258980062	124	10	0.1565927935965705	0.016414795001158455	emr	coutmin	r411	11/01	rfr	opc
8	-0.09213597561050177	0.0320722117159201	89	23	0.05084735364542438	0.026865890448400858	55	10	-0.031531382062537736	0.024903349906975847	emr	coutmin	r411	11/01	rfr	opc
9	-0.026926497418311733	0.03827927047549398	126	18	0.11900729655465517	0.029274148938003695	118	10	0.04157646568353461	0.023634541747043714	emr	coutmin	r411	11/01	rfr	opc
5	-0.0450656996871245	0.09412474391646347	83	22	0.10441012451655865	0.03866996413271406	71	10	0.02132024693707217	0.02321709979593111	emr	cinmout	r45	11/01	rfr	opc
6	-0.01411258864034789	0.03295045809104253	80	22	0.10092241972014575	0.04451283051666864	121	10	0.038330774115461826	0.019795017190116088	emr	cinmout	r45	11/01	rfr	opc
7	-0.025849071585296878	0.06008254771334246	58	21	0.12309485250743749	0.025967210416665425	126	10	0.034485779360665575	0.025757701469555944	emr	cinmout	r45	11/01	rfr	opc
8	-0.07326585553234419	0.04501022876453434	80	25	0.05332346623035792	0.04427398596749127	146	11	-0.014626364559620788	0.02246632433233696	emr	cinmout	r45	11/01	rfr	opc
9	0.059425015082889575	0.058826357398151466	91	20	0.18521179888457945	0.03735126795648671	130	10	0.11475690852823928	0.021403904158380595	emr	cinmout	r45	11/01	rfr	opc
5	0.12319188281909207	0.10891585794591159	123	25	0.2712996676181522	0.046003942228148055	99	19	0.19813265931604054	0.02165785662901246	emr	cinmout	r411	11/01	rfr	opc
6	0.15842048671362044	0.0632766423104391	50	21	0.2998131558181904	0.0321807322356309	131	10	0.23269265095728708	0.01858970686124502	emr	cinmout	r411	11/01	rfr	opc
7	0.10067003298209723	0.0362897291126842	66	16	0.2098809893109032	0.027398438178904517	124	10	0.1555445350936434	0.017065730384870893	emr	cinmout	r411	11/01	rfr	opc
8	-0.09906990911718797	0.04299411186938581	69	18	0.04495067789027661	0.035604724624705195	82	10	-0.03263816841154045	0.025195791423711214	emr	cinmout	r411	11/01	rfr	opc
9	-0.035289007466118315	0.03025074751078903	60	23	0.11916511799548038	0.038870094884272996	140	10	0.04166404596769475	0.022839344560686196	emr	cinmout	r411	11/01	rfr	opc
5	0.13095809479499881	0.09877489045842325	80	22	0.2770210155333729	0.06972094257160003	109	12	0.2077137137097419	0.021685161239250447	emr	coutpin	r45	11/01	rfr	opc
6	0.20953002251989633	0.07301175873974708	55	15	0.31148764092501374	0.04319382869709761	138	11	0.26421546455503825	0.016456212009597466	emr	coutpin	r45	11/01	rfr	opc
7	0.2710866680629094	0.0666810692041465	86	22	0.3745062209600432	0.02206165552117259	114	10	0.31643922341334685	0.015315903963299177	emr	coutpin	r45	11/01	rfr	opc
8	0.3219422001313853	0.07342659043741709	97	23	0.43061478742630177	0.03317142628339219	112	11	0.37777793831504713	0.01909511868026655	emr	coutpin	r45	11/01	rfr	opc
9	0.58411980640407	0.0265063810879517	52	15	0.6459362858179798	0.015390429090228452	144	11	0.6175237775184679	0.008575525497503504	emr	coutpin	r45	11/01	rfr	opc
5	0.529411195752273	0.03519587659587977	60	15	0.6250040657618946	0.04275285598709558	88	24	0.5771976984645878	0.013825145434619974	emr	coutpin	r411	11/01	rfr	opc
6	0.5153372683560764	0.047054861630952204	55	23	0.5838824419722645	0.02574774363435517	127	11	0.5548261849701176	0.011047865847495132	emr	coutpin	r411	11/01	rfr	opc
7	0.48089729540567844	0.023023287378932993	77	23	0.549924390951029	0.02872597185357175	131	16	0.511933817081763	0.011784427565264955	emr	coutpin	r411	11/01	rfr	opc
8	0.38579658468360983	0.061785443310617555	60	18	0.504885249694236	0.014788565841641201	128	11	0.4487246682313802	0.01739279289502757	emr	coutpin	r411	11/01	rfr	opc
9	0.5384132773068432	0.03288759553977708	50	18	0.6003012500004479	0.030043993263351283	87	10	0.5725186666043338	0.009785042931923272	emr	coutpin	r411	11/01	rfr	opc
5	0.32452698026838417	0.08607244974803283	67	13	0.4329052977080622	0.059769818717048194	59	11	0.37822593306738667	0.0172110132207646	all	cin	r45	11/01	rfr	opc
6	0.3747551660825378	0.03686614206202546	128	18	0.4633663588456116	0.014615431670094927	149	10	0.4229764971466155	0.013105589459760286	all	cin	r45	11/01	rfr	opc
7	0.3514861591000352	0.04791200568485522	104	18	0.4370482981790194	0.02669396079101963	141	18	0.3989802064251456	0.011319800406038652	all	cin	r45	11/01	rfr	opc
8	0.4312424232806385	0.03788542785826382	50	23	0.5199447892404793	0.04164415402409467	68	10	0.4748642624519438	0.014418984589461049	all	cin	r45	11/01	rfr	opc
9	0.7003448606742945	0.01862335381494985	57	25	0.7383272173783174	0.01458804568339038	104	15	0.72006166482655	0.006509273255951594	all	cin	r45	11/01	rfr	opc
5	0.6502387448771199	0.03257531332824023	53	24	0.7178447920578813	0.022587585301663007	124	21	0.6835088615400805	0.011014458292788432	all	cin	r411	11/01	rfr	opc
6	0.6469135695436072	0.043245194243520337	55	16	0.702829853574107	0.020122856499293896	81	22	0.6770433270214957	0.008525449631458234	all	cin	r411	11/01	rfr	opc
7	0.5364917149879278	0.034431577522006616	77	21	0.5989100801543399	0.016527286701505387	51	18	0.5681269566504393	0.009653128473133273	all	cin	r411	11/01	rfr	opc
8	0.5087856817474025	0.054369722024085354	84	25	0.5922263921381182	0.033767200609879366	72	11	0.554804902855171	0.01348324575586041	all	cin	r411	11/01	rfr	opc
9	0.6563911760912617	0.035662169338884164	53	20	0.7033013780275332	0.021328927386255976	115	18	0.6801639461841046	0.007611666663741158	all	cin	r411	11/01	rfr	opc
5	0.2952894373416122	0.0801866314118912	51	17	0.4120705200778424	0.049753164361871896	93	12	0.3612010801936947	0.018139276282054796	all	cout	r45	11/01	rfr	opc
6	0.3562281998237951	0.036126120727057905	147	14	0.44601966252192937	0.0312011715332701	115	11	0.4069079392070555	0.0133408619102099	all	cout	r45	11/01	rfr	opc
7	0.3385276521572236	0.0443126788569225	82	20	0.42262735464083817	0.026849198164356818	132	18	0.38398426852749395	0.011142012256096897	all	cout	r45	11/01	rfr	opc
8	0.4234047312609241	0.03834401613267852	111	20	0.500492479670964	0.025219402475688855	121	10	0.4614961540094315	0.014113856122327663	all	cout	r45	11/01	rfr	opc
9	0.6755173585332286	0.021964991499928185	54	19	0.7168994608512838	0.014323107596415032	84	23	0.6953971542183423	0.006728039275675745	all	cout	r45	11/01	rfr	opc
5	0.6276832439534263	0.04793884299311886	59	16	0.695350067935933	0.04200522598732164	127	18	0.664224394561732	0.010831720084232744	all	cout	r411	11/01	rfr	opc
6	0.6377431453188181	0.03150935969076336	120	23	0.6957953167569295	0.018786085331502753	148	12	0.6656148316438637	0.00855858078956208	all	cout	r411	11/01	rfr	opc
7	0.5612010248015584	0.026127445956789522	50	16	0.6291724170906903	0.018072274444686627	63	11	0.5918102875202911	0.009010954513295108	all	cout	r411	11/01	rfr	opc
8	0.5070090650969393	0.06297319037173577	92	23	0.5976661986673585	0.041805386696304674	148	12	0.550808092791384	0.01334853785997561	all	cout	r411	11/01	rfr	opc
9	0.6453559926974741	0.02399214755231198	55	25	0.6945472250983538	0.010676575095471763	135	18	0.6718269350911303	0.007859423839003505	all	cout	r411	11/01	rfr	opc
5	0.03601031942973252	0.06759281802948573	100	20	0.16724791286407753	0.04910224737179163	106	12	0.10650823914668278	0.018942490360706547	all	coutmin	r45	11/01	rfr	opc
6	0.080599170164404	0.05823609353603294	54	21	0.1722346535787273	0.03979637987698161	119	10	0.12928528710400436	0.015115283484047065	all	coutmin	r45	11/01	rfr	opc
7	0.10756212610660938	0.06116111658220601	66	22	0.2083031769038585	0.020702483469554056	117	10	0.1535645106721016	0.014597553497917422	all	coutmin	r45	11/01	rfr	opc
8	0.03224015723878104	0.040780574149541865	63	20	0.12724821492812244	0.026443404064803694	147	10	0.07427742640389316	0.015161623092226057	all	coutmin	r45	11/01	rfr	opc
9	0.1865194631488488	0.05263439003798442	57	24	0.2834852574723069	0.02955152059858945	139	10	0.2352853047290879	0.013400054581606813	all	coutmin	r45	11/01	rfr	opc
5	0.21748090473044926	0.05216868924413709	75	17	0.336514003388832	0.04426590688230125	146	16	0.284580909512447	0.019568384773362976	all	coutmin	r411	11/01	rfr	opc
6	0.2611452034560645	0.03533660697149993	67	19	0.3721782089821141	0.017771935387428273	79	14	0.3260034806040955	0.01463544679247412	all	coutmin	r411	11/01	rfr	opc
7	0.16596100956749696	0.03832837881589173	93	12	0.23720217915103908	0.0334972732553299	127	19	0.20351976105668806	0.011960416263649453	all	coutmin	r411	11/01	rfr	opc
8	-0.04618357927722996	0.03918151920525155	82	16	0.07116960484488208	0.021854978067279325	121	10	0.011368962744211264	0.015461119084957464	all	coutmin	r411	11/01	rfr	opc
9	0.08572302887939277	0.045312100174711094	106	16	0.18747965706926722	0.03925239280148254	121	10	0.13494316132390152	0.015333073528347483	all	coutmin	r411	11/01	rfr	opc
5	0.0427929044064862	0.05899686619871008	132	24	0.16555203864441798	0.0500267733934245	93	18	0.10573038777989005	0.018569312265019757	all	cinmout	r45	11/01	rfr	opc
6	0.08209650012429032	0.028936058299326037	52	25	0.17815365889327595	0.029099659440500816	104	11	0.1293327431681193	0.014468554299218351	all	cinmout	r45	11/01	rfr	opc
7	0.10376590562133314	0.0465172888473107	65	25	0.20257993367138444	0.02621691353330607	57	10	0.15355994868639564	0.014741949622161672	all	cinmout	r45	11/01	rfr	opc
8	0.03250774154301363	0.03012250318199805	54	22	0.1273032513666645	0.03351615637645409	141	10	0.07419593247506984	0.014919301347604722	all	cinmout	r45	11/01	rfr	opc
9	0.1917142961790554	0.051634010780214186	69	25	0.2747357917294392	0.04029327642616376	108	21	0.23477593380593076	0.013612113877615645	all	cinmout	r45	11/01	rfr	opc
5	0.2232262844727841	0.04595181833700691	59	17	0.3350992302771123	0.0472176082397123	150	19	0.28330543949144854	0.018997944349012728	all	cinmout	r411	11/01	rfr	opc
6	0.269132181224336	0.03371240630786116	122	16	0.37524218517410807	0.04137657714039197	135	13	0.32637046720249957	0.014438899289962916	all	cinmout	r411	11/01	rfr	opc
7	0.163479313485053	0.03392930567708382	60	14	0.2364032215738155	0.027036751813979555	138	11	0.2030941222618022	0.011711653967430275	all	cinmout	r411	11/01	rfr	opc
8	-0.037482688072212465	0.024108036424856476	123	16	0.0642742061838352	0.029266370034173397	107	10	0.011939395081090157	0.015594119231071091	all	cinmout	r411	11/01	rfr	opc
9	0.07793695314754644	0.04342376149339608	78	25	0.18578431816660687	0.03167923439347988	149	10	0.1354515101918843	0.015226063154928957	all	cinmout	r411	11/01	rfr	opc
5	0.31097674226034705	0.08980599354382122	75	17	0.4292003559499561	0.04262152883964885	89	11	0.3706509481520036	0.017788292202977583	all	coutpin	r45	11/01	rfr	opc
6	0.36390023882250594	0.039397497981476556	53	21	0.45626816792256	0.029046718745705618	63	10	0.4169783548620387	0.012821847033608195	all	coutpin	r45	11/01	rfr	opc
7	0.34164353966254496	0.04736096797200347	83	23	0.42947749821219094	0.025846990043851135	118	10	0.39239939797066975	0.011190147173971184	all	coutpin	r45	11/01	rfr	opc
8	0.4255290318859671	0.06536206060587854	51	19	0.5129667136952815	0.026307873704708974	68	11	0.4696335079818861	0.014403393960464925	all	coutpin	r45	11/01	rfr	opc
9	0.6942311474189411	0.013945131189334744	75	10	0.7345004239813846	0.0145402222565959	91	23	0.7129352512429408	0.00653635199674508	all	coutpin	r45	11/01	rfr	opc
5	0.6434856539746419	0.03053861941309224	51	16	0.7107209078687844	0.02518468049027832	130	10	0.677027739278065	0.010981265107552488	all	coutpin	r411	11/01	rfr	opc
6	0.6472390633751148	0.04654078777062676	77	14	0.703624683926756	0.01730595527145121	110	13	0.6754853644416642	0.008687806377969237	all	coutpin	r411	11/01	rfr	opc
7	0.5507394604954643	0.019539094889205105	79	23	0.6177647000840419	0.01904710906844714	116	10	0.5795912437554896	0.009521285657377974	all	coutpin	r411	11/01	rfr	opc
8	0.5109587923623609	0.05746091422895412	87	20	0.5895548069209513	0.03696247658032009	119	11	0.5542704252004195	0.01373368203728379	all	coutpin	r411	11/01	rfr	opc
9	0.6537196296300115	0.021917689823700855	138	18	0.7014552912571952	0.019999368681129556	111	18	0.6776509161928411	0.007792762227436616	all	coutpin	r411	11/01	rfr	opc
5	0.08716133595270659	0.0973950158317018	71	22	0.21410481321068414	0.05621545622972729	133	22	0.15228020923268692	0.019774603837079827	time	cin	r45	11/02	rfr	ogp
6	0.12854471877467238	0.048097421478871104	94	12	0.21046988501009656	0.032680373464406096	149	19	0.1762096730314308	0.012936961382209131	time	cin	r45	11/02	rfr	ogp
7	0.29424829044876993	0.02990377700124399	65	25	0.363754553037552	0.02943596028873857	140	23	0.33163332205446894	0.010697244369014449	time	cin	r45	11/02	rfr	ogp
8	0.23111350239041326	0.04125360772618989	130	20	0.32865012758669065	0.04505709043000845	149	22	0.2830036986319247	0.015377257668922542	time	cin	r45	11/02	rfr	ogp
9	0.5069784097673068	0.034370246220599726	51	19	0.5669126167387795	0.030789886755188497	66	16	0.5421689290584986	0.009573275216600313	time	cin	r45	11/02	rfr	ogp
5	0.17512777646982927	0.08526246980318417	60	23	0.3045497464261608	0.04226207252447644	51	10	0.2400385732796807	0.018780207375321274	time	cin	r411	11/02	rfr	ogp
6	0.2740910744985096	0.05155662714490243	95	13	0.3545162331800785	0.028640956071776667	51	12	0.31594061632038284	0.0123381934569465	time	cin	r411	11/02	rfr	ogp
7	0.4602076306447443	0.020310291527739922	81	23	0.5186560606719389	0.02596249643604537	81	19	0.49233212279853117	0.009877937996974952	time	cin	r411	11/02	rfr	ogp
8	0.310900728049861	0.06711494671601316	59	23	0.42037910414442603	0.0184519732326957	92	16	0.3659587875801052	0.015053074762902475	time	cin	r411	11/02	rfr	ogp
9	0.4209587240722768	0.047198536720406005	66	10	0.48655789399434346	0.02721141720228752	71	18	0.45566809254618706	0.010525862010084961	time	cin	r411	11/02	rfr	ogp
5	0.0726839572812509	0.0960742214498987	99	19	0.20467316690474013	0.051490215814799276	72	10	0.13596423600014473	0.020264745162850643	time	cout	r45	11/02	rfr	ogp
6	0.11626946210792544	0.04732151652769502	60	19	0.19867773673290973	0.03705119061693861	76	21	0.16192892359602776	0.012857070710040736	time	cout	r45	11/02	rfr	ogp
7	0.27764827575168843	0.03508930586582219	146	11	0.34477511276955963	0.02598803595433124	93	18	0.3105887072123713	0.01065575928935513	time	cout	r45	11/02	rfr	ogp
8	0.2152709839162917	0.040902282743149936	115	24	0.3075657172562484	0.04161983551096877	115	10	0.2625485064129692	0.01528432821931222	time	cout	r45	11/02	rfr	ogp
9	0.47996749401664285	0.026561104736584056	99	13	0.5386700878192386	0.02159201388249788	110	12	0.5136365210497524	0.009284016229477056	time	cout	r45	11/02	rfr	ogp
5	0.18616483609102313	0.0849754119488723	102	25	0.3181807749690625	0.040609338534236046	64	17	0.2562160631581564	0.019157371299942806	time	cout	r411	11/02	rfr	ogp
6	0.30710740883883364	0.05232243626699203	87	21	0.3872854886343403	0.028367139863430372	56	14	0.3533082126172646	0.012297177249439076	time	cout	r411	11/02	rfr	ogp
7	0.49930103856546015	0.03320318448645712	81	24	0.5606244672737872	0.028326857022938315	86	25	0.530545418185792	0.009717849813048494	time	cout	r411	11/02	rfr	ogp
8	0.30109907454254853	0.0651366104869496	61	24	0.41446656896986694	0.019222879495394373	119	15	0.35804747654984254	0.01548717242215109	time	cout	r411	11/02	rfr	ogp
9	0.40696070076138025	0.04738416170212088	62	11	0.47582103747189974	0.02332619646506723	118	17	0.44284397710464835	0.011021629989681456	time	cout	r411	11/02	rfr	ogp
5	-0.07355260072340475	0.04547766808746549	93	15	0.03153630966591965	0.03655232419521374	85	10	-0.023904021718672976	0.016544833025248628	time	coutmin	r45	11/02	rfr	ogp
6	0.0173350488717277	0.04398972195414688	116	20	0.08430360313743189	0.035159830457313426	66	19	0.048710424607222046	0.010967890069197218	time	coutmin	r45	11/02	rfr	ogp
7	0.12708353747704532	0.042954090200624996	105	14	0.2058785222666276	0.02442428536372511	72	25	0.16625064660758007	0.011458652937745855	time	coutmin	r45	11/02	rfr	ogp
8	0.0027457739260058787	0.050200954391443946	129	12	0.07319323503882116	0.05010858875014114	117	12	0.044238101511219124	0.01051639447356831	time	coutmin	r45	11/02	rfr	ogp
9	0.12439359767450306	0.047754288537035436	89	15	0.19011377686312358	0.031795948173270486	141	14	0.1583509167281846	0.010829337210722672	time	coutmin	r45	11/02	rfr	ogp
5	-0.08841009954869446	0.05421291638483241	130	16	0.005158123787094337	0.03167090842393845	80	23	-0.03782162646440346	0.016336627147075	time	coutmin	r411	11/02	rfr	ogp
6	-0.059365068213403	0.03705286606101389	143	18	0.006842326009380684	0.021631291482377833	112	21	-0.025629062826297826	0.010072222969447929	time	coutmin	r411	11/02	rfr	ogp
7	-0.002677199046256995	0.038009865808828334	53	22	0.06795883519151222	0.014938570652830907	90	21	0.033148580514420885	0.009315772346907813	time	coutmin	r411	11/02	rfr	ogp
8	-0.007449235254049202	0.030049391131338643	86	15	0.05728491651474097	0.017342897416083983	97	22	0.02738730216129922	0.00985927322345079	time	coutmin	r411	11/02	rfr	ogp
9	0.08107615294046211	0.04541349213657059	50	14	0.14424151717126402	0.02212093432649553	124	20	0.1149689628891607	0.009402906825802469	time	coutmin	r411	11/02	rfr	ogp
5	-0.07633042617146693	0.05215473962627807	83	18	0.031911942326319706	0.039333308515017956	145	17	-0.023703859401086803	0.016181520219024564	time	cinmout	r45	11/02	rfr	ogp
6	0.019095142698519262	0.041052095087139945	88	15	0.08240324973098782	0.035050680190844535	94	16	0.049042780285233505	0.0109709116175199	time	cinmout	r45	11/02	rfr	ogp
7	0.1280296207964567	0.055827404014848626	97	19	0.1978733422031213	0.014490663407545503	89	23	0.16579462786354673	0.010886050135591095	time	cinmout	r45	11/02	rfr	ogp
8	0.0016615473450217078	0.04040572626524196	78	15	0.07587235906665386	0.03120539931692241	86	21	0.0443309288558505	0.010410571948571267	time	cinmout	r45	11/02	rfr	ogp
9	0.12490275938160486	0.04937660067099748	98	10	0.1907823973403489	0.03169551932492084	109	23	0.1595183267382216	0.010435713906530962	time	cinmout	r45	11/02	rfr	ogp
5	-0.08934054071958934	0.04542495437152797	101	17	0.008590579620524341	0.042555191523431964	78	10	-0.03842463148206104	0.016549490138486056	time	cinmout	r411	11/02	rfr	ogp
6	-0.05912585500979896	0.03661085585184542	118	17	0.008379059113478915	0.02289953038391238	75	21	-0.025625374675849275	0.010188293485511622	time	cinmout	r411	11/02	rfr	ogp
7	-0.003313996879771941	0.037719185744010605	74	21	0.06579569872841011	0.015234825551773681	79	10	0.03329204815033475	0.009173571044699583	time	cinmout	r411	11/02	rfr	ogp
8	-0.008043746282822872	0.03006773457129663	122	13	0.05754461058902991	0.02370001217692269	136	16	0.02774092609274158	0.009767036099294215	time	cinmout	r411	11/02	rfr	ogp
9	0.08304547454616167	0.030142651594835413	73	19	0.14167334236442167	0.016476824046393	83	23	0.11526349386890904	0.00947702502272013	time	cinmout	r411	11/02	rfr	ogp
5	0.08007200501294211	0.09700785508446051	119	20	0.2106373999356049	0.05138389705230192	103	24	0.146174212644131	0.019909531480882106	time	coutpin	r45	11/02	rfr	ogp
6	0.12257729912634963	0.0461033726315472	93	13	0.205418436174528	0.03693879733037924	150	15	0.17010745430572424	0.012974456416849333	time	coutpin	r45	11/02	rfr	ogp
7	0.2903891013425053	0.03076200764924233	130	20	0.3577226229768666	0.027295699790745708	51	14	0.3235533428952464	0.01074357041794393	time	coutpin	r45	11/02	rfr	ogp
8	0.22442154667376218	0.04296889506575181	119	24	0.320319566617579	0.0422642145041174	106	11	0.27472708871229357	0.0159726767858597	time	coutpin	r45	11/02	rfr	ogp
9	0.4974851579933116	0.033246854435505825	90	13	0.5598809540185796	0.027939618475294324	94	25	0.5320297955949999	0.009522582781770744	time	coutpin	r45	11/02	rfr	ogp
5	0.18398285655911725	0.07370824072376353	58	25	0.3106911745484183	0.04181118795336386	123	21	0.24816211554098358	0.018564090288220148	time	coutpin	r411	11/02	rfr	ogp
6	0.2981393314376805	0.02283450161175356	53	10	0.3686228379846644	0.03114313219494637	64	13	0.33527780316710193	0.012046307949630658	time	coutpin	r411	11/02	rfr	ogp
7	0.48082010426355737	0.035813446083024225	70	16	0.54470735911525	0.03116302513242736	74	13	0.5123057204695768	0.009962954294522826	time	coutpin	r411	11/02	rfr	ogp
8	0.3066918973149102	0.06808471721942945	86	22	0.4164113783250647	0.01798260236156631	147	25	0.3622568588066781	0.015311494712949333	time	coutpin	r411	11/02	rfr	ogp
9	0.4155128393494459	0.04711810928404323	81	14	0.48458317483056457	0.02307859494884396	58	12	0.45094827919075675	0.010513703164007192	time	coutpin	r411	11/02	rfr	ogp
5	0.24006281207364802	0.05624261533444138	55	18	0.3518556840280464	0.04536037947057819	120	24	0.30428479917006573	0.01741726398164433	weather	cin	r45	11/29	rfr	ogp
6	0.27766266740631074	0.03467589905738802	99	14	0.35800541559400545	0.03394709179940382	133	11	0.3177284296982972	0.013604247178274626	weather	cin	r45	11/29	rfr	ogp
7	0.28065831418420295	0.027394562987582676	51	25	0.35528158365452656	0.03727353430974003	133	10	0.32056052815504216	0.012319637646506594	weather	cin	r45	11/29	rfr	ogp
8	0.25147415164648856	0.08507532372906053	76	21	0.35921311131126077	0.036969236986218124	102	16	0.303321247272001	0.01663954878343496	weather	cin	r45	11/29	rfr	ogp
9	0.591190064717001	0.020223380503343037	60	17	0.6433300222398018	0.024511178985147455	137	13	0.6171140393859307	0.0081162117857341	weather	cin	r45	11/29	rfr	ogp
5	0.5647270208629346	0.05264978009803436	64	23	0.6459138952068739	0.021753563749847965	119	25	0.6076022104897166	0.012310274193041324	weather	cin	r411	11/29	rfr	ogp
6	0.5680474667335778	0.061324496954883186	56	23	0.6287221090678752	0.017471676048363492	75	21	0.5975587004674299	0.00975459823780915	weather	cin	r411	11/29	rfr	ogp
7	0.45606646175813104	0.02446672398320535	118	20	0.5318220431986332	0.027116401329015438	128	12	0.4910294308215954	0.01043891441505358	weather	cin	r411	11/29	rfr	ogp
8	0.34608060342886776	0.0518981434882282	132	20	0.44280382857221473	0.03614072309167759	134	14	0.39326635437234514	0.015364589167119677	weather	cin	r411	11/29	rfr	ogp
9	0.5424694504137527	0.027684297632362083	57	21	0.5968507113608154	0.01607848611005114	129	23	0.5720802828360001	0.00838748781323352	weather	cin	r411	11/29	rfr	ogp
5	0.22570404220954815	0.05625846279564069	79	11	0.3341006539045322	0.03426004928962816	149	25	0.28481828000103293	0.01700300005883338	weather	cout	r45	11/29	rfr	ogp
6	0.2541321075635156	0.03835209988230004	64	20	0.33864024800471404	0.030812002800147686	140	11	0.29772250942760187	0.01387803286618122	weather	cout	r45	11/29	rfr	ogp
7	0.25234705048703726	0.055691747897623316	58	18	0.32777027431978817	0.04167946898420238	107	10	0.29081669060763365	0.01246747848365729	weather	cout	r45	11/29	rfr	ogp
8	0.23887846144104544	0.07630132448905447	53	24	0.35977314231542923	0.04206331537028494	80	10	0.29855276756643795	0.016621521469357022	weather	cout	r45	11/29	rfr	ogp
9	0.5647423728905383	0.026922837320742847	105	14	0.6154846927329374	0.015605020062637183	107	13	0.5927058889189655	0.008356049695282012	weather	cout	r45	11/29	rfr	ogp
5	0.5319850050471112	0.05623039808317486	57	24	0.6168511352296211	0.021810898229944555	100	13	0.5764317072128577	0.012970278216295148	weather	cout	r411	11/29	rfr	ogp
6	0.5473635003672496	0.03402841220523123	113	19	0.6073896316003455	0.02331597894220537	94	21	0.5792187666644675	0.009974808389768768	weather	cout	r411	11/29	rfr	ogp
7	0.4600886764250025	0.02723677727902135	59	24	0.542504784217142	0.02264118044198434	138	10	0.5041191569242836	0.010087157103101046	weather	cout	r411	11/29	rfr	ogp
8	0.3409206542627986	0.05467939491339073	57	24	0.43762703392090163	0.030104080094254134	77	14	0.3874197615876354	0.015340453157636765	weather	cout	r411	11/29	rfr	ogp
9	0.5327383238130111	0.022856237046234795	66	24	0.5914207697899082	0.017496981810832403	145	10	0.5636805997292691	0.008833620347838671	weather	cout	r411	11/29	rfr	ogp
5	0.024977926969423636	0.05638463870837063	50	19	0.15450454867382635	0.04959007108625367	134	13	0.0983156245866796	0.020618776337358792	weather	coutmin	r45	11/29	rfr	ogp
6	0.01869828982964803	0.045083458631877134	59	23	0.12041235963602556	0.028878024868621413	86	10	0.06739960587067334	0.014980644167925427	weather	coutmin	r45	11/29	rfr	ogp
7	-0.003783788896970941	0.052165712183092114	61	22	0.1034753023391223	0.034580219504450144	58	10	0.05153559238918071	0.016363213617292635	weather	coutmin	r45	11/29	rfr	ogp
8	-0.0879064576555824	0.03760331472947675	58	25	0.0275438553984823	0.016547170788097216	131	10	-0.02763500865155765	0.018042545564422384	weather	coutmin	r45	11/29	rfr	ogp
9	0.10731435211905696	0.03711558902647167	50	18	0.200413645060982	0.029648766583695405	149	10	0.1547452302878549	0.014131631154964804	weather	coutmin	r45	11/29	rfr	ogp
5	0.16959069136057028	0.07340561027356339	61	14	0.29014216520674774	0.057135895269714215	105	10	0.23150807075906887	0.020657755541470323	weather	coutmin	r411	11/29	rfr	ogp
6	0.2431279398681982	0.031300433662424486	68	21	0.3726528360540047	0.033810876540592484	81	10	0.3061233586276938	0.01606038151953207	weather	coutmin	r411	11/29	rfr	ogp
7	0.041768535970288546	0.03131590731249349	57	25	0.14198205132595904	0.02991445922131905	145	10	0.08697436937087777	0.014010290216902796	weather	coutmin	r411	11/29	rfr	ogp
8	-0.09345264766686563	0.03614679599210946	55	25	0.03500556544601733	0.02841823001065959	83	10	-0.025719385520246062	0.017656585738959178	weather	coutmin	r411	11/29	rfr	ogp
9	0.037813428068624845	0.03211650597519233	50	22	0.13862309797407835	0.027313664706627962	135	10	0.09050501267260097	0.015354443686116935	weather	coutmin	r411	11/29	rfr	ogp
5	0.03629180951544856	0.07513062212575504	61	18	0.163475220821113	0.04598321593083827	123	11	0.09824993259953313	0.020031083492319746	weather	cinmout	r45	11/29	rfr	ogp
6	0.011125286795348455	0.042520356828079676	135	19	0.1166827159761116	0.04198068047050541	77	11	0.06685428932627671	0.014737677924826812	weather	cinmout	r45	11/29	rfr	ogp
7	-0.0012043336227970825	0.06824549852729087	83	17	0.11231749124393056	0.013792096901795019	81	10	0.05128693133885542	0.016163238494264952	weather	cinmout	r45	11/29	rfr	ogp
8	-0.07946758192488482	0.05820252738806815	56	21	0.03827763617340933	0.023314046128938046	92	10	-0.02826148093854426	0.018006988595777165	weather	cinmout	r45	11/29	rfr	ogp
9	0.11572984444511572	0.03904514593130724	50	19	0.2006453418445643	0.0230639703646895	91	10	0.15437661727220583	0.014187838069757158	weather	cinmout	r45	11/29	rfr	ogp
5	0.17009130081980334	0.04700234428373766	61	17	0.29552572809133	0.036573220362163414	145	10	0.2320890097870759	0.02006286164465315	weather	cinmout	r411	11/29	rfr	ogp
6	0.2515146060961607	0.048500115790263414	146	22	0.3597712661731153	0.053129710744367835	60	10	0.30558419304642365	0.015521492747075245	weather	cinmout	r411	11/29	rfr	ogp
7	0.04201338238001395	0.04075577674912792	119	25	0.12646507563953324	0.04508180307748442	96	16	0.08664123555543575	0.013946038984341012	weather	cinmout	r411	11/29	rfr	ogp
8	-0.09030191141510835	0.037012297350937126	72	22	0.034438534039984994	0.02775470738846665	112	10	-0.026190709503844358	0.01789803202284699	weather	cinmout	r411	11/29	rfr	ogp
9	0.03754264815193632	0.031976231727654146	62	22	0.14422824312631488	0.028145012424315486	113	10	0.09019827428571313	0.01605568653547889	weather	cinmout	r411	11/29	rfr	ogp
5	0.24271020304598906	0.05757794831818908	107	18	0.3428172164448016	0.042243866224622555	131	20	0.2955308154441601	0.01735321586296273	weather	coutpin	r45	11/29	rfr	ogp
6	0.2676274656858818	0.037042809606882984	104	17	0.3450148277506464	0.03558817234063157	142	12	0.3087830977240899	0.014091969597061396	weather	coutpin	r45	11/29	rfr	ogp
7	0.2734489468814126	0.0711279326250061	67	23	0.34498520526833526	0.03220312997289393	113	11	0.30882151809363306	0.012268479036261236	weather	coutpin	r45	11/29	rfr	ogp
8	0.23786860186905287	0.048794151119982844	52	24	0.3601750579513283	0.03918794291607348	70	13	0.3015239809556777	0.016345974729093972	weather	coutpin	r45	11/29	rfr	ogp
9	0.5835961741694968	0.026516629134334172	140	22	0.6337345472636405	0.014735375836499092	150	15	0.6093236230358068	0.008228093515988525	weather	coutpin	r45	11/29	rfr	ogp
5	0.553547727243856	0.03017046626217305	103	20	0.6303140986126077	0.02523752751879441	112	25	0.5954376350995395	0.012893256278224002	weather	coutpin	r411	11/29	rfr	ogp
6	0.5561804747195385	0.03394616706690918	52	13	0.6198113563518839	0.022182544341163887	98	11	0.5917761643944475	0.009932818360445806	weather	coutpin	r411	11/29	rfr	ogp
7	0.463966510695348	0.022304634672612504	95	21	0.536482183343662	0.02745449876997048	149	13	0.49839345464798257	0.010675894511102343	weather	coutpin	r411	11/29	rfr	ogp
8	0.3477120761967711	0.05198634663316238	135	24	0.4447595552574283	0.04069237179731642	130	11	0.391664466409274	0.015517131337222876	weather	coutpin	r411	11/29	rfr	ogp
9	0.5415772796400723	0.026499548627703966	122	23	0.5953164835634525	0.01765769858565465	127	13	0.5702106559488493	0.008639863595018353	weather	coutpin	r411	11/29	rfr	ogp
5	0.13617594447969458	0.08754690224865751	114	15	0.28150693876109734	0.06854008878384597	131	19	0.21828066869646484	0.02137792989285501	emr	cin	r45	11/29	rfr	ogp
6	0.22697934409564735	0.05277865141883051	96	21	0.32095656897645364	0.027357964738519504	77	10	0.2760490834178827	0.016293855545761002	emr	cin	r45	11/29	rfr	ogp
7	0.26287670460785184	0.05960182253802105	78	19	0.3736371756034027	0.02610419919702467	94	10	0.3247849949470955	0.015294504330591862	emr	cin	r45	11/29	rfr	ogp
8	0.3326957098329778	0.07489268657663	79	18	0.44224647285703556	0.03972567472994612	56	10	0.3855110163935221	0.01889456713459589	emr	cin	r45	11/29	rfr	ogp
9	0.5902696182462253	0.026874932524511293	77	21	0.6479778163756575	0.026338127313227468	72	10	0.622708922735235	0.008452342067204608	emr	cin	r45	11/29	rfr	ogp
5	0.5416818032893842	0.04497434300893013	66	16	0.6346315201037054	0.04212463848188583	148	17	0.5870746089875627	0.013293724275265451	emr	cin	r411	11/29	rfr	ogp
6	0.5278266245407333	0.04518835044292629	98	15	0.5889059151653215	0.023333945682374308	67	19	0.5587656181138493	0.010417210736911547	emr	cin	r411	11/29	rfr	ogp
7	0.4642423455726636	0.04869491148638405	58	22	0.5484625092850971	0.024389062516606132	70	12	0.5006699716991223	0.012789430748729508	emr	cin	r411	11/29	rfr	ogp
8	0.3892114609960793	0.06189087835553379	94	22	0.5053837145403689	0.015082938950050582	97	10	0.45059393269270787	0.017186720108770644	emr	cin	r411	11/29	rfr	ogp
9	0.5399597526104059	0.022350723030529873	84	17	0.6059815462302363	0.033625990139310905	149	11	0.571529379370293	0.009318242724502037	emr	cin	r411	11/29	rfr	ogp
5	0.11564613789270443	0.0751646492480209	69	24	0.24547140867455078	0.06087320152997418	63	16	0.1945509438037965	0.020752381338485417	emr	cout	r45	11/29	rfr	ogp
6	0.1952663093325627	0.07630965971439978	130	20	0.294055747610016	0.04164852513111387	86	10	0.2484532973274131	0.016079417018737316	emr	cout	r45	11/29	rfr	ogp
7	0.24421069859822434	0.053581556481549386	69	16	0.3605561206531052	0.019131144046200515	80	10	0.30277018147933116	0.016005395521225443	emr	cout	r45	11/29	rfr	ogp
8	0.30596227328532166	0.06893687850286409	51	24	0.42334419113793176	0.04073288820571746	150	11	0.3654644762789406	0.01906472694297087	emr	cout	r45	11/29	rfr	ogp
9	0.5666840852434126	0.025943567252775815	65	22	0.6308083870958714	0.027494554630314444	99	10	0.6019110837554372	0.008910343852696491	emr	cout	r45	11/29	rfr	ogp
5	0.5136764988133754	0.0442859059442348	87	25	0.6091497391127484	0.040624820694648234	82	20	0.5607912069983723	0.014011726427606615	emr	cout	r411	11/29	rfr	ogp
6	0.5085322100088046	0.019759644248356	86	17	0.5759739544660484	0.02227055860343517	129	10	0.5447910121631238	0.010984683273320313	emr	cout	r411	11/29	rfr	ogp
7	0.48962275616577633	0.02021272309886745	142	21	0.5764328760949772	0.02872667634802789	107	11	0.524604810242959	0.011647085495312024	emr	cout	r411	11/29	rfr	ogp
8	0.3845994641974133	0.06413721088325817	70	25	0.5021063351479756	0.02671018180699374	110	10	0.4454464768559984	0.01694991680330267	emr	cout	r411	11/29	rfr	ogp
9	0.5349835950556447	0.02100997367213236	55	20	0.5976574243701562	0.01777267950733861	96	11	0.5686452404335434	0.010003615271633027	emr	cout	r411	11/29	rfr	ogp
5	-0.05996560341602384	0.07805689278058181	144	25	0.11747996492235861	0.058849448974524765	144	12	0.02174827836741784	0.02339928787395132	emr	coutmin	r45	11/29	rfr	ogp
6	-0.024724964830278463	0.06848548213729677	60	24	0.10082167968942846	0.03541632404921009	145	10	0.03894373542757265	0.019616124280807452	emr	coutmin	r45	11/29	rfr	ogp
7	-0.02919500924934617	0.058837352813924056	69	18	0.1126397537189006	0.0313045041719458	92	10	0.03488037270308879	0.02519332028065127	emr	coutmin	r45	11/29	rfr	ogp
8	-0.07527704448861752	0.048440038646983534	98	23	0.060886567873573105	0.04361133601665253	147	10	-0.013938207964953977	0.02265509799993835	emr	coutmin	r45	11/29	rfr	ogp
9	0.057763510918760044	0.05497227549373354	63	21	0.18700897516001266	0.037110506621957286	133	10	0.11490623370835405	0.021210011365305165	emr	coutmin	r45	11/29	rfr	ogp
5	0.12345987034751768	0.10659799710827995	78	20	0.2667389062240821	0.057709452053600625	98	10	0.19726952954574656	0.0209143266189361	emr	coutmin	r411	11/29	rfr	ogp
6	0.1600453885334563	0.0620289980932818	50	19	0.3038366342138441	0.03624693969559971	143	10	0.23241754769770753	0.018189253776701837	emr	coutmin	r411	11/29	rfr	ogp
7	0.09662274519935428	0.04686055938597088	69	21	0.20552484151367864	0.034027508520417436	73	10	0.15614595028394995	0.016504984018741044	emr	coutmin	r411	11/29	rfr	ogp
8	-0.08894922615372317	0.03398075978290679	93	19	0.05079366802993759	0.03257854757867281	64	10	-0.03183675332980267	0.0244330731684665	emr	coutmin	r411	11/29	rfr	ogp
9	-0.028624010629660402	0.03976496709815726	87	21	0.11746729494649966	0.032761542034712446	143	10	0.041993245984193864	0.02276637174269957	emr	coutmin	r411	11/29	rfr	ogp
5	-0.06437870900864764	0.08321003785355287	96	24	0.09824115831137206	0.05458359759012728	67	10	0.02069495665469181	0.023495249670559687	emr	cinmout	r45	11/29	rfr	ogp
6	-0.009046065605469	0.027917651273603353	55	24	0.11414743018145077	0.03183593249264134	141	10	0.03836485824492072	0.019461024709587535	emr	cinmout	r45	11/29	rfr	ogp
7	-0.03895005509785974	0.06408551820852121	54	22	0.1229323831250854	0.03724372911260297	57	10	0.03473105564195972	0.026014257158742886	emr	cinmout	r45	11/29	rfr	ogp
8	-0.07378645091782798	0.03390500916179525	58	19	0.06699581732745094	0.03465536339089224	131	10	-0.014028286467825902	0.022715248073914063	emr	cinmout	r45	11/29	rfr	ogp
9	0.06447958877212154	0.034284722637149136	117	19	0.18546884355443286	0.027337804139464045	111	10	0.11506930148014213	0.020966506643761696	emr	cinmout	r45	11/29	rfr	ogp
5	0.11582059490086558	0.05802196707568345	51	21	0.2676235078089911	0.04945014018783297	119	15	0.19787882581290622	0.02169532483785259	emr	cinmout	r411	11/29	rfr	ogp
6	0.17158922943658642	0.06557404197623806	80	14	0.2867202375114898	0.04687262035573331	110	10	0.23235624574027197	0.01763483191028293	emr	cinmout	r411	11/29	rfr	ogp
7	0.08764892754211888	0.044662392998527936	55	19	0.21203682586000502	0.039581896667508235	80	11	0.15640787052634392	0.01706097944803168	emr	cinmout	r411	11/29	rfr	ogp
8	-0.0915933274502474	0.029466194466156684	51	18	0.041168574125997746	0.04329364055559488	89	10	-0.03232218473294417	0.025410563901532412	emr	cinmout	r411	11/29	rfr	ogp
9	-0.031835008746270245	0.03848035423548641	101	25	0.11794685745024398	0.035027384657937505	133	10	0.04173469645573365	0.023261533406816994	emr	cinmout	r411	11/29	rfr	ogp
5	0.13238958118357905	0.08568264722944785	93	15	0.27291572197734754	0.046708352042579594	112	10	0.20876477851092384	0.02155528716835949	emr	coutpin	r45	11/29	rfr	ogp
6	0.21543061176714318	0.07529992539352047	124	24	0.31810644797851717	0.04218006786397672	120	10	0.26388284753580576	0.015998867036874906	emr	coutpin	r45	11/29	rfr	ogp
7	0.26044236856458725	0.05419829767380984	135	20	0.36360314846835273	0.03795245320962807	100	10	0.31633402153331125	0.015799085724572167	emr	coutpin	r45	11/29	rfr	ogp
8	0.3174134645020935	0.0814240184442543	51	25	0.43270348529320407	0.03340173465347752	57	10	0.37714559493788924	0.019553067611604018	emr	coutpin	r45	11/29	rfr	ogp
9	0.5802144071501416	0.025997459174673516	54	17	0.6427318501337455	0.012152644050693584	92	11	0.6173274420929371	0.008244435368931347	emr	coutpin	r45	11/29	rfr	ogp
5	0.529565210505899	0.04530526921942029	61	11	0.624093446336727	0.038336931529934413	89	23	0.5762572496261444	0.013406197474761839	emr	coutpin	r411	11/29	rfr	ogp
6	0.5163976898385166	0.02174482072963085	54	22	0.5872005310624666	0.03558861854143019	143	11	0.5547726618875873	0.010777917714166198	emr	coutpin	r411	11/29	rfr	ogp
7	0.4750222161809769	0.02062289712918122	139	20	0.5576030808190549	0.02287690648098027	136	10	0.5114245965847773	0.012148964211433428	emr	coutpin	r411	11/29	rfr	ogp
8	0.39165493064814527	0.059671656282144395	67	21	0.5011916952874953	0.016829425615081873	87	10	0.44792944069643764	0.017664928545317527	emr	coutpin	r411	11/29	rfr	ogp
9	0.5402600034344862	0.02070158331202133	52	17	0.6022473831890827	0.03435119473168574	68	13	0.5724040809687565	0.009867316703922362	emr	coutpin	r411	11/29	rfr	ogp
5	0.31762819870990244	0.09036753210961838	88	23	0.43470365557874846	0.04368906601708851	133	10	0.37821208560555103	0.018039164705009193	all	cin	r45	11/29	rfr	ogp
6	0.37518680567488516	0.03750323979726327	70	10	0.46354741648486375	0.04385412241698464	121	13	0.4236180240991669	0.013278040271375087	all	cin	r45	11/29	rfr	ogp
7	0.3495772975891388	0.04782341066708917	106	19	0.4373436067560183	0.029607687637355645	137	24	0.3987503263302667	0.01138300125980192	all	cin	r45	11/29	rfr	ogp
8	0.43520842722514186	0.06583205254671377	52	22	0.5182471621865462	0.029092281560804806	129	12	0.47541795492257155	0.01417633012579627	all	cin	r45	11/29	rfr	ogp
9	0.6985933769032121	0.015910478080472336	58	14	0.7406903794245318	0.015662044729649785	76	21	0.7200912893763755	0.006696035191096717	all	cin	r45	11/29	rfr	ogp
5	0.6489696965480101	0.033701988093774456	91	17	0.7141501884920484	0.016937381836530516	136	18	0.6840447282554885	0.010344757955275915	all	cin	r411	11/29	rfr	ogp
6	0.6545373649573415	0.03868926856384278	86	17	0.7047658582649337	0.01682990590036852	133	24	0.6774471675352438	0.008025038660127704	all	cin	r411	11/29	rfr	ogp
7	0.5371637774237854	0.02744894893647496	56	22	0.6050589200633291	0.017989536173524955	143	10	0.5682480247657665	0.009674484351013644	all	cin	r411	11/29	rfr	ogp
8	0.5060346937548417	0.05111363574495019	63	21	0.5957787445107169	0.04480994912065511	88	14	0.5542966673392021	0.013359516155894584	all	cin	r411	11/29	rfr	ogp
9	0.6563863004141831	0.02076744003117703	68	19	0.7021933485327422	0.02157233767212292	147	12	0.679737365252976	0.007556995509878724	all	cin	r411	11/29	rfr	ogp
5	0.30768682860417523	0.08987679886595785	75	25	0.41734343835422266	0.04654636578685973	146	15	0.3622509717779658	0.01765825758826205	all	cout	r45	11/29	rfr	ogp
6	0.36283979178672826	0.03849483833796608	137	11	0.44565388179319987	0.03290355220493792	103	12	0.4065629460769196	0.013553616532927882	all	cout	r45	11/29	rfr	ogp
7	0.33689571286398035	0.04529347940128232	99	20	0.42169715416072384	0.027568819954205796	137	16	0.38373125902157873	0.01108194402311941	all	cout	r45	11/29	rfr	ogp
8	0.41711941598676183	0.045074389925199854	52	25	0.5054291329804534	0.046479524757373124	118	10	0.46102865513739816	0.014282932698366986	all	cout	r45	11/29	rfr	ogp
9	0.6759863947736247	0.0256767435810402	92	21	0.7145749662468878	0.014824045616165262	118	10	0.6952818007953325	0.006537044311689469	all	cout	r45	11/29	rfr	ogp
5	0.6306240559387353	0.0454862126835019	63	24	0.6977470330333855	0.026720274994524888	133	16	0.6651486930976329	0.010622411716336986	all	cout	r411	11/29	rfr	ogp
6	0.6340368393688789	0.03540207128059351	56	21	0.6951548786212667	0.017989088137373852	131	14	0.6661103458764369	0.008881166904247662	all	cout	r411	11/29	rfr	ogp
7	0.5602690129804067	0.02681600033554497	106	20	0.6249509451850057	0.0155186878585948	134	24	0.592002314941121	0.009043354309438405	all	cout	r411	11/29	rfr	ogp
8	0.5096935189317415	0.04731809521733054	104	23	0.5932690079313072	0.044602131425542355	138	14	0.5511644030121363	0.01370475532647967	all	cout	r411	11/29	rfr	ogp
9	0.6468389724614854	0.03745595605218757	53	23	0.6965155552339141	0.01173970703873214	105	14	0.6712705063544278	0.007941641240959195	all	cout	r411	11/29	rfr	ogp
5	0.045983662062774176	0.055975392549259644	63	12	0.16955510834722368	0.04858869505948507	84	10	0.10617268380060206	0.01922292514565993	all	coutmin	r45	11/29	rfr	ogp
6	0.07805709649423545	0.04755221879122266	67	24	0.17396013421443152	0.03402787539157522	112	10	0.1287727499673501	0.015150984961880956	all	coutmin	r45	11/29	rfr	ogp
7	0.10242438166496806	0.029847297452765074	51	24	0.20493793734836988	0.019553204882713948	133	10	0.15321189105719574	0.015146378359079416	all	coutmin	r45	11/29	rfr	ogp
8	0.031861049221278435	0.041210938740406364	83	18	0.12202167581224002	0.030819635002606798	120	14	0.07427917499528171	0.014689044739172053	all	coutmin	r45	11/29	rfr	ogp
9	0.18370738993313399	0.027171591695008664	53	24	0.27909814266846295	0.025531874371030206	99	10	0.23532634059836877	0.013535449603688146	all	coutmin	r45	11/29	rfr	ogp
5	0.21469788420642627	0.05820513316758682	76	19	0.335939516289699	0.05443277773279617	82	10	0.2834706368100651	0.01935070863908177	all	coutmin	r411	11/29	rfr	ogp
6	0.2656835985858832	0.033078390223036234	113	22	0.3742761846126066	0.03851953536813398	125	10	0.32648381589249953	0.01504251782912505	all	coutmin	r411	11/29	rfr	ogp
7	0.16129247013686668	0.040118551345874304	64	19	0.24206682881032307	0.030371112512087076	105	24	0.20309119938505266	0.011306686065354456	all	coutmin	r411	11/29	rfr	ogp
8	-0.050061254863634365	0.03810107813196429	69	25	0.06357596986350009	0.02494522273768942	117	10	0.011445435702256295	0.015286235681926094	all	coutmin	r411	11/29	rfr	ogp
9	0.07828374555696312	0.04419400521874182	83	23	0.186132839308025	0.03195515214603334	60	10	0.13484690263773208	0.015510742763137743	all	coutmin	r411	11/29	rfr	ogp
5	0.044228999702512005	0.06482330737916941	79	23	0.16635517993417373	0.050238949880813705	140	21	0.10662696068084271	0.018999466216388847	all	cinmout	r45	11/29	rfr	ogp
6	0.08064776620250577	0.058008934736135054	62	18	0.17312252617780405	0.025819715538517758	108	11	0.12879221465816199	0.014273039794099154	all	cinmout	r45	11/29	rfr	ogp
7	0.1055453674636895	0.04236368634566102	50	24	0.20014774725754467	0.02846289519405912	66	10	0.15287810181008796	0.015350791423562262	all	cinmout	r45	11/29	rfr	ogp
8	0.02453426106824742	0.032506853867520634	77	16	0.12486140022751849	0.030698522191310033	101	10	0.07406986841711806	0.014269300836623772	all	cinmout	r45	11/29	rfr	ogp
9	0.18958864367923073	0.030021712009142172	70	25	0.27325794528109276	0.0357085164836921	77	10	0.2351565217502344	0.013573900626374128	all	cinmout	r45	11/29	rfr	ogp
5	0.2158996073989042	0.057521515367610146	80	16	0.3363150516050476	0.061251755461409325	78	10	0.28411149559807775	0.01955263491764366	all	cinmout	r411	11/29	rfr	ogp
6	0.2662235176899385	0.03659923395777041	70	15	0.3748455776917775	0.02021652636764635	128	14	0.3261767702518802	0.015112633892274584	all	cinmout	r411	11/29	rfr	ogp
7	0.16423935060668945	0.04520337881443224	51	14	0.2338391458847746	0.030526896555773574	98	14	0.20312399768911374	0.01153789008494452	all	cinmout	r411	11/29	rfr	ogp
8	-0.03853712178470757	0.047992506765803175	87	23	0.06328423803615993	0.027193898818915044	106	10	0.011373108713292448	0.015165513616909617	all	cinmout	r411	11/29	rfr	ogp
9	0.07901932276494524	0.0443105989367489	82	23	0.1892814963803441	0.029474768026521176	136	10	0.13516088024229114	0.016001497808645803	all	cinmout	r411	11/29	rfr	ogp
5	0.31687579217145745	0.09026135858810178	108	15	0.4246164977536614	0.053158131888221605	77	25	0.3702358266141253	0.017235045573801233	all	coutpin	r45	11/29	rfr	ogp
6	0.36686974343607137	0.04017785204997635	104	20	0.4558016722950903	0.030572170981439568	127	16	0.4169302194800514	0.01313146096768096	all	coutpin	r45	11/29	rfr	ogp
7	0.3485072053941319	0.04258168577499843	77	16	0.4281946095144692	0.027869212979422096	108	23	0.39336946617553176	0.011022753224692945	all	coutpin	r45	11/29	rfr	ogp
8	0.4279170288451205	0.044067138191986904	132	23	0.5084940075702647	0.028364814344052865	128	11	0.4705253048269671	0.014101816605089709	all	coutpin	r45	11/29	rfr	ogp
9	0.6938594680188601	0.026017255543480753	64	24	0.7340085779206212	0.013828452815732476	89	25	0.7126385509249917	0.006593843371202698	all	coutpin	r45	11/29	rfr	ogp
5	0.6423186989667234	0.02038727265452032	82	20	0.7078672907717436	0.02639913783358968	144	23	0.6768507172924783	0.011098930746924494	all	coutpin	r411	11/29	rfr	ogp
6	0.6485641683584176	0.0457025469846854	145	19	0.701932631433326	0.017467391853795852	73	13	0.6753656531535153	0.008455678505031665	all	coutpin	r411	11/29	rfr	ogp
7	0.5497557445435068	0.030661005625298315	94	19	0.6101988984865349	0.017596628742730817	111	20	0.5800129301127032	0.009173696437461	all	coutpin	r411	11/29	rfr	ogp
8	0.5109524449104559	0.06123752821600315	93	24	0.6004092075514369	0.039186920751348574	124	10	0.5543504658950602	0.013563473726389044	all	coutpin	r411	11/29	rfr	ogp
9	0.6534996515878575	0.02292126808188011	56	23	0.6987159694175448	0.02123876548671583	136	16	0.677547539693014	0.00772123603875776	all	coutpin	r411	11/29	rfr	ogp
5	0.08780912897106016	0.09562982242905167	144	16	0.21413476595862532	0.054661943876983615	67	14	0.1521769965193688	0.019614296790018793	time	cin	r45	11/19	rfr	pwe
6	0.1271395622001917	0.047814319811908874	80	18	0.2121378680141742	0.037837078213596956	60	20	0.17561189590191376	0.013184257280896382	time	cin	r45	11/19	rfr	pwe
7	0.29532801853906376	0.03874129419342211	106	19	0.36353512670749294	0.030174337007171308	59	15	0.331743486332863	0.010780595952339217	time	cin	r45	11/19	rfr	pwe
8	0.23133744773802278	0.042983051168996395	105	24	0.32844518455731786	0.044574665448138706	105	20	0.2821203086150276	0.01543289899024821	time	cin	r45	11/19	rfr	pwe
9	0.5067039372654902	0.03298666273484077	57	24	0.5703261463412381	0.027170304842270614	146	13	0.5422635314594914	0.009362087556569063	time	cin	r45	11/19	rfr	pwe
5	0.17909345022178497	0.08453562920886476	63	14	0.2987199933173273	0.04383644082636456	93	19	0.24065987066387326	0.018976937835137427	time	cin	r411	11/19	rfr	pwe
6	0.273750478600422	0.0411808248552146	129	16	0.35415496724679896	0.02868763240686783	53	10	0.3151650640299476	0.012139362206956352	time	cin	r411	11/19	rfr	pwe
7	0.4611708066196896	0.03849079290403148	112	25	0.5251347759812492	0.03415772454879042	141	11	0.49214295652549295	0.009894902261801059	time	cin	r411	11/19	rfr	pwe
8	0.3093675578112479	0.06783812949705166	118	14	0.41965875132086483	0.018309524571638067	127	11	0.364882088277387	0.015231158926919194	time	cin	r411	11/19	rfr	pwe
9	0.42224502259315966	0.0467645733765398	125	10	0.48938143211549273	0.023073418780207126	65	20	0.45517899858598027	0.010622459032635319	time	cin	r411	11/19	rfr	pwe
5	0.07196436787834831	0.10743411865578845	54	23	0.2059687864487413	0.05195152032441066	111	21	0.1364965228356675	0.019568497793237462	time	cout	r45	11/19	rfr	pwe
6	0.11837741577938528	0.03340149668082864	89	15	0.196773317389722	0.03158372047910696	146	11	0.16190411661113613	0.012930617694713606	time	cout	r45	11/19	rfr	pwe
7	0.277831284593798	0.034852825295563265	122	21	0.344713354497355	0.025585178231181505	132	10	0.3113650018357885	0.010779359507113003	time	cout	r45	11/19	rfr	pwe
8	0.21480721006489226	0.04416641612362662	91	24	0.31081760522280943	0.044643345103100675	120	22	0.26203403000882475	0.015042043408250983	time	cout	r45	11/19	rfr	pwe
9	0.4793937272405234	0.025780556585629454	141	12	0.5422148624188782	0.0289527395527337	136	21	0.5128364277826892	0.009756388532526273	time	cout	r45	11/19	rfr	pwe
5	0.19004179140239583	0.08369802332457041	86	12	0.310611784607692	0.04310415366998848	95	25	0.25583760735489475	0.018935344937262764	time	cout	r411	11/19	rfr	pwe
6	0.30720480053743443	0.052783098756544855	118	15	0.38503042183795416	0.03028698535052449	115	22	0.35316324152991074	0.011935389362025138	time	cout	r411	11/19	rfr	pwe
7	0.49939594832891904	0.03153739017056379	73	17	0.556988805319764	0.030689097932016428	120	22	0.530826138251475	0.00943840221586929	time	cout	r411	11/19	rfr	pwe
8	0.3019419527224749	0.0655045986471723	115	16	0.41489417260542166	0.018460518479552317	89	10	0.3579791503647372	0.01499154181980714	time	cout	r411	11/19	rfr	pwe
9	0.4071530574535932	0.046531621384296284	78	24	0.47575491133305076	0.0245875053372433	118	20	0.442797562510143	0.01092345591857818	time	cout	r411	11/19	rfr	pwe
5	-0.07730075902074737	0.05415116124678832	70	20	0.029964161860687188	0.03527078088040215	67	10	-0.023454440986333577	0.016748349338105782	time	coutmin	r45	11/19	rfr	pwe
6	0.01628143688135154	0.04476588525461283	59	21	0.0849523245015429	0.03489694921614318	133	19	0.04920654605421124	0.010801721969417023	time	coutmin	r45	11/19	rfr	pwe
7	0.12400509974146996	0.021575949457359606	145	23	0.20726515042375215	0.024635470808977322	72	10	0.165645301764712	0.011657582686121763	time	coutmin	r45	11/19	rfr	pwe
8	0.0028338561207505997	0.05057111111962907	95	15	0.0761927463802979	0.03285903530090653	79	10	0.044908989142524225	0.010422264787523321	time	coutmin	r45	11/19	rfr	pwe
9	0.12513724630690334	0.04887124392310098	140	20	0.1906954468604159	0.025976290840239415	145	10	0.15867986235384776	0.01047083789870474	time	coutmin	r45	11/19	rfr	pwe
5	-0.09410725350442077	0.04244399684559615	85	19	0.00583869814646556	0.05176449974629874	52	18	-0.0381691149250216	0.016590145769256066	time	coutmin	r411	11/19	rfr	pwe
6	-0.05843611625563235	0.03556380811129944	90	17	0.0049161060937755185	0.021684311185461293	65	22	-0.025699780101313553	0.010092127080000087	time	coutmin	r411	11/19	rfr	pwe
7	-0.0014328351495325408	0.03876544452877138	58	23	0.06724577529486322	0.015037612137834711	74	15	0.033353072838078035	0.009345897651569101	time	coutmin	r411	11/19	rfr	pwe
8	-0.008521013688765544	0.029782390145670804	116	20	0.05770126927156531	0.015423714377456006	132	19	0.02736010733117821	0.010105646314273548	time	coutmin	r411	11/19	rfr	pwe
9	0.08356482538412903	0.04515345048764853	74	10	0.14425205307068387	0.022367292874083955	58	18	0.1151504921216162	0.00940819036556922	time	coutmin	r411	11/19	rfr	pwe
5	-0.07614268917113534	0.05651819148368616	56	19	0.03182185915169635	0.039036069776401755	134	14	-0.023842757295927042	0.016573611554806487	time	cinmout	r45	11/19	rfr	pwe
6	0.016150198020974095	0.04328775166479309	119	15	0.08432563269362152	0.0358330624060611	95	14	0.04932869156636416	0.011039953891521164	time	cinmout	r45	11/19	rfr	pwe
7	0.12515103676779518	0.02246217748091692	86	11	0.20461719373574155	0.0232022512747202	56	17	0.16632150991941422	0.011116092030659616	time	cinmout	r45	11/19	rfr	pwe
8	0.004021996627625257	0.051936415098943624	94	13	0.07595003792322673	0.033474075216899914	65	14	0.04423348539961454	0.010288143589557092	time	cinmout	r45	11/19	rfr	pwe
9	0.12360146376305066	0.047993612553191616	95	15	0.18948486192614925	0.026348961933739458	56	11	0.15864019907481838	0.010757267280531812	time	cinmout	r45	11/19	rfr	pwe
5	-0.08920263513897686	0.05304295220321395	67	16	0.0067815357697656896	0.04577461558387147	131	22	-0.03837609418549694	0.016978362513700586	time	cinmout	r411	11/19	rfr	pwe
6	-0.058807855556929675	0.03682689022051698	95	16	0.005133545213553281	0.021446988111936384	61	18	-0.025882389113890014	0.010170464633906681	time	cinmout	r411	11/19	rfr	pwe
7	-0.0016035113818047785	0.03798027763083993	122	14	0.05983590734794999	0.030616023558939394	136	21	0.03367308105125581	0.009124521105560368	time	cinmout	r411	11/19	rfr	pwe
8	-0.008935034546041975	0.03043561035224728	93	25	0.05543202347908753	0.023277793065519203	68	25	0.02706581158613834	0.009916905230972141	time	cinmout	r411	11/19	rfr	pwe
9	0.08218066794564338	0.04584144928788913	126	17	0.14486627596440993	0.022610990813567017	129	16	0.11531896612508591	0.009601291689846959	time	cinmout	r411	11/19	rfr	pwe
5	0.08207656583423116	0.09550130448060513	145	22	0.20919485705597984	0.052437153868891494	123	13	0.1450780829413759	0.019900917564612618	time	coutpin	r45	11/19	rfr	pwe
6	0.12393284632526444	0.04615400012121426	76	24	0.20582772598230054	0.03691944347219066	78	10	0.16995095969541327	0.012659931757623992	time	coutpin	r45	11/19	rfr	pwe
7	0.2886048654186358	0.0373396934965256	147	10	0.3546808070565784	0.026308839381305557	111	21	0.3238450779121922	0.010909442801174512	time	coutpin	r45	11/19	rfr	pwe
8	0.22520375977758209	0.04369334312274392	87	18	0.324135490442501	0.04454477719613917	59	10	0.2743953764421191	0.0160344548397456	time	coutpin	r45	11/19	rfr	pwe
9	0.4967350758616835	0.03369935182691263	106	14	0.5573798449287655	0.034246495530122184	114	11	0.5324999555952876	0.008624503427801149	time	coutpin	r45	11/19	rfr	pwe
5	0.1831603410972881	0.07429442882684947	82	23	0.30385111172596313	0.04277690629473128	137	19	0.24805662991109076	0.019412186823831175	time	coutpin	r411	11/19	rfr	pwe
6	0.2909697835643119	0.05189909337439089	79	13	0.3718743699562601	0.030301078317382983	130	11	0.33525171599750053	0.012491669072889735	time	coutpin	r411	11/19	rfr	pwe
7	0.4810599824922395	0.03659399059200229	95	17	0.5452962896638517	0.03171584810957874	53	21	0.513175691374255	0.009764265258057752	time	coutpin	r411	11/19	rfr	pwe
8	0.3070825819167901	0.06854871649835767	105	13	0.4201675181546132	0.018768424761369355	96	10	0.36226815477590096	0.015082843657580001	time	coutpin	r411	11/19	rfr	pwe
9	0.4156829163206364	0.04779333821757451	100	11	0.48399666983807704	0.023852850074791383	95	17	0.4512963148588313	0.01077074052836157	time	coutpin	r411	11/19	rfr	pwe
5	0.24161125008385018	0.06301737216124535	62	10	0.3480635534030888	0.05153762822997947	83	17	0.30456730155654943	0.017539307820488712	weather	cin	r45	11/19	rfr	pwe
6	0.27277860229509887	0.054110767200457315	60	12	0.3573249681632422	0.03304696671769087	125	11	0.31743823248635183	0.01403687968403918	weather	cin	r45	11/19	rfr	pwe
7	0.2803089139098229	0.027778312751913854	55	17	0.3592985367066316	0.01803433480279167	149	10	0.32061682508431444	0.012757062927635909	weather	cin	r45	11/19	rfr	pwe
8	0.2421142503523684	0.04126046976179988	101	24	0.366204846314229	0.037671448402037844	77	10	0.30391055410361034	0.016829479050445413	weather	cin	r45	11/19	rfr	pwe
9	0.586058585802496	0.030215442626049787	75	23	0.6403222025152726	0.02566444862846278	98	25	0.6169033195180814	0.008326456048864903	weather	cin	r45	11/19	rfr	pwe
5	0.5643307958533581	0.04993987590412467	50	17	0.6478942468073472	0.021556796787893462	147	12	0.6081294615610495	0.012086972153019702	weather	cin	r411	11/19	rfr	pwe
6	0.5614630649472281	0.026094450449425877	52	18	0.6247813314175061	0.025032917644559092	111	14	0.5973289238359052	0.009583200861926695	weather	cin	r411	11/19	rfr	pwe
7	0.4572817583107668	0.027199415070888192	84	19	0.5234979933095179	0.02728215719908248	148	24	0.49085967519397233	0.010612863047301474	weather	cin	r411	11/19	rfr	pwe
8	0.3485419283069633	0.052389835269598076	107	21	0.4451631886679743	0.04110176690549793	143	12	0.3938531095343289	0.015631808432581107	weather	cin	r411	11/19	rfr	pwe
9	0.5454740483285835	0.022087291486265898	65	21	0.596931855899224	0.026895158341111558	79	25	0.5719581911300211	0.008491692050396306	weather	cin	r411	11/19	rfr	pwe
5	0.2261677750567702	0.06137505785383346	76	16	0.3301903574174669	0.046865722598962475	129	19	0.2849801655470146	0.017391401280063893	weather	cout	r45	11/19	rfr	pwe
6	0.2512884631066816	0.04555771990112716	78	21	0.34816873527353825	0.03229507473202462	103	25	0.29729088206275245	0.01424412621819034	weather	cout	r45	11/19	rfr	pwe
7	0.2513057257031657	0.04285818396564749	74	18	0.32693359908789216	0.023850927454115118	114	11	0.29097104328937473	0.01280801137094134	weather	cout	r45	11/19	rfr	pwe
8	0.23866246964802645	0.0430535532107591	71	14	0.3472712576769249	0.03122154804608854	96	10	0.298370178947699	0.01634827016123939	weather	cout	r45	11/19	rfr	pwe
9	0.5640362960533285	0.026589251142273715	60	21	0.6182136721526225	0.021760889429555057	130	10	0.5928208430121323	0.008575594825673525	weather	cout	r45	11/19	rfr	pwe
5	0.5347246768699331	0.041118317873632085	59	20	0.616656982725253	0.020239831461900535	143	10	0.5767523999780846	0.013033370337471728	weather	cout	r411	11/19	rfr	pwe
6	0.5420563390646896	0.031841121411353375	50	20	0.6111379621357564	0.02392022585854715	117	22	0.5787610569299576	0.010402810706218084	weather	cout	r411	11/19	rfr	pwe
7	0.4641085849354873	0.030358175972897104	64	16	0.5377085070661268	0.019174536669042234	55	10	0.5034480061661956	0.010215858910494743	weather	cout	r411	11/19	rfr	pwe
8	0.3394600610194435	0.04493243346051746	67	16	0.4332864889310275	0.02519615244668322	101	12	0.3881320116557279	0.015018244269593249	weather	cout	r411	11/19	rfr	pwe
9	0.5352713495142944	0.02791906576754645	73	16	0.5891837109263489	0.0181701319380184	94	14	0.5636874829129133	0.008564512470483393	weather	cout	r411	11/19	rfr	pwe
5	0.02649920969426416	0.07173346660184178	100	24	0.1666918931840035	0.04367220754981026	102	10	0.09945304393769698	0.020389713704001784	weather	coutmin	r45	11/19	rfr	pwe
6	0.015789565361999713	0.035373465386187984	51	20	0.11777447845265072	0.039081031831270686	82	11	0.06790803467100955	0.014447864898530055	weather	coutmin	r45	11/19	rfr	pwe
7	0.008045645343097685	0.04298501350818452	69	23	0.10244632247671084	0.03219670017832564	84	10	0.05153027121450452	0.016098897899909044	weather	coutmin	r45	11/19	rfr	pwe
8	-0.08347862570539467	0.04997948690594372	54	19	0.028451329770122703	0.02779463380708484	145	10	-0.028339252915198204	0.018111597901024793	weather	coutmin	r45	11/19	rfr	pwe
9	0.11042445664668259	0.03284939287277913	92	21	0.1983120617277964	0.02605763919691588	142	10	0.15481789536768725	0.014496508851195333	weather	coutmin	r45	11/19	rfr	pwe
5	0.1651967652409691	0.05474966906268497	52	21	0.2950123792516811	0.0421714192835104	85	12	0.2316026844058542	0.019828351634889736	weather	coutmin	r411	11/19	rfr	pwe
6	0.2616105581668209	0.030832905330296867	71	24	0.3564437253459013	0.01521290482769002	150	11	0.3063403203072758	0.015445645949235257	weather	coutmin	r411	11/19	rfr	pwe
7	0.041310831717234445	0.03130947300297032	57	22	0.13275137735653106	0.034742456230860766	136	20	0.08662021283487052	0.013857275103080002	weather	coutmin	r411	11/19	rfr	pwe
8	-0.08472526288361733	0.037955408690675346	113	23	0.03090262571470124	0.04186636875263553	145	11	-0.026051903126616087	0.017442082697460566	weather	coutmin	r411	11/19	rfr	pwe
9	0.04314676603330443	0.03354469795225181	87	24	0.14956922295353464	0.028540203503361828	131	10	0.09045536641462144	0.01591894496244859	weather	coutmin	r411	11/19	rfr	pwe
5	0.03265575131109374	0.05899741549001735	90	16	0.16995714178889845	0.05024708558200659	122	10	0.0989432295855962	0.020602300178571824	weather	cinmout	r45	11/19	rfr	pwe
6	0.00873821940056232	0.04607571673927161	93	19	0.1128704295004533	0.03281709623964084	68	10	0.066855252732476	0.014377273643638335	weather	cinmout	r45	11/19	rfr	pwe
7	0.0035000159980610236	0.039983652709906815	68	22	0.11092921309149965	0.023508271177406267	113	10	0.0510413863082084	0.016085050214475767	weather	cinmout	r45	11/19	rfr	pwe
8	-0.0732074886549291	0.03585229465221149	148	22	0.027920215938712144	0.025817519365450826	116	10	-0.02759263314376021	0.017658897606750552	weather	cinmout	r45	11/19	rfr	pwe
9	0.10864608710249794	0.022391610102442783	56	24	0.1991682036391038	0.04100272249565674	117	10	0.1548138448461513	0.014168422563337191	weather	cinmout	r45	11/19	rfr	pwe
5	0.16685152204283243	0.08036685792264966	67	22	0.28491525760620107	0.051317877611392816	79	12	0.23225011843620696	0.02011842014030447	weather	cinmout	r411	11/19	rfr	pwe
6	0.24974432420337958	0.032396888175656786	95	25	0.364805159875541	0.03413247180820148	126	13	0.3058158670915448	0.015610425714891001	weather	cinmout	r411	11/19	rfr	pwe
7	0.0348468922324871	0.045338980617804565	64	24	0.13778212227770922	0.03285084078444517	112	10	0.08670947059909731	0.014202258298312835	weather	cinmout	r411	11/19	rfr	pwe
8	-0.07620012654316372	0.058646656665976155	67	20	0.03845007599134596	0.03267562685942147	78	10	-0.02624291521057329	0.01777664684818177	weather	cinmout	r411	11/19	rfr	pwe
9	0.04829590720040009	0.03350633791165596	68	19	0.13850952153285284	0.045513531507747604	71	10	0.09088536201626188	0.015577360350285858	weather	cinmout	r411	11/19	rfr	pwe
5	0.2440463781588927	0.052725126245187715	94	17	0.3422515567323091	0.04346608976294253	109	12	0.2958867184975025	0.01744783470663906	weather	coutpin	r45	11/19	rfr	pwe
6	0.2623605987006091	0.041387851645713084	51	24	0.3496044658965478	0.02974558008174387	98	25	0.3083394873698242	0.013980455267039206	weather	coutpin	r45	11/19	rfr	pwe
7	0.265717611523948	0.03372186124426667	65	19	0.35200790461989007	0.02329804580098899	114	10	0.30854287752831455	0.01283523010850411	weather	coutpin	r45	11/19	rfr	pwe
8	0.23092628068598725	0.044210101553421734	50	25	0.3505000462327451	0.05134884696620663	67	10	0.301460209794664	0.015978702947041564	weather	coutpin	r45	11/19	rfr	pwe
9	0.5788967319413788	0.020075867043913113	50	21	0.6333025928740559	0.01666642509483105	117	12	0.6094658202688416	0.008426976846974249	weather	coutpin	r45	11/19	rfr	pwe
5	0.5542408358086643	0.04899370164359759	128	21	0.6357552255127994	0.02601722145348075	139	18	0.5947775787824106	0.013440820646824636	weather	coutpin	r411	11/19	rfr	pwe
6	0.5556474986937926	0.031709679869682615	57	24	0.6213598823612556	0.022682974430432216	111	12	0.5912575212742918	0.010203784137037675	weather	coutpin	r411	11/19	rfr	pwe
7	0.46319181494217626	0.024413351130379613	126	20	0.5335761342273195	0.019381449743964278	117	10	0.49874114241563355	0.010111664460580304	weather	coutpin	r411	11/19	rfr	pwe
8	0.34526997727955466	0.05115814955914553	63	22	0.4325077172231446	0.0411454113211947	149	11	0.3910893351697416	0.015081740992936838	weather	coutpin	r411	11/19	rfr	pwe
9	0.5416390706973395	0.026926571539407227	114	22	0.5977248489241381	0.018603201162699957	146	12	0.5697177109759228	0.008619201602963344	weather	coutpin	r411	11/19	rfr	pwe
5	0.14790776522658847	0.08687061327723267	124	22	0.2828188420918477	0.06735333974678474	122	24	0.21812838627233871	0.021055986753861906	emr	cin	r45	11/19	rfr	pwe
6	0.22748965595247178	0.0749269650554224	84	24	0.3207945628477349	0.05447383416014683	90	10	0.2763498011291472	0.016048039813249062	emr	cin	r45	11/19	rfr	pwe
7	0.26719105296248136	0.061188993632602405	114	21	0.3745126927703259	0.0343554558333831	68	10	0.3255263170596955	0.015505343013886229	emr	cin	r45	11/19	rfr	pwe
8	0.3242081694863566	0.07656249443795346	53	18	0.44825972132873987	0.026691884172239035	150	11	0.38516267278282806	0.019530992317631817	emr	cin	r45	11/19	rfr	pwe
9	0.5884062441918724	0.02478430185227534	50	25	0.6508736137843549	0.013860339618838521	127	10	0.6226314717859264	0.008573038653672333	emr	cin	r45	11/19	rfr	pwe
5	0.5455117392189789	0.04287213529779278	118	25	0.6315057958774679	0.03556190404476186	132	16	0.5872138506461134	0.013251986446238848	emr	cin	r411	11/19	rfr	pwe
6	0.5233498423570484	0.04564533369058055	86	23	0.5946844197381893	0.02758527271565138	150	25	0.5582694157748791	0.011121728562102752	emr	cin	r411	11/19	rfr	pwe
7	0.4683628997112873	0.02238789617882016	90	25	0.5552927755426613	0.02429541601276088	133	10	0.5006624536178333	0.011884547403934857	emr	cin	r411	11/19	rfr	pwe
8	0.39211567556953186	0.06522925831843891	125	25	0.5036918195317349	0.026549716943810437	95	11	0.45042300218292697	0.017359185206856916	emr	cin	r411	11/19	rfr	pwe
9	0.5372816263018922	0.02868732116527481	50	19	0.6040409324355631	0.0182255486510567	118	11	0.5716980688905005	0.00973237220083457	emr	cin	r411	11/19	rfr	pwe
5	0.11568876535926295	0.08016449005716725	87	22	0.26020906665991755	0.043543709180318746	82	10	0.19519043212858575	0.02146440303416161	emr	cout	r45	11/19	rfr	pwe
6	0.19001271085967014	0.04180074544825678	52	24	0.2998091702070105	0.021588294709783473	130	10	0.2480826284796032	0.01693264498017802	emr	cout	r45	11/19	rfr	pwe
7	0.25104045764400224	0.035699261140089505	56	25	0.35124170961807194	0.04433316347586045	102	10	0.3023182190795375	0.015539893324103509	emr	cout	r45	11/19	rfr	pwe
8	0.3145152216759703	0.05594531010045437	62	19	0.42358473465147933	0.04503285668398179	114	10	0.3655435754996059	0.019406560041175493	emr	cout	r45	11/19	rfr	pwe
9	0.5695517889565435	0.026419276773071872	84	15	0.6281050501183716	0.02128986650427031	72	10	0.6018207442292103	0.00896479043500177	emr	cout	r45	11/19	rfr	pwe
5	0.5082026540564302	0.03080617430035792	55	21	0.6108810151575604	0.042748724543112834	136	16	0.5607992674956972	0.014305195755889661	emr	cout	r411	11/19	rfr	pwe
6	0.5103000781497306	0.03811751442613752	94	21	0.5791554474636784	0.029951275726705074	105	14	0.5446263942217843	0.010897882200281225	emr	cout	r411	11/19	rfr	pwe
7	0.49129791262170625	0.043118941702949824	139	25	0.5735934395199085	0.028835534686349834	148	12	0.5243014695103791	0.011866891654677065	emr	cout	r411	11/19	rfr	pwe
8	0.3913453768924759	0.06299436220713786	56	19	0.5049850097835578	0.028201307669213367	140	11	0.445232747857723	0.01757631198310011	emr	cout	r411	11/19	rfr	pwe
9	0.5355634805188769	0.02281089580611327	66	23	0.6013656148053349	0.019249504909973396	150	10	0.5688197222751177	0.010072183151128707	emr	cout	r411	11/19	rfr	pwe
5	-0.06358646501693853	0.09107186580098416	53	24	0.1092872028966346	0.04999772413443886	126	13	0.020559982605584847	0.023169390981518677	emr	coutmin	r45	11/19	rfr	pwe
6	-0.013512561077429786	0.06100742822480642	72	20	0.10047769121210322	0.03837408116749759	89	10	0.03835401237271373	0.019829095794112604	emr	coutmin	r45	11/19	rfr	pwe
7	-0.028627604068151746	0.04232985722919804	103	22	0.11535164210794364	0.03089038866166254	138	10	0.0345655341912651	0.025335261742852434	emr	coutmin	r45	11/19	rfr	pwe
8	-0.07025988574244346	0.04248144945691946	79	20	0.07238829199024609	0.036470120158388165	140	10	-0.015124277134112619	0.02221942648439445	emr	coutmin	r45	11/19	rfr	pwe
9	0.06367815949988884	0.05403717429493875	112	23	0.1888067751578168	0.0493911014144831	73	10	0.11487753430103505	0.021451554523227875	emr	coutmin	r45	11/19	rfr	pwe
5	0.12167042423514318	0.053428481346429205	132	17	0.28675835165739383	0.04814497709059426	119	10	0.198189748919984	0.021159253150693603	emr	coutmin	r411	11/19	rfr	pwe
6	0.16033489711661103	0.06123312355741685	55	17	0.29511646508237227	0.02178978143477201	98	10	0.23216162436108048	0.018514289637532107	emr	coutmin	r411	11/19	rfr	pwe
7	0.10943108274933348	0.048146234886834505	56	19	0.20851445564264912	0.043697878280840236	80	10	0.15604184078981342	0.016373869041192018	emr	coutmin	r411	11/19	rfr	pwe
8	-0.09171102274026707	0.02658732985523856	69	23	0.04337875246105227	0.037695835032717465	65	10	-0.03183865193027867	0.024390005195997537	emr	coutmin	r411	11/19	rfr	pwe
9	-0.03069876811812866	0.037702515097152174	53	21	0.1133386731193899	0.03655462606823941	108	10	0.04151558486917398	0.023495901199527467	emr	coutmin	r411	11/19	rfr	pwe
5	-0.05428755915222731	0.07967320742531138	70	25	0.10157468405637729	0.05637254473890302	83	19	0.022280580391749048	0.02311129890089922	emr	cinmout	r45	11/19	rfr	pwe
6	-0.01389579179014605	0.07066642099402586	50	18	0.1090470304217935	0.024536678547394896	111	10	0.03803181832168465	0.01997440890067959	emr	cinmout	r45	11/19	rfr	pwe
7	-0.031718423058225996	0.060693098311261545	51	20	0.11339244947571883	0.04777834337093659	78	10	0.034557998497694295	0.025642702759299783	emr	cinmout	r45	11/19	rfr	pwe
8	-0.0748139176194075	0.04591631566355961	56	21	0.06438300117552974	0.0404975100468199	94	10	-0.015580116792801151	0.02314057914372468	emr	cinmout	r45	11/19	rfr	pwe
9	0.06172673732634053	0.03212542997565972	64	22	0.18565640218424223	0.04837918375649421	124	10	0.11447959920335055	0.02083632145194164	emr	cinmout	r45	11/19	rfr	pwe
5	0.10546146533370475	0.08803186872502405	70	21	0.26834989775030554	0.044474058351529455	100	16	0.19848848933582866	0.021501307215252948	emr	cinmout	r411	11/19	rfr	pwe
6	0.1780865173234711	0.031915475745181686	89	20	0.2938306701038917	0.02733991295371469	106	10	0.23321327547559587	0.018541290619785936	emr	cinmout	r411	11/19	rfr	pwe
7	0.0972969354739237	0.04848672139434822	55	25	0.20382296063100389	0.024197448390308126	71	10	0.15602414028121964	0.016364149291976576	emr	cinmout	r411	11/19	rfr	pwe
8	-0.10301594787730912	0.034078101389658055	52	22	0.04411285846337074	0.031320374131829934	133	11	-0.03176485354961133	0.024925905811672602	emr	cinmout	r411	11/19	rfr	pwe
9	-0.03125304046955677	0.04470342907659261	141	25	0.11519786819628483	0.0377577948648119	113	10	0.042024952140031525	0.022982774046281945	emr	cinmout	r411	11/19	rfr	pwe
5	0.13295765407743038	0.08190350709193796	135	16	0.28327040852674246	0.07418595314465512	87	11	0.20786080505019727	0.02107815184553385	emr	coutpin	r45	11/19	rfr	pwe
6	0.2142928520833051	0.07411486478059658	96	18	0.31674829548591477	0.046555861700197765	103	10	0.2633032462184344	0.016390721009399735	emr	coutpin	r45	11/19	rfr	pwe
7	0.26159104179317855	0.05913819025702497	111	15	0.3716021191818328	0.02238856387183162	97	10	0.31660570778381847	0.01579650050347052	emr	coutpin	r45	11/19	rfr	pwe
8	0.32408173674286944	0.06967669444105959	59	24	0.44154219240405057	0.038320828588906716	117	10	0.3770916442978212	0.01926027577588622	emr	coutpin	r45	11/19	rfr	pwe
9	0.5821902683616672	0.02633132581039747	50	14	0.642009061734686	0.029941399690773612	113	11	0.617452666080693	0.008403111303996038	emr	coutpin	r45	11/19	rfr	pwe
5	0.5318098739064807	0.034912554595220635	137	10	0.6264546924564682	0.03254369844769138	95	16	0.5765278476320836	0.013697375804049792	emr	coutpin	r411	11/19	rfr	pwe
6	0.5203309625560573	0.04547067384659429	87	18	0.584959686013627	0.031182896285984536	62	22	0.5547363264127684	0.010735467557365753	emr	coutpin	r411	11/19	rfr	pwe
7	0.4771987682204621	0.03399212678402917	97	23	0.5553124089753332	0.01438328466797208	62	10	0.5124102085714475	0.012299900678833452	emr	coutpin	r411	11/19	rfr	pwe
8	0.3976899074237682	0.04180188111216498	64	20	0.5073125019815679	0.030923663631003954	137	11	0.44778403863602906	0.01679060357363025	emr	coutpin	r411	11/19	rfr	pwe
9	0.5399082658502675	0.03392189231825356	101	23	0.6022895970012464	0.031923880405860514	103	14	0.5724541337133077	0.010138697964289126	emr	coutpin	r411	11/19	rfr	pwe
5	0.32094782749970513	0.09383638885014135	78	20	0.432033272417926	0.044497923740055165	144	23	0.37955022507572933	0.017120659064613512	all	cin	r45	11/19	rfr	pwe
6	0.38272984209177946	0.0514739560411067	68	21	0.4627817624379258	0.033467607067354375	126	14	0.4234966860473137	0.013113323220317576	all	cin	r45	11/19	rfr	pwe
7	0.35388454802090047	0.049440590534035295	133	25	0.4372199723504503	0.029638219306052503	146	13	0.3985835783481561	0.011205856370738182	all	cin	r45	11/19	rfr	pwe
8	0.4307498524643082	0.03713511501724054	58	23	0.5138897752288495	0.03042086906627677	86	13	0.4752641795847685	0.01430541600888602	all	cin	r45	11/19	rfr	pwe
9	0.7004144853391168	0.01738035634983447	70	17	0.7409608904159659	0.01358624896910338	108	14	0.720132833074236	0.006656447644197636	all	cin	r45	11/19	rfr	pwe
5	0.6473412333741174	0.035927423282579855	52	10	0.7179421777040021	0.023407985556261605	72	19	0.6840320947250179	0.010988002455727418	all	cin	r411	11/19	rfr	pwe
6	0.6518845057767404	0.019141834281944502	85	16	0.7063347295732176	0.019243915351693456	109	17	0.6775970027558517	0.008457433259821203	all	cin	r411	11/19	rfr	pwe
7	0.5344814432285556	0.02160398944227099	55	19	0.6066213408625908	0.016197776388522492	97	11	0.5681625204781859	0.009992809763995174	all	cin	r411	11/19	rfr	pwe
8	0.5083337352505074	0.05081966185223082	62	18	0.6029522423614807	0.04229670261725765	87	10	0.5541142735891714	0.01399843458324298	all	cin	r411	11/19	rfr	pwe
9	0.6567590257986188	0.01610030883074951	85	24	0.7014441565188674	0.014099966459688366	132	15	0.6802037490878604	0.007583879389310156	all	cin	r411	11/19	rfr	pwe
5	0.2992142735933734	0.08394139488742818	67	12	0.41339770628241784	0.051170640168930345	112	21	0.3612953393396857	0.01739389478524539	all	cout	r45	11/19	rfr	pwe
6	0.3548472897885803	0.034188539337951955	53	16	0.4492087156106034	0.03461629113829846	108	11	0.4070687182202585	0.013209428395986813	all	cout	r45	11/19	rfr	pwe
7	0.3433028746850041	0.04687455964111316	125	20	0.4201653556981014	0.023671837863523976	53	13	0.3836794500825979	0.010868340907883843	all	cout	r45	11/19	rfr	pwe
8	0.4193803037528361	0.05461290092328142	51	20	0.5068881187740915	0.029412139378874963	127	11	0.46114778897966835	0.014111684729515704	all	cout	r45	11/19	rfr	pwe
9	0.6731780321876645	0.017086164345386717	53	15	0.7177192903455518	0.015146262734379972	108	18	0.6956758023048907	0.006949636610278589	all	cout	r45	11/19	rfr	pwe
5	0.6305822587167484	0.04307126263091485	74	19	0.6978061691221515	0.02720860868876162	123	25	0.6652942635277892	0.01115660448444219	all	cout	r411	11/19	rfr	pwe
6	0.6314782573172273	0.050684851572895595	58	25	0.6921100064758041	0.022203338472787642	60	17	0.6656475320683046	0.008712718131161238	all	cout	r411	11/19	rfr	pwe
7	0.5599567749322815	0.027216861663564948	61	23	0.6288141333936823	0.016336032238998162	142	10	0.59226915698893	0.008699011528589831	all	cout	r411	11/19	rfr	pwe
8	0.5038723778580947	0.043705054803008105	63	21	0.5901258248540933	0.03158258523468427	85	10	0.5503471485076625	0.013923304196739577	all	cout	r411	11/19	rfr	pwe
9	0.6491522731728806	0.023301417387028227	72	23	0.6944834412776779	0.019437859885830324	137	19	0.671275679956801	0.007801141419682914	all	cout	r411	11/19	rfr	pwe
5	0.041291237109295206	0.055564414290201015	51	14	0.1685554681339128	0.031850239851405594	94	11	0.10532326280490584	0.019211729375389893	all	coutmin	r45	11/19	rfr	pwe
6	0.08507481709796452	0.045547736051451626	109	24	0.18078133676567418	0.029054366069018716	117	10	0.1290759202907505	0.014540888939395204	all	coutmin	r45	11/19	rfr	pwe
7	0.10929803364325659	0.05700247954514749	50	17	0.2051900214533735	0.03153429749796979	136	10	0.15318075337114917	0.015266727916770582	all	coutmin	r45	11/19	rfr	pwe
8	0.026247241487392225	0.03163113577164996	55	25	0.122969195586155	0.02909249286899237	104	11	0.07441635426785986	0.014684699979162526	all	coutmin	r45	11/19	rfr	pwe
9	0.19165557646414624	0.025875617383088523	52	25	0.2799669411636567	0.03518652861527109	113	10	0.23520963484148943	0.013381124418842342	all	coutmin	r45	11/19	rfr	pwe
5	0.21325576522087056	0.049484168087189785	119	18	0.33498118875650473	0.04110465831288398	135	10	0.2838146164405899	0.019376342131229192	all	coutmin	r411	11/19	rfr	pwe
6	0.2753941891594374	0.03385962733828254	134	10	0.3790250671816419	0.04237447912331163	117	10	0.32599368441985677	0.014676924458559698	all	coutmin	r411	11/19	rfr	pwe
7	0.16010833345272446	0.040212978378091756	54	23	0.24011761355838024	0.03467870750286883	113	20	0.2026709067070989	0.011536820008551609	all	coutmin	r411	11/19	rfr	pwe
8	-0.03907925928567287	0.028156859878689985	72	20	0.0671169807858869	0.039328988280907466	132	10	0.011467662655062905	0.015337045295022726	all	coutmin	r411	11/19	rfr	pwe
9	0.08099052618082828	0.04686310927234313	83	23	0.18684980210148466	0.04018330238109691	150	11	0.13550590337344262	0.015336877851927064	all	coutmin	r411	11/19	rfr	pwe
5	0.046648750941875414	0.05696487535635858	71	14	0.17124065716809067	0.05098207765968231	76	11	0.10592818400266261	0.018755242893608137	all	cinmout	r45	11/19	rfr	pwe
6	0.08557151612598904	0.04131043933483936	112	23	0.17202243754298516	0.03627448288473853	67	11	0.128237215778922	0.014414680682290404	all	cinmout	r45	11/19	rfr	pwe
7	0.10854780316611397	0.034326510581600626	58	19	0.20425058460397388	0.023130143421469018	74	10	0.1532818628917777	0.015018278793295937	all	cinmout	r45	11/19	rfr	pwe
8	0.029857802426382272	0.03975807572639194	135	24	0.1229510324040276	0.0361906226736703	150	10	0.07392998858000914	0.01492348750185182	all	cinmout	r45	11/19	rfr	pwe
9	0.1881886754879994	0.049442853263101716	65	24	0.2752689297584655	0.035161536282106776	112	10	0.23547598997453775	0.013595661661540559	all	cinmout	r45	11/19	rfr	pwe
5	0.215834539311401	0.05252518091423626	146	20	0.3338071393011227	0.0499888529413796	121	11	0.28352866253528464	0.01925298922082912	all	cinmout	r411	11/19	rfr	pwe
6	0.26602630159181584	0.037065779291368575	59	13	0.38017558233025106	0.018305830416049072	101	11	0.3265313941302135	0.014867344094473786	all	cinmout	r411	11/19	rfr	pwe
7	0.17147530043892303	0.043140965976527466	52	18	0.2398488284157469	0.03341317343132706	109	16	0.20353103106530085	0.01158386057927308	all	cinmout	r411	11/19	rfr	pwe
8	-0.04081748905349447	0.028326710406063084	113	21	0.06007766189705209	0.03362071583428899	97	10	0.011457363108287523	0.015551814396362213	all	cinmout	r411	11/19	rfr	pwe
9	0.08142796374063761	0.044137639691081025	128	20	0.19737625454560986	0.03915908937902304	96	10	0.13552958977983015	0.015025851535928966	all	cinmout	r411	11/19	rfr	pwe
5	0.31204470666921613	0.07695836497850155	55	23	0.42259425060304967	0.04653716283135828	89	12	0.37130999248603597	0.017059753914232728	all	coutpin	r45	11/19	rfr	pwe
6	0.3639198801981512	0.041169921474272744	88	25	0.45751363516154064	0.034096813250934735	131	14	0.4169726176746466	0.013424410944744778	all	coutpin	r45	11/19	rfr	pwe
7	0.34866496951903	0.031794169642330096	56	24	0.43222730614353255	0.024793816251927805	150	23	0.39390070790407455	0.011172364123363553	all	coutpin	r45	11/19	rfr	pwe
8	0.4304206379233749	0.04063500384979838	88	16	0.5114109511084209	0.041165304397440504	73	10	0.46909024111714565	0.014326125394288115	all	coutpin	r45	11/19	rfr	pwe
9	0.6929619886520643	0.03355304426883488	57	13	0.7344913994621074	0.013380634849936944	136	20	0.7125712995832432	0.006557070046084733	all	coutpin	r45	11/19	rfr	pwe
5	0.643413587387423	0.03417608799556143	127	18	0.7127884651929365	0.026698241289433332	105	15	0.6766340748742321	0.010941773352930671	all	coutpin	r411	11/19	rfr	pwe
6	0.6467321268768099	0.02020255348566657	87	17	0.7042309601761225	0.018526662655529894	141	12	0.6756112742728856	0.008430877040677097	all	coutpin	r411	11/19	rfr	pwe
7	0.5467168224880319	0.029314513169634897	54	16	0.6109412895812006	0.018068385449778436	133	18	0.5798846723109178	0.009354767119273699	all	coutpin	r411	11/19	rfr	pwe
8	0.5130770426302531	0.07406132228482337	125	19	0.5923368294183902	0.026200077509109892	93	11	0.553852733044022	0.013362572422028261	all	coutpin	r411	11/19	rfr	pwe
9	0.654059464724289	0.02090610948793386	67	15	0.7017021361309901	0.021706692979940673	107	11	0.6774787995533551	0.007810624207840271	all	coutpin	r411	11/19	rfr	pwe
5	0.09092583217360381	0.09218222402278935	116	11	0.21371222527341954	0.055017199167724636	102	11	0.15309404784505304	0.019850775854234663	time	cin	r45	11/16	rfr	edw
6	0.1289033675781218	0.0471116920042849	150	12	0.210416159411694	0.03988715387452165	141	10	0.17594235098146913	0.013162966416547102	time	cin	r45	11/16	rfr	edw
7	0.2960898140370126	0.039363606068443045	85	14	0.3631091089027202	0.02467479223021675	104	25	0.3314514726019793	0.010552022132086065	time	cin	r45	11/16	rfr	edw
8	0.23135539967350804	0.04185119923692327	51	14	0.3307579450978603	0.04608210030840967	76	11	0.28266531987050236	0.015459662120682402	time	cin	r45	11/16	rfr	edw
9	0.506522278524589	0.03345772711860904	74	25	0.5698720545672395	0.027038725079943364	129	24	0.542338644339955	0.009479924359501042	time	cin	r45	11/16	rfr	edw
5	0.17424361969167756	0.0764249969758351	102	15	0.3010071916349223	0.04431208907207022	132	10	0.24039376520998054	0.019053610048460744	time	cin	r411	11/16	rfr	edw
6	0.27378620803639886	0.050782973033783374	144	18	0.3551949182842685	0.029713375421213443	110	22	0.31561682307753697	0.012409831786901412	time	cin	r411	11/16	rfr	edw
7	0.4590029872307128	0.020575920895095603	94	16	0.5251698393237689	0.03435497000003441	87	20	0.4918875305313311	0.01018149798793036	time	cin	r411	11/16	rfr	edw
8	0.3104375953672354	0.0684274723834566	127	19	0.40953428884123244	0.01907870265883096	100	17	0.36524599230898325	0.015025911725804853	time	cin	r411	11/16	rfr	edw
9	0.4208503853738663	0.046695692335865686	132	22	0.48890986484927235	0.023756768058311912	100	15	0.45565348170878306	0.010404135518935532	time	cin	r411	11/16	rfr	edw
5	0.07120180082777307	0.09579895473800606	55	12	0.1869536948561155	0.04610785046190731	112	12	0.13573830574957077	0.01972671916611902	time	cout	r45	11/16	rfr	edw
6	0.11662154974370484	0.04574974734433007	120	15	0.19694377956748926	0.03636919036882037	150	17	0.16157883221564537	0.012894773417079342	time	cout	r45	11/16	rfr	edw
7	0.2776356881929264	0.03531887752894235	116	10	0.3446536315656741	0.026019585207749794	107	25	0.31109600209819444	0.0108160756043704	time	cout	r45	11/16	rfr	edw
8	0.21576886328027195	0.04505665110143174	115	16	0.313816322421721	0.04540811713557431	110	10	0.2628559165084464	0.015441639299453642	time	cout	r45	11/16	rfr	edw
9	0.4792455033033861	0.027132674492044134	74	19	0.5418223509987291	0.029322018119924558	142	24	0.5128661183697102	0.009635110967444432	time	cout	r45	11/16	rfr	edw
5	0.19310847148946514	0.07166288620708466	137	21	0.31856528874233014	0.04207981760959013	112	22	0.25602684424949745	0.018637243923333394	time	cout	r411	11/16	rfr	edw
6	0.3071636297435517	0.05235565392968913	79	23	0.3860793679554249	0.028201924558149134	114	19	0.3526203007791303	0.01240227642950864	time	cout	r411	11/16	rfr	edw
7	0.4997374603110195	0.03289755164442006	121	14	0.5626765851537494	0.028534062662094954	99	10	0.5308873515291652	0.009449028493069993	time	cout	r411	11/16	rfr	edw
8	0.3041565359655296	0.03993337157085015	76	17	0.41364112827141686	0.018389377309119888	138	14	0.35852428307762385	0.014937522351083586	time	cout	r411	11/16	rfr	edw
9	0.4074074260515744	0.04605655325419513	101	15	0.4755588371523312	0.023481549096274732	145	14	0.4434364083015238	0.0107553623444476	time	cout	r411	11/16	rfr	edw
5	-0.07696282358148542	0.04821385196922392	140	20	0.03208937169106287	0.038015298134943976	91	16	-0.023457039786246244	0.016661593339099178	time	coutmin	r45	11/16	rfr	edw
6	0.01810454706711926	0.04402093927480474	50	18	0.08530961147380997	0.03479849741286504	121	10	0.04861987544827268	0.010838897016121047	time	coutmin	r45	11/16	rfr	edw
7	0.1230365697314949	0.02199230759617986	111	21	0.2066031832089006	0.024192571010802206	123	24	0.16567272018341225	0.011529498366813606	time	coutmin	r45	11/16	rfr	edw
8	0.0016138435242517568	0.040356483055057964	84	15	0.07735305829162667	0.03164774109348225	110	11	0.04468113710776694	0.01040234399488711	time	coutmin	r45	11/16	rfr	edw
9	0.12415707282091457	0.028898261945733514	118	24	0.18950907859913652	0.030792719768530177	139	22	0.15851449417544686	0.010402370364538763	time	coutmin	r45	11/16	rfr	edw
5	-0.09226599577538222	0.044435042169789774	58	14	0.008567785564499542	0.04386722215350716	108	10	-0.037826902488369556	0.016896879256755194	time	coutmin	r411	11/16	rfr	edw
6	-0.05893227167439478	0.03695041983421422	143	13	0.007221719417353811	0.019639269304160576	51	11	-0.025403220822149013	0.010082895832902417	time	coutmin	r411	11/16	rfr	edw
7	-0.0028107297648026107	0.03581894271559508	78	18	0.06781691882186733	0.014219022163038766	55	18	0.03371712350505115	0.009382614982111487	time	coutmin	r411	11/16	rfr	edw
8	-0.007497127291356742	0.029068267078814252	96	18	0.05641840788524025	0.02396765078002041	59	12	0.027407950934004742	0.010006200214675553	time	coutmin	r411	11/16	rfr	edw
9	0.08214191028510806	0.04747801157700455	135	10	0.14173162018656638	0.017981211805184603	100	24	0.11548197594096396	0.009445884741207914	time	coutmin	r411	11/16	rfr	edw
5	-0.07680384903297399	0.053774213027208737	85	13	0.03198590530145814	0.03961947615230298	125	17	-0.023602469237640922	0.016480964307201484	time	cinmout	r45	11/16	rfr	edw
6	0.016916835675423313	0.044250269752324586	143	19	0.08443942072958242	0.03396898651267025	54	15	0.04877179700569417	0.01054491830060838	time	cinmout	r45	11/16	rfr	edw
7	0.12341218759849996	0.02042966168104252	108	15	0.20001199500630734	0.015688056494027706	88	15	0.16594526797123849	0.011529151400632293	time	cinmout	r45	11/16	rfr	edw
8	1.4101502057151104e-05	0.03924992915688224	144	25	0.07638992037429612	0.03171181688415791	135	10	0.04456898729576246	0.01049011603524358	time	cinmout	r45	11/16	rfr	edw
9	0.12348764870401234	0.026776056540690884	86	16	0.18963883913352936	0.024518834957043212	80	15	0.15896765353159065	0.00996592422459297	time	cinmout	r45	11/16	rfr	edw
5	-0.0883990246152345	0.05539618913984508	104	18	0.008107314246937548	0.028462036229940986	72	20	-0.038055738412005456	0.016629645074710025	time	cinmout	r411	11/16	rfr	edw
6	-0.05795306386205923	0.03493490023890103	116	19	0.0022716823897472537	0.02582483058175836	137	12	-0.025571153508168864	0.010155009177829384	time	cinmout	r411	11/16	rfr	edw
7	-0.0014315726399355966	0.03800006283367138	142	19	0.06823304307932679	0.013681247593702005	97	23	0.032987570933854085	0.009457575403676626	time	cinmout	r411	11/16	rfr	edw
8	-0.008239847699731285	0.031038128280984192	138	19	0.05796165768485471	0.02249372635385598	141	23	0.027114568465896386	0.01014651002862031	time	cinmout	r411	11/16	rfr	edw
9	0.08279061667024051	0.02820179142472157	63	13	0.14366568202593938	0.022903432146826525	119	20	0.11557653905480882	0.009417367813219299	time	cinmout	r411	11/16	rfr	edw
5	0.0803737943042275	0.09513009484960346	99	19	0.20507527438743917	0.04142423688730383	72	17	0.14552222686900224	0.019634110655965445	time	coutpin	r45	11/16	rfr	edw
6	0.1224839638550562	0.047184049118721705	72	14	0.2047007781642388	0.03173570752168098	149	20	0.1694849301240508	0.013038369903585194	time	coutpin	r45	11/16	rfr	edw
7	0.28974715070417145	0.030567667762476994	133	10	0.3570263935491412	0.02722350266936122	65	24	0.3238747485334498	0.010710082105118271	time	coutpin	r45	11/16	rfr	edw
8	0.22545561275759624	0.04328408325428746	72	23	0.32076635531368325	0.04594880993379399	67	19	0.27427452089562293	0.015581991196298444	time	coutpin	r45	11/16	rfr	edw
9	0.49677690450923795	0.03398145659253337	90	18	0.5610582264885348	0.027719162081438736	74	12	0.5318491789533539	0.009472023914228233	time	coutpin	r45	11/16	rfr	edw
5	0.1838554668939397	0.065405358214891	76	14	0.30988263200363814	0.043568112218728194	59	22	0.24857618021875041	0.019042222023324274	time	coutpin	r411	11/16	rfr	edw
6	0.291526860400287	0.05413409980162542	53	20	0.3720994652765911	0.029435225266470667	142	10	0.3355264099196392	0.012645991899312332	time	coutpin	r411	11/16	rfr	edw
7	0.48357073250264504	0.03226098487821373	132	25	0.544441004686832	0.031582413214735365	146	23	0.5128444007845778	0.00948105590516929	time	coutpin	r411	11/16	rfr	edw
8	0.3052828404092266	0.06670642372178368	56	18	0.4181682930427829	0.018157008233189456	104	13	0.36274334583659634	0.014748051426389524	time	coutpin	r411	11/16	rfr	edw
9	0.4198371491085918	0.024167276460518257	64	23	0.4840698039890137	0.023579773725979695	142	20	0.4508302027254297	0.010647919501527018	time	coutpin	r411	11/16	rfr	edw
5	0.24281145385799033	0.06470722500432276	65	21	0.3541098325548536	0.05012156385146814	144	10	0.3044534076863481	0.01757101006133674	weather	cin	r45	11/16	rfr	edw
6	0.2749680035883862	0.04924038883007009	61	22	0.35918956307141964	0.026696111796241463	64	13	0.3176276650783094	0.014181807539578447	weather	cin	r45	11/16	rfr	edw
7	0.2872706607047339	0.04177707623193532	99	18	0.3590667532824264	0.03597401092494946	63	10	0.32111399947976	0.012809806617344469	weather	cin	r45	11/16	rfr	edw
8	0.2409091294062034	0.04509594672927275	95	23	0.3562092645063653	0.03817273950265417	58	11	0.30377652174184094	0.01637357685278216	weather	cin	r45	11/16	rfr	edw
9	0.5928737835935556	0.031005304581245927	131	22	0.6421380805722918	0.023140642102852976	104	10	0.6173964211000983	0.008190199686805951	weather	cin	r45	11/16	rfr	edw
5	0.5662468436003428	0.05198876731928155	80	25	0.6470361172918659	0.02491477743322191	130	20	0.6074533504591721	0.012945486446574698	weather	cin	r411	11/16	rfr	edw
6	0.5664824828795446	0.02708782303719434	150	19	0.6264017044531534	0.021438088191124655	127	10	0.5970930021872289	0.009828392746157053	weather	cin	r411	11/16	rfr	edw
7	0.4560819559730924	0.02337678140152063	54	15	0.5222447294592586	0.022329288742199978	123	13	0.49112625609098426	0.010453581706082819	weather	cin	r411	11/16	rfr	edw
8	0.34581818871633657	0.05553965314695298	53	22	0.43969359887307896	0.03550556042839881	136	11	0.3933105959162973	0.01560634381858916	weather	cin	r411	11/16	rfr	edw
9	0.5420656241863632	0.02703135917364828	56	16	0.5970246907767661	0.020146830656159406	113	15	0.5717869070175675	0.008612657944671979	weather	cin	r411	11/16	rfr	edw
5	0.23352129747691044	0.054870484169910735	142	25	0.33262172750248375	0.036811365277689787	88	11	0.28492811588045697	0.017719450683347175	weather	cout	r45	11/16	rfr	edw
6	0.2532685584632416	0.05934818858318778	76	25	0.3382837516182923	0.028492252499317056	128	24	0.2980417871557309	0.014208620084789009	weather	cout	r45	11/16	rfr	edw
7	0.25478338382906596	0.05147218445777584	50	25	0.32730843043389296	0.04018146367999309	119	10	0.2907911394054834	0.012423474192834077	weather	cout	r45	11/16	rfr	edw
8	0.2368110939539368	0.048178117571269906	123	25	0.3507479602005013	0.042378775571292125	133	14	0.29852043290885716	0.015778449229712152	weather	cout	r45	11/16	rfr	edw
9	0.5652997481184231	0.030151003759660212	110	19	0.6160282809982345	0.016628181846088743	127	21	0.592657721737072	0.008398987764701533	weather	cout	r45	11/16	rfr	edw
5	0.5304244857638348	0.037071402761330856	56	22	0.6165114893375327	0.020270712483724113	120	19	0.5767488040053906	0.013089466575084842	weather	cout	r411	11/16	rfr	edw
6	0.5443570828771074	0.02659232538281889	87	17	0.608866011677103	0.025612335500531998	123	16	0.5788995132719339	0.010342585853672993	weather	cout	r411	11/16	rfr	edw
7	0.4726115628841055	0.039090694695890923	52	17	0.5400065024814686	0.018671169792490287	146	10	0.5036536783816352	0.01012289474470471	weather	cout	r411	11/16	rfr	edw
8	0.3433496948355236	0.05238076369350306	112	25	0.44155173845042084	0.03484421643043795	140	12	0.38812032149036324	0.015191208470409175	weather	cout	r411	11/16	rfr	edw
9	0.5345611367238264	0.033828930741560244	62	20	0.5920431080913747	0.02529610635134491	136	11	0.5634065485354366	0.008894031933100552	weather	cout	r411	11/16	rfr	edw
5	0.17127223681121412	0.07208924875785483	117	18	0.28850346480207967	0.03672289238744931	99	22	0.23208519535742836	0.019730587628399153	weather	coutmin	r45	11/16	rfr	edw
6	0.2522694993689612	0.05063865735541757	127	17	0.36514196403986865	0.036137561603530606	75	10	0.3060165522669901	0.01554696107768152	weather	coutmin	r45	11/16	rfr	edw
7	0.04204657634931891	0.0294488951290441	50	15	0.13210631771962125	0.038265370866783	150	13	0.0867080343100511	0.0139336930191961	weather	coutmin	r45	11/16	rfr	edw
8	-0.08897025289299469	0.036581329752645775	91	24	0.033386250627692834	0.03398326994151411	131	10	-0.025925532044555433	0.01758123434200374	weather	coutmin	r45	11/16	rfr	edw
9	0.044733286708548356	0.041173221766173225	70	21	0.14602516956983178	0.02233176253843472	112	10	0.09074914670714296	0.015860131967729764	weather	coutmin	r45	11/16	rfr	edw
5	0.17127223681121412	0.07208924875785483	117	18	0.28850346480207967	0.03672289238744931	99	22	0.23208519535742836	0.019730587628399153	weather	coutmin	r411	11/12	rfr	edw
6	0.2522694993689612	0.05063865735541757	127	17	0.36514196403986865	0.036137561603530606	75	10	0.3060165522669901	0.01554696107768152	weather	coutmin	r411	11/12	rfr	edw
7	0.04204657634931891	0.0294488951290441	50	15	0.13210631771962125	0.038265370866783	150	13	0.0867080343100511	0.0139336930191961	weather	coutmin	r411	11/12	rfr	edw
8	-0.08897025289299469	0.036581329752645775	91	24	0.033386250627692834	0.03398326994151411	131	10	-0.025925532044555433	0.01758123434200374	weather	coutmin	r411	11/12	rfr	edw
9	0.044733286708548356	0.041173221766173225	70	21	0.14602516956983178	0.02233176253843472	112	10	0.09074914670714296	0.015860131967729764	weather	coutmin	r411	11/12	rfr	edw
5	0.03541829565463924	0.07238260357974759	150	23	0.16953535021084837	0.05645493504147522	132	10	0.09772144736576291	0.020628759018225383	weather	cinmout	r45	11/16	rfr	edw
6	0.020374387076063448	0.027359265938328336	83	25	0.11658678072656077	0.029823446710582444	74	10	0.06730978405480549	0.014542733330675585	weather	cinmout	r45	11/16	rfr	edw
7	0.0046353330306671105	0.028044049513151675	60	23	0.10365481990232421	0.023620861517230085	110	10	0.051146247503892475	0.016294662188798142	weather	cinmout	r45	11/16	rfr	edw
8	-0.08627268971759164	0.05965846279435351	53	23	0.03186348195197404	0.023190671389474993	123	10	-0.027797371633644697	0.017924172163486563	weather	cinmout	r45	11/16	rfr	edw
9	0.10798662549030306	0.049271613628488226	60	25	0.20344535714419926	0.03959589960581623	95	10	0.15419251059111713	0.013982473212723825	weather	cinmout	r45	11/16	rfr	edw
5	0.16645151118043	0.04662376258981503	56	19	0.28802593705036383	0.06142988596097265	104	11	0.23185457055811245	0.020407552386987847	weather	cinmout	r411	11/16	rfr	edw
6	0.24980865085656823	0.03410901178798729	58	24	0.3604967481033338	0.030610424056451094	140	10	0.30546929646406973	0.01577877221990437	weather	cinmout	r411	11/16	rfr	edw
7	0.04304131428104839	0.028037413025606434	83	22	0.14095524301806348	0.029326007406764956	95	11	0.08652715032500219	0.013742599744770738	weather	cinmout	r411	11/16	rfr	edw
8	-0.08372254935154053	0.04025302818944295	67	15	0.03833913515752646	0.01564081386719976	144	10	-0.026124872050101503	0.01771521335964611	weather	cinmout	r411	11/16	rfr	edw
9	0.04467299161560242	0.04648279408958418	102	24	0.15057256409428932	0.028259281767818473	149	10	0.09097864261780815	0.016084831681539503	weather	cinmout	r411	11/16	rfr	edw
5	0.24092118562582207	0.06244339839219638	74	15	0.3430706000131492	0.04345863709817707	146	22	0.29582775000659783	0.01727463760160708	weather	coutpin	r45	11/16	rfr	edw
6	0.2627344001572056	0.05239996094088837	107	25	0.35207084265407496	0.026625405855018772	84	18	0.3083648777178144	0.014531081505495331	weather	coutpin	r45	11/16	rfr	edw
7	0.2727798806953924	0.046596169211157626	90	22	0.34499679700086183	0.029445613790390804	112	10	0.30820935822947987	0.01234158843206611	weather	coutpin	r45	11/16	rfr	edw
8	0.24640470390032015	0.05026437728843375	82	22	0.35399865789548074	0.034642235780355156	104	10	0.3013538882572819	0.016081247557326143	weather	coutpin	r45	11/16	rfr	edw
9	0.5819813658317267	0.0219302476065852	65	22	0.6317100988294583	0.028013826873168904	121	25	0.6092293434795703	0.008086548790343122	weather	coutpin	r45	11/16	rfr	edw
5	0.5545162567884467	0.04805044071147532	110	21	0.6328627500638058	0.022518411096333596	148	17	0.5953971232255806	0.012859681551867275	weather	coutpin	r411	11/16	rfr	edw
6	0.5569066183227832	0.029853152079979326	50	14	0.6189972806174932	0.022503014607449513	134	17	0.5913107018064881	0.010015562254184648	weather	coutpin	r411	11/16	rfr	edw
7	0.46688732374258857	0.021885079019855175	56	23	0.5396507233239203	0.025737328054098323	107	10	0.4987094949244026	0.01045187488893147	weather	coutpin	r411	11/16	rfr	edw
8	0.3367847233611845	0.05723463255353359	57	19	0.441566891105453	0.03545078482370232	118	14	0.3910816595732159	0.015579630458909161	weather	coutpin	r411	11/16	rfr	edw
9	0.5400166993621622	0.027455215895597188	65	18	0.5969360087433777	0.01695937316611355	128	11	0.5698834769443097	0.008810229605630151	weather	coutpin	r411	11/16	rfr	edw
5	0.1387468246060739	0.09114956212175886	119	24	0.28123735905084085	0.06997791633595792	72	10	0.21755170879035565	0.021809385543409228	emr	cin	r45	11/16	rfr	edw
6	0.22710603679880093	0.06916530895221179	121	24	0.32464299283979714	0.043606411167066116	139	12	0.2766891453694868	0.016424399506077204	emr	cin	r45	11/16	rfr	edw
7	0.26026356170602594	0.06082889584052846	63	19	0.39494501670132903	0.030445303144744782	134	10	0.32516939214258034	0.015566856576187723	emr	cin	r45	11/16	rfr	edw
8	0.323761953303449	0.07911289396206769	63	25	0.44369489890190666	0.04084698682415863	116	10	0.3852378913676184	0.019376868144374598	emr	cin	r45	11/16	rfr	edw
9	0.5945004703069127	0.02400389170288353	93	23	0.6483603946307637	0.023189162347851195	141	10	0.6230177059195536	0.00833685722736872	emr	cin	r45	11/16	rfr	edw
5	0.5431680559000085	0.04250121498386242	58	23	0.6351730057962794	0.032708500663855646	87	24	0.5874671094180014	0.013699623231349389	emr	cin	r411	11/16	rfr	edw
6	0.5224830949750798	0.021344466200743505	79	21	0.5939127022961082	0.027440200019498356	82	12	0.5587875245564614	0.010803383812427741	emr	cin	r411	11/16	rfr	edw
7	0.46630439479068597	0.023487615912464375	85	20	0.5386377124108497	0.021982118004898625	133	11	0.5004254710485834	0.012408174188695663	emr	cin	r411	11/16	rfr	edw
8	0.39095992499859733	0.07662254921895545	63	24	0.5045996398133002	0.030567374842215028	131	12	0.45055081832241595	0.017276059452567893	emr	cin	r411	11/16	rfr	edw
9	0.5396990321200182	0.026459749593211224	110	24	0.6013881086779478	0.015746571817228997	109	10	0.571556108995895	0.009815179106239323	emr	cin	r411	11/16	rfr	edw
5	0.1162384311987327	0.0766072430639652	83	17	0.2619019266661503	0.02874741521627184	98	11	0.19476543853102865	0.021366215988173894	emr	cout	r45	11/16	rfr	edw
6	0.1953085346329683	0.06000079452419986	90	25	0.2931275980856035	0.04597556816276822	124	12	0.24860234317668	0.016282101136646902	emr	cout	r45	11/16	rfr	edw
7	0.23874058102620185	0.05467291196145039	56	22	0.3501787269526114	0.03636302017315726	107	10	0.30233609554277197	0.01578203775455898	emr	cout	r45	11/16	rfr	edw
8	0.3109713422031102	0.038895816940805954	68	24	0.42705784763786026	0.03747300453722075	110	10	0.36532492167692815	0.019185058512409783	emr	cout	r45	11/16	rfr	edw
9	0.5669692673882181	0.026847952737112345	83	19	0.6279907122995289	0.025342763374227265	106	10	0.6017616931755745	0.008897039179367131	emr	cout	r45	11/16	rfr	edw
5	0.5110488659792819	0.03969681768051071	78	12	0.6115402523819223	0.04333604767897411	114	20	0.5607188712660784	0.01411133611613023	emr	cout	r411	11/16	rfr	edw
6	0.5098599818136157	0.03763007264772802	114	22	0.5785870167720567	0.027907749757634735	127	18	0.54410525194688	0.01123511660092987	emr	cout	r411	11/16	rfr	edw
7	0.4904198603353877	0.01543662604266476	127	22	0.5660768779924688	0.023076882328887476	129	10	0.524780155280819	0.011624903010394696	emr	cout	r411	11/16	rfr	edw
8	0.3884048409764507	0.058653904710519546	79	19	0.5010920660571463	0.029681521437768234	101	10	0.4457357436759206	0.017602398069294416	emr	cout	r411	11/16	rfr	edw
9	0.5346444279943372	0.04140442191395131	113	21	0.6004391960830955	0.03446912607937667	103	12	0.5690487320663774	0.009782107194110918	emr	cout	r411	11/16	rfr	edw
5	-0.05589082100272382	0.08002013352411562	115	22	0.11586199518598586	0.05357542584596933	131	13	0.021108245441576717	0.0232096488015944	emr	coutmin	r45	11/16	rfr	edw
6	-0.008978354571355629	0.06479003398914113	81	22	0.10582834445442427	0.040260495351970085	100	10	0.03757868457497976	0.019485331514357315	emr	coutmin	r45	11/16	rfr	edw
7	-0.023417403935097125	0.05634926769582058	141	22	0.11475767671038724	0.03232241599153763	83	10	0.035432284337615194	0.025385683936100963	emr	coutmin	r45	11/16	rfr	edw
8	-0.07342893021035699	0.047755846974916416	61	18	0.06439960771686751	0.026069115444179905	123	10	-0.014654844035101349	0.02238666158520872	emr	coutmin	r45	11/16	rfr	edw
9	0.05267869940865533	0.02217096554666094	52	25	0.18776350269409248	0.033802446548241265	116	10	0.11510406999088618	0.020620418891201222	emr	coutmin	r45	11/16	rfr	edw
5	0.11369708074649394	0.08240005172568125	76	19	0.27041439142733364	0.046613616934798534	79	18	0.19781098232187036	0.021691587128511755	emr	coutmin	r411	11/16	rfr	edw
6	0.16311914115236834	0.06594144728049917	98	24	0.28642858477703714	0.04788523353694718	138	10	0.2326708361636765	0.01809075720243157	emr	coutmin	r411	11/16	rfr	edw
7	0.09987364695515391	0.045487969987183956	56	20	0.21381373934040507	0.02969407695684817	142	10	0.15643376286737834	0.016748843726071584	emr	coutmin	r411	11/16	rfr	edw
8	-0.09497510852092213	0.02853422222538453	68	21	0.04911471523738773	0.02451044099230408	120	10	-0.03183808775292152	0.024752614828124204	emr	coutmin	r411	11/16	rfr	edw
9	-0.019202336705179734	0.051548136255523874	56	20	0.11380573690655216	0.04417094268240824	69	10	0.04198305158931755	0.0218609390621112	emr	coutmin	r411	11/16	rfr	edw
5	-0.06221728148071907	0.07044485661494453	75	23	0.09892315123865665	0.05448795718902541	70	23	0.021227736773218275	0.023755353483439615	emr	cinmout	r45	11/16	rfr	edw
6	-0.012679666881483531	0.06193313279149672	83	20	0.10253092483884955	0.0418393063016733	93	10	0.03778004277292939	0.019500372803310212	emr	cinmout	r45	11/16	rfr	edw
7	-0.035272822030960736	0.04224696652613883	87	24	0.12206580744918108	0.048711568066652895	126	10	0.034355547174656824	0.025490393088222017	emr	cinmout	r45	11/16	rfr	edw
8	-0.07087703732395441	0.03558784135915985	66	24	0.06453137350201513	0.0367899615963499	117	10	-0.014791362246013037	0.02291235371387351	emr	cinmout	r45	11/16	rfr	edw
9	0.06194244551401704	0.05524363662221531	80	21	0.19097613809298403	0.053196449887069584	95	10	0.11478217882947642	0.020504241545030763	emr	cinmout	r45	11/16	rfr	edw
5	0.12462236007377991	0.05581913831661463	121	16	0.27403216879473136	0.04974652196516606	83	16	0.19624167389456235	0.0212124179679883	emr	cinmout	r411	11/16	rfr	edw
6	0.16317274762011288	0.059814992657273476	77	23	0.3011803737197253	0.038335235098338694	90	10	0.23275966348757404	0.018472216452674144	emr	cinmout	r411	11/16	rfr	edw
7	0.10055839487281859	0.03691263369462008	58	18	0.22438892419025902	0.034549963646123956	148	10	0.15596075708067936	0.017026593605333786	emr	cinmout	r411	11/16	rfr	edw
8	-0.08887118215787278	0.05739990089112945	97	23	0.05319199936691769	0.030759004917584768	117	10	-0.032137685961916754	0.02556961565674163	emr	cinmout	r411	11/16	rfr	edw
9	-0.028407784750634667	0.0403473404038396	131	20	0.12470010683459447	0.019729451842630655	137	10	0.04159642896373257	0.022656205875287667	emr	cinmout	r411	11/16	rfr	edw
5	0.14374168940733734	0.1000525491726261	58	18	0.2739710298370063	0.06820718780395407	104	11	0.20778621413352905	0.020504466638997878	emr	coutpin	r45	11/16	rfr	edw
6	0.2072216049587871	0.061379679618525446	57	19	0.3130582041373784	0.030266466061619195	107	10	0.2637711855781927	0.016031422644135825	emr	coutpin	r45	11/16	rfr	edw
7	0.25493249522275846	0.05399665931725776	120	17	0.363120374796197	0.046218681618558646	51	10	0.31597423785667306	0.015961323459608417	emr	coutpin	r45	11/16	rfr	edw
8	0.32613389582338254	0.06510913849504825	59	25	0.4337697074963958	0.036583695101476604	148	10	0.3768325149895681	0.019067110992827044	emr	coutpin	r45	11/16	rfr	edw
9	0.592507287970286	0.022005991001429397	61	23	0.6418778751296075	0.030591637478240823	118	11	0.6171412974230565	0.008562787916379586	emr	coutpin	r45	11/16	rfr	edw
5	0.5316706744676395	0.03112919102317134	51	11	0.6254218473971955	0.04439557015486898	143	24	0.5766142434272827	0.013610375919928737	emr	coutpin	r411	11/16	rfr	edw
6	0.5239621446122418	0.022630066494810468	51	17	0.5903602465473946	0.027193566821670505	131	15	0.554623571316514	0.011244818294098046	emr	coutpin	r411	11/16	rfr	edw
7	0.4763230728311235	0.03497716152635822	77	25	0.5590976251009603	0.021082054317660102	82	10	0.5114600958680412	0.012320705011942703	emr	coutpin	r411	11/16	rfr	edw
8	0.38609721771231476	0.05904305671923255	80	21	0.5005557105071073	0.012340859900673433	110	10	0.44837901012925585	0.01724589313233215	emr	coutpin	r411	11/16	rfr	edw
9	0.5406972870792262	0.031358628974609504	73	24	0.6040392863144788	0.016990332540998465	150	11	0.5725633441896099	0.009812658582500066	emr	coutpin	r411	11/16	rfr	edw
5	0.32686624555156396	0.05455277852184849	64	16	0.4263663702766083	0.05058161177346669	145	11	0.37778404335978666	0.01714927471805292	all	cin	r45	11/16	rfr	edw
6	0.3732459975658281	0.03431439010981186	93	23	0.4625133498294011	0.032747895350233425	100	16	0.42386963035967534	0.013177400092228862	all	cin	r45	11/16	rfr	edw
7	0.3545143847327038	0.04788308611718503	81	14	0.43196323551267957	0.03478368271482596	95	10	0.39887551721006775	0.011244190318990323	all	cin	r45	11/16	rfr	edw
8	0.42833447947894976	0.04212779050874744	56	23	0.522426177875719	0.029710777194137353	118	11	0.4753631704917635	0.014060450638272428	all	cin	r45	11/16	rfr	edw
9	0.6996332235306368	0.02289827033071574	112	20	0.7403314944401476	0.012817460883436101	110	15	0.7199166550762429	0.006581420843940469	all	cin	r45	11/16	rfr	edw
5	0.6514861622303775	0.025239509996410607	107	24	0.7133133678837256	0.029745927821468704	142	10	0.6846345534665006	0.010707440646367495	all	cin	r411	11/16	rfr	edw
6	0.6522692196295371	0.030055289651840438	113	19	0.7032694756257976	0.022445151828876884	149	23	0.6770427460183605	0.008246993300437232	all	cin	r411	11/16	rfr	edw
7	0.5362741120878807	0.02447785829680081	54	20	0.6018382978753707	0.015890313882130316	120	22	0.5676016800563504	0.009617800888265604	all	cin	r411	11/16	rfr	edw
8	0.507142737797119	0.06269330030642964	52	17	0.5949434721517597	0.02588354524993207	80	11	0.5548753383650871	0.013822456330014925	all	cin	r411	11/16	rfr	edw
9	0.6570014192722037	0.020452479554279392	67	14	0.7007205023965608	0.01636273345318321	85	12	0.6802726569618057	0.007677123207138325	all	cin	r411	11/16	rfr	edw
5	0.3092647923646309	0.08891000984018745	136	24	0.4188205875661296	0.04342899227404461	106	10	0.36172219692326757	0.017786500806885815	all	cout	r45	11/16	rfr	edw
6	0.3491771951780761	0.040159622045950534	78	19	0.4459251410534958	0.031191410610893935	133	15	0.4077365307553631	0.01359193022379315	all	cout	r45	11/16	rfr	edw
7	0.33538625666405514	0.042710565861606445	78	14	0.42483504366399394	0.027244782240657902	127	14	0.3839644940158536	0.010622828306881	all	cout	r45	11/16	rfr	edw
8	0.42028100474679453	0.029409755938992314	52	22	0.5054879477681365	0.028624054859869026	140	10	0.4614698663888212	0.014226691119637655	all	cout	r45	11/16	rfr	edw
9	0.6758204820036875	0.015597223228825893	94	20	0.7148660111826736	0.02209082261949427	61	21	0.6953678568841474	0.006610676789797019	all	cout	r45	11/16	rfr	edw
5	0.6278720559904347	0.033866888621611975	74	13	0.698694981887757	0.02982596880587704	53	18	0.6653552015017634	0.010849342989374188	all	cout	r411	11/16	rfr	edw
6	0.6342645857728659	0.04579489376822986	77	24	0.6923415858279325	0.019240745809374116	69	21	0.6656812036538604	0.008761918758852441	all	cout	r411	11/16	rfr	edw
7	0.5609907204555669	0.04007007827094344	67	21	0.6202902974287161	0.02325997419182622	133	10	0.592693634636567	0.008605447536708862	all	cout	r411	11/16	rfr	edw
8	0.510131308610027	0.06493074230318537	118	17	0.5902097175947255	0.025906660560018994	142	12	0.5511145539071503	0.013269465682930057	all	cout	r411	11/16	rfr	edw
9	0.6476837435849784	0.026197760980683618	51	22	0.6953518337289147	0.00969301062604591	132	12	0.6717914759034602	0.007795571467434249	all	cout	r411	11/16	rfr	edw
5	0.03719792507477514	0.07644797171555455	52	16	0.17091645545044012	0.038003431533797934	52	11	0.10496225603213276	0.01950392799336403	all	coutmin	r45	11/16	rfr	edw
6	0.08225694893028725	0.04628788784924585	78	24	0.18033695966140853	0.03175571769358941	143	10	0.12960591809694738	0.014523683988297408	all	coutmin	r45	11/16	rfr	edw
7	0.10908751274848931	0.04008665307932407	51	18	0.19849944602491587	0.026430578876447206	69	10	0.1530175205045782	0.014189017734935866	all	coutmin	r45	11/16	rfr	edw
8	0.03184566898279985	0.03503646498517789	50	25	0.12087125229941598	0.035017251400107585	125	11	0.07410368749896508	0.014540624677287093	all	coutmin	r45	11/16	rfr	edw
9	0.19221843821751786	0.04759524598650387	106	24	0.2808726792877235	0.030989780279623482	115	10	0.2354537130337637	0.013602747843980582	all	coutmin	r45	11/16	rfr	edw
5	0.21407952322208978	0.04593930059725064	68	19	0.33349637051012887	0.04667893949887994	144	12	0.28367490826859654	0.019645146795338866	all	coutmin	r411	11/16	rfr	edw
6	0.27349654911568944	0.053609538028180484	68	18	0.3703772712703818	0.020702004261993458	66	14	0.3259893611767552	0.014395877176727443	all	coutmin	r411	11/16	rfr	edw
7	0.1663414674325975	0.029893692571585875	58	23	0.244895453822726	0.034578202674432644	96	14	0.20308060768001285	0.01160516763212802	all	coutmin	r411	11/16	rfr	edw
8	-0.04022111013412992	0.016592001897351393	98	23	0.06126680863253107	0.02399174586017099	55	10	0.01178371654674058	0.01523094994303686	all	coutmin	r411	11/16	rfr	edw
9	0.08440455761339172	0.041015649902705426	65	22	0.18590893231552846	0.027506843757821278	114	10	0.1358640651169308	0.015285656050416674	all	coutmin	r411	11/16	rfr	edw
5	0.0469440535266219	0.06663433188861397	58	11	0.1660577284544085	0.0510592789149015	113	15	0.10606418517242451	0.018027033003609007	all	cinmout	r45	11/16	rfr	edw
6	0.07866532942029728	0.058277024516041206	68	16	0.1758063006507585	0.02752845108590501	108	12	0.12870280529199182	0.014820782554430634	all	cinmout	r45	11/16	rfr	edw
7	0.11161612971639692	0.05018971185615183	56	24	0.2042737817774733	0.021936784753730017	125	11	0.15308767034708068	0.014932655040999408	all	cinmout	r45	11/16	rfr	edw
8	0.025883237796699286	0.03787286134759145	59	25	0.12557435638210515	0.023798553238941617	149	10	0.07384970820741497	0.014838726936983605	all	cinmout	r45	11/16	rfr	edw
9	0.193320819013051	0.03741920661105749	75	20	0.28527780593014723	0.04068416827308482	121	10	0.23530090424351127	0.013657476314161412	all	cinmout	r45	11/16	rfr	edw
5	0.2147876698051224	0.05342628314653843	114	19	0.3389158246001452	0.05451869405854042	95	11	0.28377105372088335	0.01931402611307099	all	cinmout	r411	11/16	rfr	edw
6	0.26650422572233307	0.04151024749004683	96	19	0.3750572909701716	0.02208052022539119	118	14	0.32648844314639247	0.014418159676773028	all	cinmout	r411	11/16	rfr	edw
7	0.16546079320909385	0.051350090914893134	51	14	0.24340432897057088	0.03311573801241091	137	17	0.2033239266958654	0.011408558406196959	all	cinmout	r411	11/16	rfr	edw
8	-0.04816568401267768	0.03865227727406499	89	21	0.06653306785705998	0.02442270897304552	140	10	0.011333598987757133	0.014972012006300703	all	cinmout	r411	11/16	rfr	edw
9	0.08200000112523441	0.032306645608813286	90	25	0.18931242536384854	0.019868920380476815	112	10	0.13548653006261588	0.015282947429973067	all	cinmout	r411	11/16	rfr	edw
5	0.319281900461687	0.08756583675153025	96	13	0.4232639853788388	0.04434960937709129	115	11	0.370820841214824	0.01735416406681088	all	coutpin	r45	11/16	rfr	edw
6	0.36624013216463425	0.03309812532032294	85	22	0.4586126341527736	0.032484596048305794	134	13	0.41665996059174276	0.01337417406692973	all	coutpin	r45	11/16	rfr	edw
7	0.3499649515724969	0.04455553041695556	144	24	0.4321270558851885	0.02629496802222379	112	19	0.39368958633013784	0.010889134496457837	all	coutpin	r45	11/16	rfr	edw
8	0.4264909494029899	0.06342123971547695	65	25	0.5124298554539672	0.014902200661429658	143	10	0.4697559960736266	0.014288179786905258	all	coutpin	r45	11/16	rfr	edw
9	0.6913751698146801	0.013406409397818226	58	20	0.7336459461977621	0.012387880931568805	136	11	0.7125302809575615	0.006534318579459449	all	coutpin	r45	11/16	rfr	edw
5	0.6406643308454044	0.0346620485113611	56	13	0.712646910323212	0.024100233850378225	119	23	0.6771689689346585	0.010932581517336726	all	coutpin	r411	11/16	rfr	edw
6	0.6486535864403269	0.044145466823082964	86	12	0.7010809498864783	0.023348996381779532	94	12	0.6753287777319513	0.00831287714997035	all	coutpin	r411	11/16	rfr	edw
7	0.5494673150295151	0.026921429511520645	69	22	0.617475315422073	0.0186915580669259	117	10	0.5798477911307602	0.009377236865360208	all	coutpin	r411	11/16	rfr	edw
8	0.5084195411879637	0.059538641826711404	81	23	0.5992222465428054	0.04239552269906693	145	12	0.5537090230720608	0.01351617935685715	all	coutpin	r411	11/16	rfr	edw
9	0.6529902819322077	0.021346456082852953	94	22	0.6998025301630183	0.019182005506537144	139	23	0.6774917435058334	0.007649313496850249	all	coutpin	r411	11/16	rfr	edw
