# Supplementary material for: Ambient Electromagnetic Radiation as a Predictor of Honey Bee (Apis mellifera) Traffic in Linear and Non-Linear Regression: Numerical Stability, Physical Time and Energy Efficiency
Source: Sensors (Basel). 2023 Feb 26;23(5):2584. doi: 10.3390/s23052584 (PMC10007012; doi:10.3390/s23052584)
Supplement: Supplementary file 1 [file sensors-23-02584-s001.zip › rfr_hyperparams.csv]

month	min_max_nt	max_max_nt	mean_max_nt	max_nt_std	min_max_mtd	max_max_mtd	mean_max_mtd	max_mtd_std	regressor	top_regressor_percent
5	53	147	116.75	27.922884879610844	10	25	17.8125	4.837596898254339	rfr	0.1
6	60	149	108.8125	28.978912052559874	10	24	16.0625	4.520353277123371	rfr	0.1
7	51	148	115.9375	26.271345488002705	10	24	13.5625	4.821420304225716	rfr	0.1
8	68	148	107.625	27.0413456580844	10	14	11.5	1.2747548783981961	rfr	0.1
9	61	147	106.3125	21.910952597958858	10	25	17.1875	4.626266718424263	rfr	0.1
5	53	148	114.9375	27.51469777682466	10	25	18.0625	4.6025638235661654	rfr	0.2
6	60	150	110.40625	27.794850439200065	10	25	16.65625	4.727640631171113	rfr	0.2
7	51	148	109.0625	28.772749151758163	10	25	14.625	5.644410952437818	rfr	0.2
8	68	148	110.78125	25.597527193803312	10	14	11.03125	1.1035277239380985	rfr	0.2
9	61	147	114.0625	23.210904630151752	10	25	15.28125	4.631646406786684	rfr	0.2
5	53	148	112.95833333333333	27.083942300846005	10	25	17.0	4.987484335815001	rfr	0.3
6	60	150	113.29166666666667	25.649040213795306	10	25	15.520833333333334	4.396919297139255	rfr	0.3
7	51	149	108.83333333333333	29.605977249347617	10	25	14.354166666666666	5.352139694136874	rfr	0.3
8	56	150	111.3125	25.884483970453548	10	15	11.166666666666666	1.3123346456686351	rfr	0.3
9	61	150	114.54166666666667	23.01354522642891	10	25	14.8125	4.789990648912236	rfr	0.3
5	53	150	115.3125	26.83507208393523	10	25	16.65625	5.17873883657981	rfr	0.4
6	56	150	111.734375	25.81257093664587	10	25	15.140625	4.347654495170356	rfr	0.4
7	51	150	111.53125	29.315614839834076	10	25	14.53125	5.279585536526518	rfr	0.4
8	56	150	111.71875	26.12916758026363	10	16	11.296875	1.475632147377862	rfr	0.4
9	61	150	115.09375	23.002526185997485	10	25	14.125	4.49131105580542	rfr	0.4
5	51	150	112.6	27.696840975100393	10	25	16.7	5.182663407939976	rfr	0.5
6	51	150	109.2875	27.934832087377938	10	25	14.625	4.231946951463357	rfr	0.5
7	51	150	107.75	30.770724723347026	10	25	14.5	5.4198708471697	rfr	0.5
8	56	150	109.9	26.499811320083015	10	25	11.875	2.6569484375877526	rfr	0.5
9	61	150	113.275	23.878847857465818	10	25	14.55	4.75631159618459	rfr	0.5
