# Supplementary material for: Ambient Electromagnetic Radiation as a Predictor of Honey Bee (Apis mellifera) Traffic in Linear and Non-Linear Regression: Numerical Stability, Physical Time and Energy Efficiency
Source: Sensors (Basel). 2023 Feb 26;23(5):2584. doi: 10.3390/s23052584 (PMC10007012; doi:10.3390/s23052584)
Supplement: Supplementary file 1 [file sensors-23-02584-s001.zip › rfr_model_transfer.csv]

month	min_r2	min_nt	min_mtd	max_r2	max_nt	max_mtd	mean_r2	mean_r2_std	in	out	train_hive	test_hive	date	regressor	computer
5	0.1504108466188021	62	20	0.16492496572157833	73	24	0.15807095728163045	0.002074268590255798	time	cin	r45	r411	12/09	rfr11	pwe
6	0.16940924242393118	108	14	0.17958214486490287	51	12	0.17424890726612946	0.0015169193472987068	time	cin	r45	r411	12/09	rfr11	pwe
7	0.324706251017957	123	19	0.3354733068812794	53	24	0.3295313922458029	0.001559518342998047	time	cin	r45	r411	12/09	rfr11	pwe
8	0.3248892788321919	53	19	0.3346723945465909	115	11	0.32980551094142324	0.001451383561327395	time	cin	r45	r411	12/09	rfr11	pwe
9	0.3452682971740242	60	23	0.3555318970008644	61	10	0.35049933483802204	0.0014448473767321413	time	cin	r45	r411	12/09	rfr11	pwe
5	-0.10332170193766799	52	24	-0.07409939338638227	61	19	-0.08802702580158304	0.003974130381020294	time	cin	r411	r45	12/09	rfr11	pwe
6	-0.15355918383251432	51	25	-0.1283632694651129	66	14	-0.14139125452562237	0.0035890258149218093	time	cin	r411	r45	12/09	rfr11	pwe
7	0.11064467542529022	79	25	0.12793816335929498	68	11	0.12034411011961496	0.0022625432663554482	time	cin	r411	r45	12/09	rfr11	pwe
8	0.25383488753778194	54	19	0.2631662630987366	55	11	0.2589449190214007	0.0013437046247982878	time	cin	r411	r45	12/09	rfr11	pwe
9	0.4364794518387418	59	16	0.44814272025558544	129	23	0.4433691134850472	0.001476521161805424	time	cin	r411	r45	12/09	rfr11	pwe
5	0.11223087210962124	65	22	0.12967793215069734	60	17	0.12051348311591341	0.0023574101742568957	time	cout	r45	r11	12/09	rfr11	pwe
6	0.10394626464284429	57	13	0.11672270599521561	102	23	0.11126929110654234	0.0018006381339365147	time	cout	r45	r11	12/09	rfr11	pwe
7	0.35834138294423235	75	13	0.36806352173585866	56	16	0.36326765760464796	0.0014963519522168268	time	cout	r45	r11	12/09	rfr11	pwe
8	0.3010525443079146	50	20	0.3126722170234493	118	11	0.30761773893254735	0.0015522386465458475	time	cout	r45	r11	12/09	rfr11	pwe
9	0.31056058087848404	52	15	0.32219081269407424	82	23	0.3159721727285809	0.0015801956414373734	time	cout	r45	r11	12/09	rfr11	pwe
5	-0.2199704454305862	58	21	-0.19073539786908045	103	14	-0.2035559081002172	0.0041957346437475045	time	cout	r411	r45	12/09	rfr11	pwe
6	-0.42040098871826803	56	15	-0.3963479855709724	125	25	-0.40783113789700354	0.0037457508126504096	time	cout	r411	r45	12/09	rfr11	pwe
7	0.04830247939641019	50	16	0.0685448873620117	71	11	0.0589523491223676	0.002425791799380844	time	cout	r411	r45	12/09	rfr11	pwe
8	0.22311598946138067	58	20	0.2329554108173737	58	10	0.22751540168702017	0.0013580528395093167	time	cout	r411	r45	12/09	rfr11	pwe
9	0.3904314484395863	54	25	0.40216178357136123	59	20	0.3966801030291962	0.0016373588099220615	time	cout	r411	r45	12/09	rfr11	pwe
5	-0.2907020071680988	59	25	-0.2489247324846917	70	25	-0.26855872779828915	0.00594175312587901	time	coutmin	r45	r411	12/09	rfr11	pwe
6	-1.0155937081855733	60	14	-0.9565205557580343	62	18	-0.9892807120982526	0.0074536474363691195	time	coutmin	r45	r411	12/09	rfr11	pwe
7	-0.16203383939927019	51	16	-0.14184872750344057	74	11	-0.15183587502498985	0.0026799705019651208	time	coutmin	r45	r411	12/09	rfr11	pwe
8	0.01659660860374046	72	19	0.027767157633148187	67	16	0.021588694197176492	0.0015311373353124238	time	coutmin	r45	r411	12/09	rfr11	pwe
9	0.12624793515060562	50	14	0.13424830359042406	92	13	0.1307292411290819	0.0011437728748938548	time	coutmin	r45	r411	12/09	rfr11	pwe
5	-0.14345149453968276	71	17	-0.12153296860231344	55	25	-0.1328261110261249	0.002996826566860184	time	coutmin	r411	r45	12/09	rfr11	pwe
6	-0.48286951554260105	51	20	-0.4568732571513878	63	25	-0.468530549211169	0.003067601502041194	time	coutmin	r411	r45	12/09	rfr11	pwe
7	-0.039008530153538556	138	13	-0.02299684946174607	52	17	-0.03141088531377908	0.0024457116571199476	time	coutmin	r411	r45	12/09	rfr11	pwe
8	0.028470884870403723	50	12	0.0417639376552964	50	13	0.035305334551687564	0.0016461327825156933	time	coutmin	r411	r45	12/09	rfr11	pwe
9	0.15919765862785062	53	10	0.16781100907917534	59	20	0.16348915753933346	0.0013758870863932193	time	coutmin	r411	r45	12/09	rfr11	pwe
5	-0.2941519094204992	51	24	-0.25136859485611285	94	14	-0.26852073627422735	0.0058392412070640415	time	cinmout	r45	r411	12/09	rfr11	pwe
6	-1.0167002509778191	53	12	-0.9501794784075055	51	19	-0.988886871378994	0.007320025441341369	time	cinmout	r45	r411	12/09	rfr11	pwe
7	-0.1631316623834449	50	18	-0.14215283349342944	52	22	-0.15187074404411247	0.002671380887487234	time	cinmout	r45	r411	12/09	rfr11	pwe
8	0.016580928569171705	54	24	0.027070166619012515	82	23	0.021693037818044016	0.0015423651823943893	time	cinmout	r45	r411	12/09	rfr11	pwe
9	0.12544429874563634	52	18	0.1343272402108926	94	12	0.13070915685690984	0.0011253167713520887	time	cinmout	r45	r411	12/09	rfr11	pwe
5	-0.14585348306237722	51	12	-0.12269876814724645	54	22	-0.13284953556326604	0.0031290171477062322	time	cinmout	r411	r45	12/09	rfr11	pwe
6	-0.48012378687956425	54	17	-0.4591896680537786	53	21	-0.4686128688207823	0.0029947840928789796	time	cinmout	r411	r45	12/09	rfr11	pwe
7	-0.04190838485995463	60	20	-0.023097307677715007	50	14	-0.0314296046680956	0.0025468566864574904	time	cinmout	r411	r45	12/09	rfr11	pwe
8	0.02810242621199044	51	17	0.043090079872932674	53	12	0.03520764630609887	0.0016722736521991796	time	cinmout	r411	r45	12/09	rfr11	pwe
9	0.1563203054857949	71	21	0.16774219567859572	144	18	0.16360171482273675	0.001352351592285896	time	cinmout	r411	r45	12/09	rfr11	pwe
5	0.13549704556645847	62	10	0.15071683101958788	107	23	0.1437129869456807	0.002214805315551206	time	coutpin	r45	r411	12/09	rfr11	pwe
6	0.1478289040770484	56	11	0.15943117938507745	97	14	0.15388179576360395	0.0017140918965682034	time	coutpin	r45	r411	12/09	rfr11	pwe
7	0.3432645020058196	74	11	0.3552286058520734	51	18	0.34858970580468973	0.0015540628215130105	time	coutpin	r45	r411	12/09	rfr11	pwe
8	0.31528632239075205	55	10	0.32534704149629723	127	10	0.32046084754397675	0.0014850961389875296	time	coutpin	r45	r411	12/09	rfr11	pwe
9	0.33180154390035455	79	15	0.34226274242589194	55	12	0.33661958223612126	0.001510257327511497	time	coutpin	r45	r411	12/09	rfr11	pwe
5	-0.14930757412812334	56	19	-0.1168742511439369	55	11	-0.1323033123400672	0.0039914273067044705	time	coutpin	r411	r45	12/09	rfr11	pwe
6	-0.25109704601443594	60	18	-0.22342159357763314	55	21	-0.23822929365816198	0.0035928403970279642	time	coutpin	r411	r45	12/09	rfr11	pwe
7	0.08825443584179138	68	20	0.10482029278490301	123	11	0.09791715331268011	0.002358603134813078	time	coutpin	r411	r45	12/09	rfr11	pwe
8	0.24122288553084936	73	17	0.2497391096218562	77	21	0.24535177223855725	0.0013164920919341338	time	coutpin	r411	r45	12/09	rfr11	pwe
9	0.41904233810695657	52	24	0.4303011649758155	52	15	0.4251665958262433	0.0015524604522263465	time	coutpin	r411	r45	12/09	rfr11	pwe
5	0.3622882508259926	54	16	0.4013592578146187	71	10	0.3782637808736783	0.006105842623774567	weather	cin	r45	r411	12/09	rfr11	pwe
6	0.2461618285278815	55	22	0.3018136040872297	68	10	0.26722288345957723	0.012049432082388185	weather	cin	r45	r411	12/09	rfr11	pwe
7	0.22748239367609813	68	25	0.3195168013421501	150	10	0.25691967605757826	0.024372130987514062	weather	cin	r45	r411	12/09	rfr11	pwe
8	0.31848246229189003	55	23	0.449012634714104	120	10	0.3640228868099042	0.03604276681083274	weather	cin	r45	r411	12/09	rfr11	pwe
9	0.4711061013481904	52	23	0.5358635582028468	131	10	0.493673482192602	0.016664051906776722	weather	cin	r45	r411	12/09	rfr11	pwe
5	-0.13832579791529676	88	21	-0.08994485338713232	109	10	-0.11697959537818996	0.007141810357618242	weather	cin	r411	r45	12/09	rfr11	pwe
6	-0.39474162688490466	61	19	-0.29021528072634806	118	10	-0.3621784539641498	0.022188516469185186	weather	cin	r411	r45	12/09	rfr11	pwe
7	-0.016992420641514405	50	24	0.12978729867981265	78	10	0.035346518292149014	0.03873526649747494	weather	cin	r411	r45	12/09	rfr11	pwe
8	0.29071951886664626	54	21	0.394047079051586	91	10	0.3242744277254689	0.028334525366825587	weather	cin	r411	r45	12/09	rfr11	pwe
9	0.519586852200579	83	24	0.5715982064881815	70	10	0.538253378723614	0.012856613898231473	weather	cin	r411	r45	12/09	rfr11	pwe
5	0.30270933363155483	55	15	0.34098874449295435	76	10	0.3190522479154652	0.005755773263318263	weather	cout	r45	r11	12/09	rfr11	pwe
6	0.16235816969660521	50	20	0.21180478754778498	61	10	0.18137016234475306	0.009605487209054906	weather	cout	r45	r11	12/09	rfr11	pwe
7	0.269119011292434	60	24	0.3475742620021419	77	10	0.296887813081852	0.020365244653442794	weather	cout	r45	r11	12/09	rfr11	pwe
8	0.28032245815327184	71	25	0.417314903419303	72	10	0.32820353783497414	0.038002055535998266	weather	cout	r45	r11	12/09	rfr11	pwe
9	0.43194621541328815	72	25	0.502249297342542	113	10	0.4557571480178529	0.01889231659129707	weather	cout	r45	r11	12/09	rfr11	pwe
5	-0.24380106360897957	64	15	-0.18798610743716115	65	10	-0.21855018210631708	0.008442678492812787	weather	cout	r411	r45	12/09	rfr11	pwe
6	-0.6799348818075968	60	22	-0.5533694879964135	128	10	-0.6404154790398824	0.02810380446730351	weather	cout	r411	r45	12/09	rfr11	pwe
7	-0.07638114284001296	88	25	0.06510312252669326	61	10	-0.02746301305432175	0.037143040070738306	weather	cout	r411	r45	12/09	rfr11	pwe
8	0.2663933808636485	52	24	0.3687245636548315	99	10	0.299076792341635	0.0285677906744906	weather	cout	r411	r45	12/09	rfr11	pwe
9	0.479499983008144	54	25	0.5298016100085274	73	10	0.49689140266138626	0.012506939347498715	weather	cout	r411	r45	12/09	rfr11	pwe
5	-0.4412251442035049	52	17	-0.19088855736375554	66	10	-0.3663541476247481	0.05682980361701564	weather	coutmin	r45	r411	12/09	rfr11	pwe
6	-1.2116721279856346	50	25	-0.7708407425458315	59	10	-1.075296155153816	0.11687647557507189	weather	coutmin	r45	r411	12/09	rfr11	pwe
7	-0.3024741237583761	83	24	-0.04607367555064146	55	10	-0.21916259402300894	0.07162120382985579	weather	coutmin	r45	r411	12/09	rfr11	pwe
8	-0.2721015551752404	53	24	-0.02964166283624814	76	10	-0.19405776043135378	0.06847574865601341	weather	coutmin	r45	r411	12/09	rfr11	pwe
9	-0.11123725233486725	50	23	0.04073713688148073	65	10	-0.06835663966987016	0.03940614504807205	weather	coutmin	r45	r411	12/09	rfr11	pwe
5	-0.15218537896700846	62	21	-0.08223871956519435	85	10	-0.12779290167361823	0.013301762335609183	weather	coutmin	r411	r45	12/09	rfr11	pwe
6	-0.5162535213461099	53	22	-0.4609021055362561	85	10	-0.4934342295892941	0.011887887741824671	weather	coutmin	r411	r45	12/09	rfr11	pwe
7	-0.3087034449130508	55	24	-0.044516238960184085	104	10	-0.21870701983056903	0.07742345114563155	weather	coutmin	r411	r45	12/09	rfr11	pwe
8	-0.29074359530188554	50	24	-0.06615702868538409	76	10	-0.21628977054950557	0.06151672883696157	weather	coutmin	r411	r45	12/09	rfr11	pwe
9	-0.1671661918586942	60	21	0.03321116221091336	148	10	-0.1076155991235082	0.051559541476989254	weather	coutmin	r411	r45	12/09	rfr11	pwe
5	-0.4421819350933476	53	23	-0.20333472224419968	138	10	-0.366632299259123	0.05666146588553803	weather	cinmout	r45	r411	12/09	rfr11	pwe
6	-1.2053630554276404	65	24	-0.7729857514875531	89	10	-1.0751925156213045	0.11654415014040258	weather	cinmout	r45	r411	12/09	rfr11	pwe
7	-0.30840850479905435	51	25	-0.04739671116568678	122	10	-0.2193333623009384	0.0716684246879607	weather	cinmout	r45	r411	12/09	rfr11	pwe
8	-0.26913538605879217	63	21	-0.030000544408984142	110	10	-0.1938854466329542	0.06850493271270826	weather	cinmout	r45	r411	12/09	rfr11	pwe
9	-0.10983691984115662	53	22	0.042892745783822184	97	10	-0.06820387307468363	0.03932021748770758	weather	cinmout	r45	r411	12/09	rfr11	pwe
5	-0.15285657985858747	57	22	-0.0818999340937534	55	10	-0.12788171920208796	0.013070377935908773	weather	cinmout	r411	r45	12/09	rfr11	pwe
6	-0.5166247007169116	57	25	-0.45907140677917835	58	10	-0.4930870425658945	0.011981287226255098	weather	cinmout	r411	r45	12/09	rfr11	pwe
7	-0.3064260243017889	63	25	-0.045110612198392186	64	10	-0.2187592612989817	0.07744305121969201	weather	cinmout	r411	r45	12/09	rfr11	pwe
8	-0.2890171117938303	50	24	-0.06576596309606297	87	10	-0.21628064505703978	0.061556354363039065	weather	cinmout	r411	r45	12/09	rfr11	pwe
9	-0.16200363214618907	77	23	0.035677537248182234	70	10	-0.10772146346059462	0.05143810880554818	weather	cinmout	r411	r45	12/09	rfr11	pwe
5	0.3328110785409111	59	25	0.37459201813823284	91	10	0.3537747670401921	0.006077758446494192	weather	coutpin	r45	r411	12/09	rfr11	pwe
6	0.21499982235103765	67	23	0.2662443559391614	124	10	0.23505434101524994	0.01104497851963459	weather	coutpin	r45	r411	12/09	rfr11	pwe
7	0.24929135908567612	50	23	0.3354165688439763	71	10	0.27828817022303637	0.022605046852405056	weather	coutpin	r45	r411	12/09	rfr11	pwe
8	0.30508005650934444	79	24	0.4394649245267026	61	10	0.3494582592568302	0.036940525508899175	weather	coutpin	r45	r411	12/09	rfr11	pwe
9	0.4582317176193469	53	25	0.524692881921677	66	10	0.48139850962237213	0.017314157967443764	weather	coutpin	r45	r411	12/09	rfr11	pwe
5	-0.17151279028879984	57	25	-0.12362587833378935	54	10	-0.1509452083416164	0.007683505797463869	weather	coutpin	r411	r45	12/09	rfr11	pwe
6	-0.4924136921542681	55	22	-0.3786450858301782	85	10	-0.45691164114310945	0.02399563179524266	weather	coutpin	r411	r45	12/09	rfr11	pwe
7	-0.03414840220585602	64	24	0.10619942851085129	80	10	0.014499432942570755	0.037219949807719276	weather	coutpin	r411	r45	12/09	rfr11	pwe
8	0.27832042744286356	59	25	0.3822757973017209	72	10	0.3134708111719406	0.028626061431501534	weather	coutpin	r411	r45	12/09	rfr11	pwe
9	0.5039630578141582	51	22	0.5567513380313869	59	10	0.523857916762964	0.01270185694282172	weather	coutpin	r411	r45	12/09	rfr11	pwe
5	0.35840009239617177	57	23	0.3878952360753951	113	10	0.37340196950627685	0.00478194359015403	emr	cin	r45	r411	12/09	rfr11	pwe
6	0.24042529807743684	52	24	0.2922910051367186	150	10	0.2589247861372275	0.010800888160345551	emr	cin	r45	r411	12/09	rfr11	pwe
7	0.22016660659083276	56	22	0.30777151052926643	114	10	0.24578722840655376	0.021428759970445292	emr	cin	r45	r411	12/09	rfr11	pwe
8	0.3168291872922544	50	23	0.4736615483375941	91	10	0.37302563057311655	0.047640073309517375	emr	cin	r45	r411	12/09	rfr11	pwe
9	0.46837936824445103	55	23	0.525123767682733	54	10	0.4879657849227597	0.014081948074863751	emr	cin	r45	r411	12/09	rfr11	pwe
5	-0.1592022657565766	62	16	-0.0945154028745121	138	10	-0.13572932537856489	0.010728917495050658	emr	cin	r411	r45	12/09	rfr11	pwe
6	-0.38315848750863446	52	25	-0.26903848602814606	145	10	-0.34891939564761165	0.025210244791461868	emr	cin	r411	r45	12/09	rfr11	pwe
7	-0.03749589544371523	50	23	0.10029222507488345	131	10	0.010427760930464929	0.03644986585489728	emr	cin	r411	r45	12/09	rfr11	pwe
8	0.30297525712260887	98	25	0.4129139517856051	64	10	0.3410661523676129	0.03206800050351213	emr	cin	r411	r45	12/09	rfr11	pwe
9	0.5183070161271961	58	24	0.5698041303572832	56	10	0.5366188140119591	0.012104043750893904	emr	cin	r411	r45	12/09	rfr11	pwe
5	0.3034225926342904	50	23	0.33576599297978593	56	11	0.31871439424131365	0.004781346125593013	emr	cout	r45	r11	12/09	rfr11	pwe
6	0.15507446744503273	64	24	0.20245445499849235	61	10	0.17447047648867725	0.00891071028444835	emr	cout	r45	r11	12/09	rfr11	pwe
7	0.2670958094123316	56	24	0.3458857826486371	69	10	0.29100296153410266	0.01861726324141476	emr	cout	r45	r11	12/09	rfr11	pwe
8	0.2782635839116274	52	25	0.43996087866148015	116	10	0.3353429232100565	0.04729686371421167	emr	cout	r45	r11	12/09	rfr11	pwe
9	0.4265694019984567	56	25	0.4877991662019512	64	10	0.44786250668562155	0.014289580544207352	emr	cout	r45	r11	12/09	rfr11	pwe
5	-0.26681882391079825	52	25	-0.18787172015305642	63	10	-0.23515181807814917	0.012581158416728858	emr	cout	r411	r45	12/09	rfr11	pwe
6	-0.671883620977157	50	19	-0.5280605637542992	113	10	-0.6305297495373473	0.03283162458319679	emr	cout	r411	r45	12/09	rfr11	pwe
7	-0.097111430337675	87	25	0.03876641764907829	62	10	-0.05281020676997576	0.03581786601607628	emr	cout	r411	r45	12/09	rfr11	pwe
8	0.2707366256127103	54	25	0.3858951199275258	113	10	0.31303820292475	0.03290782448209641	emr	cout	r411	r45	12/09	rfr11	pwe
9	0.47745271074067075	52	21	0.5296198016771048	64	10	0.4950588882304201	0.012205077640764644	emr	cout	r411	r45	12/09	rfr11	pwe
5	-0.4125450418921719	52	22	-0.1461906206990191	99	10	-0.3288181248030542	0.06182972151391388	emr	coutmin	r45	r411	12/09	rfr11	pwe
6	-1.2398418030681335	68	23	-0.8285644320811363	52	10	-1.119128918309262	0.10883720544128415	emr	coutmin	r45	r411	12/09	rfr11	pwe
7	-0.32475196265996087	58	23	-0.10742617380501507	148	10	-0.25310958695822117	0.0612588362561363	emr	coutmin	r45	r411	12/09	rfr11	pwe
8	-0.2728770676136145	52	22	-0.05476442962908368	111	10	-0.20382062680791063	0.06128284104478812	emr	coutmin	r45	r411	12/09	rfr11	pwe
9	-0.11924407944506354	57	25	0.04652900849811514	98	10	-0.07087440785616164	0.045834212988878166	emr	coutmin	r45	r411	12/09	rfr11	pwe
5	-0.16605956797710064	104	22	-0.08358243678285704	52	10	-0.13977704310630407	0.016155558601524986	emr	coutmin	r411	r45	12/09	rfr11	pwe
6	-0.5161509021055144	50	25	-0.4406153666175643	121	10	-0.49002080610589327	0.016814206473959103	emr	coutmin	r411	r45	12/09	rfr11	pwe
7	-0.3769676279816989	58	24	-0.1639169031561185	78	10	-0.3182609631088228	0.05598782935117358	emr	coutmin	r411	r45	12/09	rfr11	pwe
8	-0.2808384349372779	50	23	-0.03747010723530919	84	10	-0.2024809167627667	0.07084841774313969	emr	coutmin	r411	r45	12/09	rfr11	pwe
9	-0.17200047042756417	68	24	0.039346372133645335	132	10	-0.10646144874257701	0.05602735807138384	emr	coutmin	r411	r45	12/09	rfr11	pwe
5	-0.4050757059076424	57	24	-0.14521023552679435	74	10	-0.3286823358281126	0.062330512096745	emr	cinmout	r45	r411	12/09	rfr11	pwe
6	-1.2408069106569513	57	23	-0.8387297444032658	106	10	-1.119403518899987	0.1085698687824345	emr	cinmout	r45	r411	12/09	rfr11	pwe
7	-0.32932483998499107	53	23	-0.1042111060615789	72	10	-0.25320675126336895	0.06099888916305899	emr	cinmout	r45	r411	12/09	rfr11	pwe
8	-0.27696515523315823	54	24	-0.0528891422535982	126	10	-0.20369656248644233	0.061191922146521374	emr	cinmout	r45	r411	12/09	rfr11	pwe
9	-0.11883199817140233	50	24	0.045327998941386616	102	10	-0.07105193748239814	0.04590043757860497	emr	cinmout	r45	r411	12/09	rfr11	pwe
5	-0.1651192456093311	61	25	-0.08618724631109087	119	10	-0.13990688888852554	0.015897375749653483	emr	cinmout	r411	r45	12/09	rfr11	pwe
6	-0.5173152523709073	54	24	-0.4401910692521267	120	10	-0.4902703325467647	0.01690296726297357	emr	cinmout	r411	r45	12/09	rfr11	pwe
7	-0.37631966069085454	52	20	-0.1597844685733505	58	10	-0.31824272880852206	0.056039892921786	emr	cinmout	r411	r45	12/09	rfr11	pwe
8	-0.2855967372014008	74	25	-0.036992938086436	107	10	-0.20251740513615535	0.07102908100560716	emr	cinmout	r411	r45	12/09	rfr11	pwe
9	-0.16983291382778232	57	22	0.03978287037801176	66	10	-0.10653736992866374	0.05591476728710988	emr	cinmout	r411	r45	12/09	rfr11	pwe
5	0.33135130052596873	52	25	0.36767485264132027	77	10	0.3512701762920321	0.004804074664125634	emr	coutpin	r45	r411	12/09	rfr11	pwe
6	0.20769812679459665	52	23	0.25729865610470093	131	10	0.22737672489267313	0.0102641635227656	emr	coutpin	r45	r411	12/09	rfr11	pwe
7	0.24510743251779232	58	23	0.32727539536675065	129	10	0.2694920575247781	0.02041094750536213	emr	coutpin	r45	r411	12/09	rfr11	pwe
8	0.299306868317322	50	25	0.4626721686584021	72	10	0.3579661707114946	0.04776019767488628	emr	coutpin	r45	r411	12/09	rfr11	pwe
9	0.45574327565110895	62	24	0.5141429142992997	106	10	0.4746051545802129	0.013958952528961035	emr	coutpin	r45	r411	12/09	rfr11	pwe
5	-0.19476383242927198	50	20	-0.12885769780687606	117	10	-0.1693209127823807	0.011399687282332236	emr	coutpin	r411	r45	12/09	rfr11	pwe
6	-0.4895848296388936	50	22	-0.3595906378505289	144	10	-0.44498322216696906	0.027242533850624407	emr	coutpin	r411	r45	12/09	rfr11	pwe
7	-0.05335915526940793	57	25	0.08157309704149662	77	10	-0.008935814328009186	0.03584807796568208	emr	coutpin	r411	r45	12/09	rfr11	pwe
8	0.2855214887822318	52	23	0.4019627599437928	73	10	0.32935288215413555	0.03250706965813968	emr	coutpin	r411	r45	12/09	rfr11	pwe
9	0.505497653849448	54	20	0.5547032305381744	136	10	0.5217388239339984	0.012100273604275083	emr	coutpin	r411	r45	12/09	rfr11	pwe
5	0.3663446164826054	51	17	0.4015108523348281	125	10	0.38171454663564636	0.0057741228922070205	all	cin	r45	r411	12/09	rfr11	pwe
6	0.23961740534065168	56	22	0.29451009322514277	66	10	0.25694155757635506	0.011109117358180338	all	cin	r45	r411	12/09	rfr11	pwe
7	0.22159564848024604	59	21	0.3166782924615996	86	10	0.2494650129360556	0.02223779294649808	all	cin	r45	r411	12/09	rfr11	pwe
8	0.3228446494465561	60	25	0.47951177464209727	125	10	0.378713963552462	0.044200761537530206	all	cin	r45	r411	12/09	rfr11	pwe
9	0.461447329804758	60	24	0.5224329523618343	132	10	0.4804115727631971	0.015857521973825152	all	cin	r45	r411	12/09	rfr11	pwe
5	-0.15183542596586985	58	16	-0.10005806546103035	77	10	-0.13216671882983527	0.008471197001244856	all	cin	r411	r45	12/09	rfr11	pwe
6	-0.42258574527588877	56	19	-0.3187688548576908	90	10	-0.3887037629085794	0.018695069261714367	all	cin	r411	r45	12/09	rfr11	pwe
7	-0.044589894470867364	50	24	0.10041210302002135	143	10	0.007993770572252918	0.03941395257928337	all	cin	r411	r45	12/09	rfr11	pwe
8	0.3055182036465256	53	24	0.41161260556583557	82	10	0.34033478006316675	0.02918561090846806	all	cin	r411	r45	12/09	rfr11	pwe
9	0.518783105216285	52	23	0.5820559240805603	143	10	0.5395062970939273	0.016325025391057745	all	cin	r411	r45	12/09	rfr11	pwe
5	0.3077612207504107	50	20	0.34605939795532603	145	10	0.32543474455270166	0.0059982937488622275	all	cout	r45	r11	12/09	rfr11	pwe
6	0.15664413676779654	55	25	0.2062379479818559	82	10	0.1742032325525679	0.009787225706330683	all	cout	r45	r11	12/09	rfr11	pwe
7	0.2684573994277516	50	24	0.35142448285921923	64	10	0.2935304233772549	0.0192795185708002	all	cout	r45	r11	12/09	rfr11	pwe
8	0.287441900489401	57	24	0.4425150631968998	87	10	0.3388971236098183	0.04338257606298584	all	cout	r45	r11	12/09	rfr11	pwe
9	0.4195648428621167	57	20	0.4874123771592077	88	10	0.4421408322535267	0.01736715065122057	all	cout	r45	r11	12/09	rfr11	pwe
5	-0.276034111497927	51	22	-0.19785053611794745	63	10	-0.23933373300737562	0.010073529588456646	all	cout	r411	r45	12/09	rfr11	pwe
6	-0.7170430099636249	56	20	-0.6051789418931164	147	10	-0.6822553082223755	0.021482994100847693	all	cout	r411	r45	12/09	rfr11	pwe
7	-0.10343873309669838	62	25	0.03962057879281511	119	10	-0.05550378122928654	0.0392562664488338	all	cout	r411	r45	12/09	rfr11	pwe
8	0.27618019672533123	70	23	0.38564128772644746	54	10	0.31259413387268514	0.030027868385960603	all	cout	r411	r45	12/09	rfr11	pwe
9	0.47704970036238237	52	22	0.539100482812269	74	10	0.4980861939588657	0.016010422674759425	all	cout	r411	r45	12/09	rfr11	pwe
5	-0.4227216779555405	57	24	-0.20480477462742153	85	10	-0.3579627474931542	0.049512787506985394	all	coutmin	r45	r411	12/09	rfr11	pwe
6	-1.2429917885769237	61	21	-0.9044449263243983	92	10	-1.1517951666690724	0.0861212286664209	all	coutmin	r45	r411	12/09	rfr11	pwe
7	-0.3485820136965829	57	22	-0.15005644835189558	72	10	-0.28221976665529985	0.0534285474159925	all	coutmin	r45	r411	12/09	rfr11	pwe
8	-0.27784351745578895	66	22	-0.06543944926867118	64	10	-0.20941322968340575	0.058643089405217216	all	coutmin	r45	r411	12/09	rfr11	pwe
9	-0.1225807841296791	58	24	0.02942034343370814	137	10	-0.08194394348972274	0.03816662178839426	all	coutmin	r45	r411	12/09	rfr11	pwe
5	-0.16795544075643343	55	20	-0.09878248336235051	72	10	-0.1425404520151726	0.013007407098149588	all	coutmin	r411	r45	12/09	rfr11	pwe
6	-0.5205123289681541	55	23	-0.4577013968694328	93	10	-0.4976297173408594	0.01320849633156192	all	coutmin	r411	r45	12/09	rfr11	pwe
7	-0.35961631393079885	51	24	-0.14064914351811186	67	10	-0.2938960887677709	0.05802767279083555	all	coutmin	r411	r45	12/09	rfr11	pwe
8	-0.27581633221399127	59	21	-0.06386419900840634	80	10	-0.21194853384854845	0.0576993238473451	all	coutmin	r411	r45	12/09	rfr11	pwe
9	-0.1595238178079308	74	23	0.05808479631121599	88	10	-0.09327520148361278	0.057859297964661764	all	coutmin	r411	r45	12/09	rfr11	pwe
5	-0.4251568319396182	54	20	-0.2080964681282551	138	10	-0.3571403774732099	0.04913518297056347	all	cinmout	r45	r411	12/09	rfr11	pwe
6	-1.250514943960927	52	24	-0.9048835665335444	113	10	-1.1524202552928393	0.08663523378693434	all	cinmout	r45	r411	12/09	rfr11	pwe
7	-0.350021676990131	71	24	-0.1496629846628399	139	10	-0.28212004155341197	0.05348931775954024	all	cinmout	r45	r411	12/09	rfr11	pwe
8	-0.279696454386245	76	25	-0.06103110563630709	115	10	-0.2091530379457467	0.0585816071430519	all	cinmout	r45	r411	12/09	rfr11	pwe
9	-0.12404363118013029	62	24	0.02899109926470822	59	10	-0.08199052875575602	0.038275612055470934	all	cinmout	r45	r411	12/09	rfr11	pwe
5	-0.16930061944487185	64	19	-0.10015816832265312	117	10	-0.14251381911934297	0.013127036034096899	all	cinmout	r411	r45	12/09	rfr11	pwe
6	-0.5226062759474923	64	22	-0.46004921435341406	63	10	-0.49761834423431156	0.013246773373341705	all	cinmout	r411	r45	12/09	rfr11	pwe
7	-0.3555995175608231	51	23	-0.1406496100262158	114	10	-0.2942696302943594	0.05791948531421758	all	cinmout	r411	r45	12/09	rfr11	pwe
8	-0.2798730031792458	50	23	-0.06341114674856807	68	10	-0.2119241491025218	0.05782923580556028	all	cinmout	r411	r45	12/09	rfr11	pwe
9	-0.15861649897687502	50	25	0.06360228828360848	57	10	-0.09314017099756026	0.05808357621860162	all	cinmout	r411	r45	12/09	rfr11	pwe
5	0.3428839385194755	56	22	0.37983627909684503	107	10	0.35843872182662234	0.005832524231356258	all	coutpin	r45	r411	12/09	rfr11	pwe
6	0.20800121706115904	57	21	0.2608641833371613	102	10	0.22600216937002474	0.01086073114558765	all	coutpin	r45	r411	12/09	rfr11	pwe
7	0.24786169651971757	51	24	0.3335435018783879	131	10	0.2730368671727613	0.021105066857061767	all	coutpin	r45	r411	12/09	rfr11	pwe
8	0.3103515912528333	53	25	0.4649368791366305	64	10	0.3624788279776412	0.04397824706655707	all	coutpin	r45	r411	12/09	rfr11	pwe
9	0.44838330140306426	69	20	0.5119359549246483	61	10	0.46759490612134585	0.016349589903611485	all	coutpin	r45	r411	12/09	rfr11	pwe
5	-0.19292799759490697	54	19	-0.1364722449729927	85	10	-0.16820080574043267	0.00857908109767005	all	coutpin	r411	r45	12/09	rfr11	pwe
6	-0.5196940937473973	62	22	-0.4215143299400472	149	10	-0.48964478987733573	0.019299127518358116	all	coutpin	r411	r45	12/09	rfr11	pwe
7	-0.05965837792726747	56	24	0.081724553910005	90	10	-0.011320060578504128	0.039218141967003614	all	coutpin	r411	r45	12/09	rfr11	pwe
8	0.29307678005422	51	24	0.40284131184002436	118	10	0.3284316123377977	0.029746538022217304	all	coutpin	r411	r45	12/09	rfr11	pwe
9	0.5057767833233247	51	21	0.5677614186881094	133	10	0.5248274291575787	0.016145993336377232	all	coutpin	r411	r45	12/09	rfr11	pwe
5	0.149578725955298	51	11	0.165481646778211	64	10	0.158093077798927	0.002114772152502	time	cin	r45	r411	11/30	rfr11	edw
6	0.166921542926142	64	24	0.17842724608448	66	10	0.174217348944297	0.001538505328223	time	cin	r45	r411	11/30	rfr11	edw
7	0.323385032303485	56	15	0.33531783573266	87	20	0.329644774686739	0.001559869755225	time	cin	r45	r411	11/30	rfr11	edw
8	0.325006320858578	64	15	0.335406416994198	74	10	0.32980258328145	0.001426391257489	time	cin	r45	r411	11/30	rfr11	edw
9	0.345779031053719	51	13	0.355175703747706	53	15	0.35048297608477	0.001411724725087	time	cin	r45	r411	11/30	rfr11	edw
5	-0.103665818216972	51	21	-0.074561297221579	52	11	-0.087865263970696	0.004007693983321	time	cin	r411	r45	11/30	rfr11	edw
6	-0.153232840454743	59	15	-0.127817395942286	82	20	-0.141223864915908	0.003502800767066	time	cin	r411	r45	11/30	rfr11	edw
7	0.108726038961371	58	23	0.131305291568566	51	25	0.120395751860976	0.002345900136208	time	cin	r411	r45	11/30	rfr11	edw
8	0.254589947549042	85	24	0.262863674236436	139	16	0.258907889152532	0.001279099796453	time	cin	r411	r45	11/30	rfr11	edw
9	0.436704453003898	50	19	0.448159647919686	108	25	0.443352126585376	0.001423849093331	time	cin	r411	r45	11/30	rfr11	edw
5	0.113170787361131	74	22	0.129057672688861	60	14	0.120648178372072	0.00234684953576	time	cout	r411	r45	11/30	rfr11	edw
6	0.102509375294014	52	21	0.117766410440371	69	24	0.111363002373719	0.001913121107431	time	cout	r411	r45	11/30	rfr11	edw
7	0.358098799386923	75	20	0.368860223297664	64	25	0.363328326456226	0.001504630990058	time	cout	r411	r45	11/30	rfr11	edw
8	0.301586799700918	58	13	0.313066416386989	66	11	0.307486244813082	0.001539683904733	time	cout	r411	r45	11/30	rfr11	edw
9	0.309726491071514	50	18	0.321552845689652	58	23	0.31600072195463	0.001615941405037	time	cout	r411	r45	11/30	rfr11	edw
5	-0.219050240916122	60	25	-0.190523196944779	64	22	-0.203519092431391	0.004219743646275	time	cout	r411	r45	11/30	rfr11	edw
6	-0.42200358615656	91	13	-0.39280042630191	55	12	-0.407907045074117	0.003961272095062	time	cout	r411	r45	11/30	rfr11	edw
7	0.050785260934779	53	25	0.070149148084192	51	17	0.059006511942753	0.002444302468965	time	cout	r411	r45	11/30	rfr11	edw
8	0.222870221366439	56	11	0.232579031454507	59	10	0.227470801632695	0.001347437664668	time	cout	r411	r45	11/30	rfr11	edw
9	0.390431448439586	54	21	0.403819789094866	51	25	0.396700868100759	0.001586353842409	time	cout	r411	r45	11/30	rfr11	edw
5	-0.293819789140482	61	17	-0.248940704561397	93	25	-0.268434135505122	0.005989894155791	time	coutmin	r45	r411	11/30	rfr11	edw
6	-1.01328536842522	51	10	-0.961255484922556	66	19	-0.989015253006579	0.007246120851752	time	coutmin	r45	r411	11/30	rfr11	edw
7	-0.161178397537297	57	15	-0.141322137999942	61	19	-0.151799409241139	0.002639246144878	time	coutmin	r45	r411	11/30	rfr11	edw
8	0.016365744184994	53	22	0.027616823822642	80	18	0.021626405155967	0.001580419481574	time	coutmin	r45	r411	11/30	rfr11	edw
9	0.126416904300251	78	14	0.135253515605505	55	13	0.130664979403483	0.001134347634206	time	coutmin	r45	r411	11/30	rfr11	edw
5	-0.144239592845729	51	15	-0.123847441629932	78	17	-0.132646112373925	0.003056173965538	time	coutmin	r411	r45	11/30	rfr11	edw
6	-0.477788641570302	67	23	-0.456815302998564	61	24	-0.468438519346208	0.003160827202695	time	coutmin	r411	r45	11/30	rfr11	edw
7	-0.041330592817201	84	17	-0.023132410748061	54	14	-0.031407921630261	0.002475667613756	time	coutmin	r411	r45	11/30	rfr11	edw
8	0.029939488281121	75	13	0.041001499855533	54	19	0.035283093476225	0.00165517371438	time	coutmin	r411	r45	11/30	rfr11	edw
9	0.156181134136127	72	16	0.167479206431152	81	17	0.163593671296382	0.001420178425379	time	coutmin	r411	r45	11/30	rfr11	edw
5	-0.293819789140482	61	17	-0.245680568237575	52	20	-0.268675222482595	0.005807457969485	time	cinmout	r45	r411	11/30	rfr11	edw
6	-1.0129545876336	80	15	-0.969510692917802	50	24	-0.989026754838569	0.007295150648363	time	cinmout	r45	r411	11/30	rfr11	edw
7	-0.16043375153844	52	21	-0.142033624649747	69	15	-0.151862616743391	0.002719022308235	time	cinmout	r45	r411	11/30	rfr11	edw
8	0.015900635956376	55	20	0.027963535427354	66	23	0.021678758003586	0.001568411240762	time	cinmout	r45	r411	11/30	rfr11	edw
9	0.126629904380834	86	21	0.134873586828873	52	24	0.130804769412769	0.001111631424965	time	cinmout	r45	r411	11/30	rfr11	edw
5	-0.143924360711998	61	24	-0.122636292944918	57	16	-0.132841653418986	0.003062740287137	time	cinmout	r411	r45	11/30	rfr11	edw
6	-0.480393624786054	60	19	-0.458464150315751	63	24	-0.468523932532538	0.003083580315661	time	cinmout	r411	r45	11/30	rfr11	edw
7	-0.039758196022363	90	20	-0.022996849461746	52	13	-0.031390978066397	0.002508817033741	time	cinmout	r411	r45	11/30	rfr11	edw
8	0.029127073952108	85	13	0.043447038342559	51	14	0.035313940811539	0.001667058498788	time	cinmout	r411	r45	11/30	rfr11	edw
9	0.156360641772678	66	22	0.168104248185401	51	24	0.163478763251305	0.001378953925716	time	cinmout	r411	r45	11/30	rfr11	edw
5	0.136319358820289	75	11	0.151657315168979	80	15	0.143608960960748	0.00226863781291	time	coutpin	r45	r411	11/30	rfr11	edw
6	0.145938211609221	63	25	0.16032502382351	51	15	0.153922471556265	0.001730351043861	time	coutpin	r45	r411	11/30	rfr11	edw
7	0.342993341571332	51	25	0.353851551577068	71	13	0.348562613802806	0.001619938830576	time	coutpin	r45	r411	11/30	rfr11	edw
8	0.315938624466606	50	13	0.325637080554389	62	16	0.320490072948829	0.001479919775243	time	coutpin	r45	r411	11/30	rfr11	edw
9	0.331466344440688	70	12	0.342606702318348	53	10	0.336598643987502	0.00146128840139	time	coutpin	r45	r411	11/30	rfr11	edw
5	-0.147198231865755	57	14	-0.117274430594545	52	22	-0.132355229508521	0.004042466910578	time	coutpin	r411	r45	11/30	rfr11	edw
6	-0.250127270470548	50	14	-0.224282890524269	51	23	-0.238497684889639	0.003504058054907	time	coutpin	r411	r45	11/30	rfr11	edw
7	0.087041677013275	75	18	0.108690460296867	59	19	0.097979383274668	0.00240001461829	time	coutpin	r411	r45	11/30	rfr11	edw
8	0.240728501946492	52	10	0.250125688123753	69	21	0.245359997578904	0.001307055603774	time	coutpin	r411	r45	11/30	rfr11	edw
9	0.419140280155807	50	17	0.43052035861032	130	10	0.425237464521965	0.001553684547773	time	coutpin	r411	r45	11/30	rfr11	edw
5	0.3620155378493677	65	24	0.39833569061671625	95	10	0.37827926238160225	0.00625389883997017	weather	cin	r45	r411	11/30	rfr11	edw
6	0.2419959994948826	53	22	0.30395029085307457	136	10	0.26725265798812436	0.012007085210639963	weather	cin	r45	r411	11/30	rfr11	edw
7	0.22547300401784875	52	23	0.3194778807844144	137	10	0.25696317486902026	0.024569565477719213	weather	cin	r45	r411	11/30	rfr11	edw
8	0.3138687035159836	53	24	0.44896074054408364	80	10	0.36417290620604564	0.03630764321997428	weather	cin	r45	r411	11/30	rfr11	edw
9	0.4716142187668818	52	25	0.5370251497401759	67	10	0.49370560863654883	0.0166646930104354	weather	cin	r45	r411	11/30	rfr11	edw
5	-0.14240929322499563	50	23	-0.08791511336446955	105	10	-0.116871784597454	0.007620874534695191	weather	cin	r411	r45	11/30	rfr11	edw
6	-0.4016140598606166	50	24	-0.28870058155112344	59	10	-0.36220395399183963	0.022196030130384993	weather	cin	r411	r45	11/30	rfr11	edw
7	-0.01865754397990349	68	23	0.12973169091445402	108	10	0.035319767461298265	0.03846486659075552	weather	cin	r411	r45	11/30	rfr11	edw
8	0.28985988960521314	52	23	0.3946458402252254	58	10	0.3243148548423423	0.02845022704487257	weather	cin	r411	r45	11/30	rfr11	edw
9	0.5180478864100502	70	23	0.5712445544313933	126	10	0.5382505451226458	0.01281939862411263	weather	cin	r411	r45	11/30	rfr11	edw
5	0.2999237482158067	50	14	0.3394038015043823	143	10	0.3192521917736949	0.005666663213666198	weather	cout	r45	r11	11/30	rfr11	edw
6	0.1638094678370441	50	23	0.2081515020401986	103	10	0.18139116891984983	0.009355162269109134	weather	cout	r45	r11	11/30	rfr11	edw
7	0.2685990701177573	52	25	0.34811326179997293	75	10	0.29680206556337907	0.020380496828308784	weather	cout	r45	r11	11/30	rfr11	edw
8	0.27935439209230273	57	24	0.41744326412887567	60	10	0.32820424599714865	0.03843907010398985	weather	cout	r45	r11	11/30	rfr11	edw
9	0.4287626883038236	54	25	0.5015600584154167	73	10	0.4557692147024084	0.018812352518757524	weather	cout	r45	r11	11/30	rfr11	edw
5	-0.24611769701248964	50	24	-0.1839180363779367	58	10	-0.21851917654681566	0.00863404642453117	weather	cout	r411	r45	11/30	rfr11	edw
6	-0.6825003222136239	52	21	-0.5540535904791744	147	10	-0.6401894894933884	0.02787597972925897	weather	cout	r411	r45	11/30	rfr11	edw
7	-0.0797729070262716	57	25	0.06360556607172951	124	10	-0.02742667564252081	0.037145135119290136	weather	cout	r411	r45	11/30	rfr11	edw
8	0.2652730689184446	51	22	0.3681317970637151	150	10	0.2990288236920687	0.028537838136788778	weather	cout	r411	r45	11/30	rfr11	edw
9	0.479614769293784	55	23	0.5294632700003289	118	10	0.49686788818505034	0.012582268607137377	weather	cout	r411	r45	11/30	rfr11	edw
5	-0.44692284157278017	52	21	-0.2054689211301739	104	10	-0.366880579935865	0.05697830577569258	weather	coutmin	r45	r411	11/30	rfr11	edw
6	-1.2235203065915004	52	21	-0.7776971567864048	132	10	-1.0748203044372142	0.11634384362320696	weather	coutmin	r45	r411	11/30	rfr11	edw
7	-0.30679432029786846	59	24	-0.04418022339064298	84	10	-0.2192154998295869	0.07182108888843758	weather	coutmin	r45	r411	11/30	rfr11	edw
8	-0.2741603666198913	52	25	-0.02837897122280153	68	10	-0.1940157243418387	0.06833449189272565	weather	coutmin	r45	r411	11/30	rfr11	edw
9	-0.11173138826542162	52	19	0.04273117908015067	54	10	-0.06825308369809843	0.0393287795246881	weather	coutmin	r45	r411	11/30	rfr11	edw
5	-0.15329283964224727	63	21	-0.08223871956519435	85	10	-0.12783711092864264	0.013119826487761447	weather	coutmin	r411	r45	11/30	rfr11	edw
6	-0.5185456259474104	62	25	-0.45930338271566495	94	10	-0.49342562414686947	0.011945717240513026	weather	coutmin	r411	r45	11/30	rfr11	edw
7	-0.305779471129608	55	25	-0.036665219725843246	56	10	-0.2186660197429932	0.07755444930811004	weather	coutmin	r411	r45	11/30	rfr11	edw
8	-0.2861347055560941	53	24	-0.06628381567326724	74	10	-0.21627913702732707	0.0614442904427661	weather	coutmin	r411	r45	11/30	rfr11	edw
9	-0.1667057317433578	55	20	0.03239459842287007	148	10	-0.10781755892787953	0.0515065081066453	weather	coutmin	r411	r45	11/30	rfr11	edw
5	-0.45041740370302863	51	24	-0.2023809485814656	104	10	-0.36672312249667477	0.05667706687349122	weather	cinmout	r45	r411	11/30	rfr11	edw
6	-1.208719465725221	57	25	-0.7631065114710167	108	10	-1.0753177949776036	0.11679102805331926	weather	cinmout	r45	r411	11/30	rfr11	edw
7	-0.2977717450058084	54	25	-0.04528379010306538	73	10	-0.2191565087327702	0.07193097165535484	weather	cinmout	r45	r411	11/30	rfr11	edw
8	-0.2694430732883504	63	23	-0.03041771991467801	140	10	-0.1936258205505605	0.06860280677603697	weather	cinmout	r45	r411	11/30	rfr11	edw
9	-0.11379124712568345	52	21	0.04039976336843176	143	10	-0.06816709920695785	0.03934769627442277	weather	cinmout	r45	r411	11/30	rfr11	edw
5	-0.1538280007343671	53	23	-0.08103625966742567	67	10	-0.12782636068146033	0.013032322218457864	weather	cinmout	r411	r45	11/30	rfr11	edw
6	-0.5195479400710388	52	25	-0.46091595154486953	98	10	-0.49337467152796405	0.011824636388028763	weather	cinmout	r411	r45	11/30	rfr11	edw
7	-0.3104755944660609	60	22	-0.04274497108210196	62	10	-0.2190394205592118	0.07765231790231296	weather	cinmout	r411	r45	11/30	rfr11	edw
8	-0.2887302089152217	56	24	-0.06734206440588819	77	10	-0.21648306083145613	0.06156195999620975	weather	cinmout	r411	r45	11/30	rfr11	edw
9	-0.1650348444613967	55	22	0.03684609535941896	81	10	-0.10775272290891512	0.051541916604317776	weather	cinmout	r411	r45	11/30	rfr11	edw
5	0.33837683150581244	58	25	0.37577207667343027	56	10	0.3537200502208511	0.006134600545205085	weather	coutpin	r45	r411	11/30	rfr11	edw
6	0.2159630894763983	56	22	0.26619002129016456	96	10	0.23502365988107735	0.011057715213380842	weather	coutpin	r45	r411	11/30	rfr11	edw
7	0.2494672922389367	59	21	0.33567850191389415	62	10	0.2782891654033197	0.02266676156120455	weather	coutpin	r45	r411	11/30	rfr11	edw
8	0.30497070131306925	54	25	0.43484937444436345	102	10	0.3495464547712253	0.037062006969142317	weather	coutpin	r45	r411	11/30	rfr11	edw
9	0.45738439095866434	54	24	0.5257985107485517	132	10	0.48143242039239975	0.017251252311702835	weather	coutpin	r45	r411	11/30	rfr11	edw
5	-0.17376522369884806	51	20	-0.12443532449618955	57	10	-0.15124035540511363	0.00791906561249118	weather	coutpin	r411	r45	11/30	rfr11	edw
6	-0.49188452741994193	65	24	-0.38038314581805754	136	10	-0.4570026433791893	0.023888393120202963	weather	coutpin	r411	r45	11/30	rfr11	edw
7	-0.033314579244065445	52	22	0.10620804065331357	104	10	0.014488239877689909	0.037637100744340686	weather	coutpin	r411	r45	11/30	rfr11	edw
8	0.27949108757660324	51	24	0.38283650701638916	122	10	0.3134495978116979	0.028491125563203313	weather	coutpin	r411	r45	11/30	rfr11	edw
9	0.5033950557572401	51	21	0.5578514933484263	62	10	0.5237558754901991	0.01267291277595588	weather	coutpin	r411	r45	11/30	rfr11	edw
5	0.3578394970290468	70	17	0.38859579651327014	78	10	0.37356021122661576	0.004734924928561319	emr	cin	r45	r411	11/30	rfr11	edw
6	0.2404136475306229	50	22	0.291155140957411	57	10	0.25885107913836825	0.01095235471083927	emr	cin	r45	r411	11/30	rfr11	edw
7	0.2201634456628363	60	21	0.30894377239061643	73	10	0.24571293038555161	0.021504404443331085	emr	cin	r45	r411	11/30	rfr11	edw
8	0.31144754898421034	50	23	0.4764114009935956	67	10	0.3730316624684408	0.0475810283060833	emr	cin	r45	r411	11/30	rfr11	edw
9	0.46940304835248736	60	19	0.5261445565955649	138	10	0.4879829430736643	0.014056430196317906	emr	cin	r45	r411	11/30	rfr11	edw
5	-0.16361413701181204	55	22	-0.09666338611246816	52	10	-0.1355208461845443	0.010750010704973043	emr	cin	r411	r45	11/30	rfr11	edw
6	-0.38282634354159706	72	25	-0.26441245777345457	64	10	-0.34899350895621417	0.025117249086304055	emr	cin	r411	r45	11/30	rfr11	edw
7	-0.034607637319547635	92	25	0.09886110255402014	112	10	0.010338940386510615	0.036279939470666545	emr	cin	r411	r45	11/30	rfr11	edw
8	0.3021057233944958	59	22	0.41346368161769353	110	10	0.3412361293474549	0.03210792039789236	emr	cin	r411	r45	11/30	rfr11	edw
9	0.5194175575251341	58	20	0.5684561386175281	97	10	0.5366172350927143	0.012120619269003931	emr	cin	r411	r45	11/30	rfr11	edw
5	0.29743818793652177	64	22	0.3339618686459874	70	12	0.3186572718651438	0.004856433692208516	emr	cout	r45	r11	11/30	rfr11	edw
6	0.15868639249230043	55	24	0.1994801575134747	142	10	0.17451398812043556	0.008919605947733632	emr	cout	r45	r11	11/30	rfr11	edw
7	0.26818634482224946	67	24	0.3445057124365345	107	10	0.2911308797764631	0.01862158064607969	emr	cout	r45	r11	11/30	rfr11	edw
8	0.2786557836332638	55	23	0.4403793492724225	108	10	0.3353645331498353	0.047298283241258794	emr	cout	r45	r11	11/30	rfr11	edw
9	0.4285327307582222	55	22	0.4875816905793027	147	10	0.44775970572148927	0.014293186719828013	emr	cout	r45	r11	11/30	rfr11	edw
5	-0.2674818814290856	57	22	-0.1943027513770752	136	10	-0.23539783614902118	0.01255409510563842	emr	cout	r411	r45	11/30	rfr11	edw
6	-0.6773768762938897	52	21	-0.527366478742167	115	10	-0.6302473157910328	0.032901445123361246	emr	cout	r411	r45	11/30	rfr11	edw
7	-0.0989014484720101	58	24	0.03649499163387504	64	10	-0.05253513408592912	0.035761512149893426	emr	cout	r411	r45	11/30	rfr11	edw
8	0.27303408157073183	51	25	0.38453301820721797	112	10	0.3130595288223237	0.032845519651609416	emr	cout	r411	r45	11/30	rfr11	edw
9	0.4765313064787141	56	23	0.5268474545471451	56	10	0.49511963000229203	0.012184779326881499	emr	cout	r411	r45	11/30	rfr11	edw
5	-0.40376405349064814	52	19	-0.148871164929397	74	10	-0.3282821006089705	0.062049785550316296	emr	coutmin	r45	r411	11/30	rfr11	edw
6	-1.2348158792949904	72	20	-0.8366401877734286	111	10	-1.1193245954820183	0.10836083517294923	emr	coutmin	r45	r411	11/30	rfr11	edw
7	-0.3236126849893859	60	24	-0.1035615265289569	69	10	-0.2532077976693755	0.06089885197122814	emr	coutmin	r45	r411	11/30	rfr11	edw
8	-0.2756062683063094	57	24	-0.05204761916630818	54	10	-0.20400351616866527	0.06126877272293485	emr	coutmin	r45	r411	11/30	rfr11	edw
9	-0.1220096032829141	53	23	0.04655735180488785	110	10	-0.07110283920325675	0.04594202367321757	emr	coutmin	r45	r411	11/30	rfr11	edw
5	-0.16567201844040347	58	17	-0.08145863020064015	54	10	-0.14004538583907805	0.01597442810290972	emr	coutmin	r411	r45	11/30	rfr11	edw
6	-0.5173479393829294	50	24	-0.44048863874328337	51	10	-0.4900537424547844	0.01678815298611559	emr	coutmin	r411	r45	11/30	rfr11	edw
7	-0.3776384604228833	50	21	-0.16604941926012184	75	10	-0.3183602978986468	0.05587432918971863	emr	coutmin	r411	r45	11/30	rfr11	edw
8	-0.28980934877786413	53	24	-0.03624930701914142	147	10	-0.20283222481315152	0.07091297778248813	emr	coutmin	r411	r45	11/30	rfr11	edw
9	-0.17178045330343128	55	23	0.036455329701068795	110	10	-0.1063935387217564	0.05594864391398925	emr	coutmin	r411	r45	11/30	rfr11	edw
5	-0.4060706012595934	50	24	-0.1475209391264638	53	10	-0.32887673022478764	0.06188902405779234	emr	cinmout	r45	r411	11/30	rfr11	edw
6	-1.240705619622159	62	24	-0.8304369025461533	89	10	-1.1190804138676231	0.10885078027368494	emr	cinmout	r45	r411	11/30	rfr11	edw
7	-0.3258221165214865	69	21	-0.10351489016460191	109	10	-0.2529083754180268	0.061237608935345404	emr	cinmout	r45	r411	11/30	rfr11	edw
8	-0.27985368876938677	54	25	-0.05228678886020677	150	10	-0.20398643683386333	0.06132441236539048	emr	cinmout	r45	r411	11/30	rfr11	edw
9	-0.12026171324786827	76	25	0.048842512988908404	79	10	-0.0710964523395762	0.045818264187004076	emr	cinmout	r45	r411	11/30	rfr11	edw
5	-0.16684207942668472	60	19	-0.08652388493393581	51	10	-0.13995919823031833	0.015824935611244612	emr	cinmout	r411	r45	11/30	rfr11	edw
6	-0.5177602845499285	53	25	-0.44136041106235346	87	10	-0.49009868974666204	0.016883226357092537	emr	cinmout	r411	r45	11/30	rfr11	edw
7	-0.37920674865290294	57	24	-0.1658020244252918	51	10	-0.31829968973705347	0.05598658432769763	emr	cinmout	r411	r45	11/30	rfr11	edw
8	-0.2833180009480243	50	25	-0.03363719303741597	108	10	-0.20231309810173367	0.07073778094768714	emr	cinmout	r411	r45	11/30	rfr11	edw
9	-0.17473201720256326	54	24	0.038404547465821226	84	10	-0.10648722108406598	0.055971432176965555	emr	cinmout	r411	r45	11/30	rfr11	edw
5	0.3344810273813721	62	19	0.3665909604587273	99	12	0.3511371774146234	0.004821523321299258	emr	coutpin	r45	r411	11/30	rfr11	edw
6	0.20774884129578797	51	25	0.25772062116206906	139	10	0.2274326092997973	0.010217819588759744	emr	coutpin	r45	r411	11/30	rfr11	edw
7	0.24573769708453597	96	21	0.32794504807749214	87	10	0.2693848031659498	0.02040147789584564	emr	coutpin	r45	r411	11/30	rfr11	edw
8	0.29848089687172574	54	24	0.46187616152368594	79	10	0.35800707623154	0.04772511352344508	emr	coutpin	r45	r411	11/30	rfr11	edw
9	0.4551164242166048	79	24	0.5140608617546227	103	10	0.4745224667669308	0.01397022959288722	emr	coutpin	r45	r411	11/30	rfr11	edw
5	-0.19721477140664412	50	17	-0.12470030943094867	95	10	-0.16947266537918498	0.011149019971914673	emr	coutpin	r411	r45	11/30	rfr11	edw
6	-0.48189204757446946	50	25	-0.35924264892572766	89	10	-0.44506321971205065	0.027278180351554847	emr	coutpin	r411	r45	11/30	rfr11	edw
7	-0.05853092057190068	74	24	0.08018169265853692	52	10	-0.009153333583316067	0.0356331283802269	emr	coutpin	r411	r45	11/30	rfr11	edw
8	0.28862421260487137	68	24	0.4012955642590009	81	10	0.3292508402494026	0.03240711870162596	emr	coutpin	r411	r45	11/30	rfr11	edw
9	0.5052956742454672	93	22	0.5544008118753134	101	10	0.5217550526140571	0.012019958586089608	emr	coutpin	r411	r45	11/30	rfr11	edw
5	0.3663465615520878	56	23	0.40394888034959076	87	10	0.38168036344826484	0.005844553228774873	all	cin	r45	r411	11/30	rfr11	edw
6	0.2403098718324953	55	25	0.2924540476744063	141	10	0.2570345852995121	0.01104381377768639	all	cin	r45	r411	11/30	rfr11	edw
7	0.22066949151228432	51	21	0.31512793580250764	124	10	0.24948170816491716	0.02229056289383287	all	cin	r45	r411	11/30	rfr11	edw
8	0.326696866509648	61	24	0.4787908538008384	125	10	0.3786099351884726	0.04418503860920825	all	cin	r45	r411	11/30	rfr11	edw
9	0.4579013585267041	52	21	0.5231083483577323	103	10	0.48045065970730727	0.015917957160134118	all	cin	r45	r411	11/30	rfr11	edw
5	-0.15377893234314488	61	23	-0.10028835920871959	82	10	-0.1319815495935791	0.008378569218347004	all	cin	r411	r45	11/30	rfr11	edw
6	-0.41999136994063324	61	16	-0.324408070827501	78	10	-0.38839382739781175	0.0183749068517351	all	cin	r411	r45	11/30	rfr11	edw
7	-0.0437542993613429	58	22	0.10164146921543193	136	10	0.008241386161226865	0.039355733565725984	all	cin	r411	r45	11/30	rfr11	edw
8	0.3077511439499545	77	25	0.41133780936747166	81	10	0.3403935326341143	0.029045542838584796	all	cin	r411	r45	11/30	rfr11	edw
9	0.5212846941967475	64	22	0.5843836833965647	59	10	0.5396311504008336	0.016329288008529765	all	cin	r411	r45	11/30	rfr11	edw
5	0.3084757445307412	59	21	0.34768278745490877	110	10	0.3254901643584985	0.00595000488579728	all	cout	r45	r11	11/30	rfr11	edw
6	0.15571706719570788	62	23	0.20696036599780587	102	10	0.17411508334441791	0.009720834759093426	all	cout	r45	r11	11/30	rfr11	edw
7	0.2690407885269469	53	25	0.35375299395199256	52	10	0.2936048315688734	0.019260966486196292	all	cout	r45	r11	11/30	rfr11	edw
8	0.28795587889532204	53	22	0.4448329631146267	73	10	0.33872817462602256	0.04343861282048767	all	cout	r45	r11	11/30	rfr11	edw
9	0.4207750544596405	55	24	0.4868326847207948	131	10	0.44218111782499725	0.017212717878897037	all	cout	r45	r11	11/30	rfr11	edw
5	-0.2668706943818395	64	21	-0.19592202357375554	67	10	-0.23890561659036091	0.010101454209340568	all	cout	r411	r45	11/30	rfr11	edw
6	-0.7139929016774493	52	25	-0.6087032526437572	79	10	-0.6817750963043964	0.021265347714687247	all	cout	r411	r45	11/30	rfr11	edw
7	-0.1050897045496535	59	24	0.04251687521251024	111	10	-0.055127135758385036	0.0393346534950667	all	cout	r411	r45	11/30	rfr11	edw
8	0.27827603765195497	54	23	0.38374820291032297	110	10	0.3125676628765992	0.029888819802893672	all	cout	r411	r45	11/30	rfr11	edw
9	0.4776973088346793	61	23	0.5396620593460917	96	10	0.49796610516676554	0.0159891783965935	all	cout	r411	r45	11/30	rfr11	edw
5	-0.420240460275247	63	24	-0.20270086990645275	138	10	-0.3574155696535026	0.0494515530995929	all	coutmin	r45	r411	11/30	rfr11	edw
6	-1.2518803887990266	57	24	-0.9061118803667751	85	10	-1.1524681922745115	0.08620386444024432	all	coutmin	r45	r411	11/30	rfr11	edw
7	-0.3488911757799378	57	23	-0.15104727061352974	102	10	-0.2821324062625975	0.05354838990742658	all	coutmin	r45	r411	11/30	rfr11	edw
8	-0.27639404588404415	51	23	-0.06259960120016506	133	10	-0.20918843361056866	0.05862351253240081	all	coutmin	r45	r411	11/30	rfr11	edw
9	-0.1218291418717441	50	21	0.026940977930393184	67	10	-0.08183127870505323	0.03815621192255436	all	coutmin	r45	r411	11/30	rfr11	edw
5	-0.16349937622430888	52	20	-0.09699637286798035	117	10	-0.1424901391102075	0.013061838469272686	all	coutmin	r411	r45	11/30	rfr11	edw
6	-0.5226979648769796	62	24	-0.45816731279525524	65	10	-0.4977207097605137	0.01329219860279639	all	coutmin	r411	r45	11/30	rfr11	edw
7	-0.3583113871494119	65	25	-0.1348339001088601	66	10	-0.2939846942752246	0.057816450379391045	all	coutmin	r411	r45	11/30	rfr11	edw
8	-0.2777004940703174	58	25	-0.06236137127048624	90	10	-0.21218306340723223	0.05799337181972715	all	coutmin	r411	r45	11/30	rfr11	edw
9	-0.16589400814532684	61	25	0.057559031058232346	133	10	-0.09312682123540965	0.05779009637800429	all	coutmin	r411	r45	11/30	rfr11	edw
5	-0.42896690669344606	56	18	-0.2045730884440733	128	10	-0.3577166442084828	0.04902675566835536	all	cinmout	r45	r411	11/30	rfr11	edw
6	-1.252262121685185	69	24	-0.910709244624224	150	10	-1.1525342041344804	0.08644416420533116	all	cinmout	r45	r411	11/30	rfr11	edw
7	-0.35234075878817483	51	25	-0.14925372295283812	139	10	-0.2821679919420778	0.05366164095877204	all	cinmout	r45	r411	11/30	rfr11	edw
8	-0.277853894870717	61	21	-0.06413236877738715	59	10	-0.20904970560129146	0.05858704159491475	all	cinmout	r45	r411	11/30	rfr11	edw
9	-0.12497086533890367	51	25	0.02882619489854321	150	10	-0.0818519707765487	0.03836581325448468	all	cinmout	r45	r411	11/30	rfr11	edw
5	-0.1643513113201016	54	20	-0.09651379058568721	120	10	-0.14240009105459472	0.013066442393809628	all	cinmout	r411	r45	11/30	rfr11	edw
6	-0.5225359955281206	53	25	-0.4599280442022129	102	10	-0.49768229562313293	0.013284221864925816	all	cinmout	r411	r45	11/30	rfr11	edw
7	-0.3583012523713571	50	24	-0.14094456326934424	51	10	-0.29418878114572294	0.05781120945878062	all	cinmout	r411	r45	11/30	rfr11	edw
8	-0.27974699317058405	50	22	-0.061159727105863704	54	10	-0.21201162096380094	0.057784878508952454	all	cinmout	r411	r45	11/30	rfr11	edw
9	-0.15865812353729125	59	22	0.058916959617198006	102	10	-0.09328571026394165	0.057791274260085915	all	cinmout	r411	r45	11/30	rfr11	edw
5	0.3419388258022371	52	24	0.3809766013425887	110	10	0.3583385309605888	0.005834781701701833	all	coutpin	r45	r411	11/30	rfr11	edw
6	0.2079517695523857	52	24	0.2595844578152011	137	10	0.2259016904042885	0.010737268025091772	all	coutpin	r45	r411	11/30	rfr11	edw
7	0.24496606474751537	53	24	0.33505093477723613	123	10	0.27297281357771236	0.020990809047130337	all	coutpin	r45	r411	11/30	rfr11	edw
8	0.30790723781310037	56	24	0.46364232410041306	59	10	0.36240684429592274	0.04391529359656649	all	coutpin	r45	r411	11/30	rfr11	edw
9	0.44678888202164957	96	24	0.5117533424178924	65	10	0.4676754993552235	0.01628471170555882	all	coutpin	r45	r411	11/30	rfr11	edw
5	-0.19320496674704946	53	16	-0.13295458529143178	57	10	-0.16818853995496796	0.008482784181926824	all	coutpin	r411	r45	11/30	rfr11	edw
6	-0.5164635055447169	51	25	-0.42162400151252144	92	10	-0.48957850273483455	0.018993409271277333	all	coutpin	r411	r45	11/30	rfr11	edw
7	-0.0625058569357464	52	25	0.08361148639395832	72	10	-0.011541408280298317	0.03943712405386326	all	coutpin	r411	r45	11/30	rfr11	edw
8	0.2929256256305053	60	25	0.40252759934689897	61	10	0.32831302459193606	0.029693303241628083	all	coutpin	r411	r45	11/30	rfr11	edw
9	0.5051909918180957	52	24	0.5669438692030093	114	10	0.524879721098182	0.01615773035592905	all	coutpin	r411	r45	11/30	rfr11	edw
