# Supplementary material for: Ambient Electromagnetic Radiation as a Predictor of Honey Bee (Apis mellifera) Traffic in Linear and Non-Linear Regression: Numerical Stability, Physical Time and Energy Efficiency
Source: Sensors (Basel). 2023 Feb 26;23(5):2584. doi: 10.3390/s23052584 (PMC10007012; doi:10.3390/s23052584)
Supplement: Supplementary file 1 [file sensors-23-02584-s001.zip › R_4_11.csv]

year	month	day	timept	temp	press	humid	winddir_deg	winddir_str	windspeed	windgust	precip	swradusu	avgrfwatts	avgrfwattsfreq	peakrfwatts	freqrfwattspeak	peakrfwattsfreq	wattsrfwattsfreqpeak	avgrfdens	avgrfdensfreq	peakrfdens	freqrfdenspeak	peakrfdensfreq	densrfdensfreqpeak	avgtotdens	maxtotdens	avgef	maxef	avgemf	maxemf	out	in	lat	tot
2020	5	16	40	67.8	1014.3	23.8	256.5	6	0.7	2.5	0	0.717	3.33E-10	694	5.00E-09	1866	1866	5.00E-09	3.38E-05	732.6	0.0005	1866	1881	0.0003	0.000126471	0.001	693.7	886	1.2	1.4	19	78	5	102
2020	5	16	41	66.2	1014.3	24	252	6	0.5	2.1	0	0.976	8.50E-10	759.1	2.50E-08	1880	1881	4.00E-09	5.43E-05	776.4	0.0013	1880	1881	0.0004	0.000301429	0.0011	676.6	844	1.3	1.5	15	40	2	57
2020	5	16	42	65.8	1014.1	23.3	255.5	6	0.4	3.1	0	0.976	4.53E-10	741	5.00E-09	1861	1878	3.00E-09	2.86E-05	758.6	0.0005	1861	1878	0.0003	0.00026	0.0011	690.1	889.6	1.2	1.4	2	18	0	20
2020	5	16	43	65.1	1014.2	24.5	248.4	6	0.3	1.5	0	0.976	5.63E-10	775.9	1.60E-08	1884	1884	1.60E-08	2.86E-06	671.5	0.0001	1880	1880	0.0001	0.000472857	0.0028	664.1	880	1.2	1.5	49	66	8	123
2020	5	16	44	65.1	1014.2	23.7	295.7	4	0.1	0.9	0	0.976	2.30E-10	670.8	3.00E-09	1872	1872	3.00E-09	2.29E-05	776	0.0003	1872	1879	0.0003	0.001105714	0.0029	675.8	880	1.2	1.4	13	75	3	91
2020	5	16	45	65.1	1014.1	24.5	261.4	14	0	0.1	0	0.281	7.94E-10	759.6	2.50E-08	1880	1884	3.00E-09	4.71E-05	724.8	0.0025	1880	1884	0.0003	0.00108	0.0035	680.5	874	1.1	1.4	3	22	0	25
2020	5	16	46	64.9	1014	24.3	227.8	12	0.1	1	0	0.281	3.70E-10	740.6	4.00E-09	1850	1884	3.00E-09	2.71E-05	740.9	0.0005	1860	1887	0.0002	0.00121	0.0041	660.8	841.6	1.1	1.3	58	86	16	160
2020	5	16	47	64.6	1013.8	24.7	177.3	2	0.2	2.1	0	0.281	3.46E-10	740.9	4.00E-09	1869	1889	3.98E-10	2.57E-05	758.3	0.0004	1860	1889	0	0.000995714	0.0029	689.9	881.2	1.1	1.3	118	157	65	340
2020	5	16	48	63.7	1013.6	27.1	353.9	7	1	3.1	0	0.281	4.01E-10	775.5	5.00E-09	1865	1877	3.00E-09	2.86E-05	740.8	0.0005	1869	1877	0.0003	0.000995714	0.0028	685.3	841.6	1	1.2	275	266	82	623
2020	5	16	49	62.6	1013.6	28.4	346.5	7	1.3	4.5	0	0.039	5.77E-10	813	5.00E-09	1880	1886	1.00E-09	3.86E-05	795.1	0.0005	1880	1884	0.0002	0.001015714	0.0041	690.1	881.2	1	1.2	228	237	11	476
2020	5	16	50	61.3	1013.5	28.8	344	7	1.2	3.6	0	0.039	2.77E-09	793.8	1.58E-07	1879	1879	2.00E-09	0.000251429	776.2	0.0158	1879	1879	0.0002	0.000908571	0.0027	691.1	882.4	0.8	1	58	79	12	149
2020	5	16	51	59.9	1013.4	30.3	344.9	7	0.7	3	0	0.039	6.81E-10	741.8	2.50E-08	1880	1880	2.50E-08	5.86E-05	793.3	0.0025	1880	1880	0.0025	0.001012857	0.0029	718.6	883.6	0.7	0.9	0	16	8	24
2020	5	16	52	59.2	1013.3	31.1	359.6	7	1.4	3.6	0	0.039	5.55E-10	792.4	5.00E-09	1878	1887	1.00E-09	2.29E-05	757.2	0.0005	1884	1888	0.0001	0.00107	0.00295	703.6	882.4	0.6	0.8	11	24	5	40
2020	5	16	53	58.5	1013.2	32.5	358.9	7	1	2.2	0	0	5.74E-10	759	6.00E-09	1884	1884	6.00E-09	5.86E-05	776.5	0.0016	1880	1884	0.0002	0.001038571	0.003	741.1	901.6	0.5	0.7	62	46	69	177
2020	5	17	1	43.3	1010.6	71.1	319.8	11	0.2	1.5	0	0.722	4.73E-10	724.1	6.00E-09	1877	1877	6.00E-09	5.00E-05	759.9	0.0008	1857	1884	0.0006	0.000621429	0.0024	749.4	918.4	0	0	9	7	18	34
2020	5	17	2	44.1	1010.6	70.5	241.2	6	0.2	1.6	0	0.722	5.39E-10	724	6.00E-09	1868	1884	3.00E-09	6.14E-05	794.7	0.0008	1881	1884	0.0003	0.000602857	0.0016	703.4	920.8	0	0	5	2	23	30
2020	5	17	3	44.8	1010.8	68.9	336.1	7	0.2	1	0	0.722	5.58E-10	759.4	5.00E-09	1856	1879	4.00E-09	0.000101429	798.1	0.0032	1880	1883	0.0013	0.000685714	0.0026	718.1	901.6	0	0	4	4	12	20
2020	5	17	4	46	1010.9	67.6	325	11	0.2	1.5	0	0.722	4.61E-10	720.5	6.00E-09	1854	1880	4.00E-09	4.57E-05	775.4	0.0006	1854	1880	0.0003	0.00066	0.0022	725.3	893.2	0	0	3	6	24	33
2020	5	17	5	47.3	1010.9	65.5	326	11	0.2	1	0	1.298	6.97E-10	775.5	6.00E-09	1856	1878	5.00E-09	3.43E-05	722.7	0.0006	1841	1854	0.0005	0.0006	0.0018	724.8	910	0	0	3	6	13	22
2020	5	17	6	48.7	1010.8	64.5	327.1	7	0.1	1.3	0	1.298	4.27E-10	723.7	5.00E-09	1860	1884	4.00E-09	2.14E-05	723.5	0.0005	1860	1884	0.0004	0.000592857	0.0015	754	940	0	0	4	6	8	18
2020	5	17	7	50.5	1010.8	60	320.1	11	0.2	1.2	0	1.298	4.76E-10	775	6.00E-09	1856	1876	3.98E-10	5.00E-05	863.7	0.0006	1856	1886	0.0002	0.000544286	0.0015	755.9	922	0	0	17	15	2	34
2020	5	17	8	51.8	1010.7	57.7	331.5	7	0.6	2.7	0	1.298	4.14E-10	740.8	4.00E-09	1855	1876	2.00E-09	2.00E-05	740.6	0.0004	1855	1876	0.0002	0.000635714	0.0022	740.6	918.4	0	0	1	2	5	8
2020	5	17	9	53.2	1010.8	56.3	336.9	7	0.4	2.5	0	1.534	4.91E-10	741.3	1.00E-08	1856	1886	1.00E-09	2.71E-05	741.1	0.0006	1867	1886	0.0001	0.000588571	0.0022	738.1	911.2	0	0.1	0	6	1	7
2020	5	17	10	54.3	1010.7	54	350.7	7	1	2.8	0	1.534	4.99E-10	774.5	5.00E-09	1840	1880	2.00E-09	3.86E-05	771.8	0.0006	1878	1885	0.0001	0.000551429	0.0019	741.5	910	0	0.1	11	22	1	34
2020	5	17	11	56.3	1010.7	49.7	324.5	11	0.5	2.1	0	1.534	6.81E-10	806.1	8.00E-09	1856	1886	2.00E-09	3.86E-05	770.1	0.0006	1863	1863	0.0006	0.00055	0.0013	739.1	918.4	0.1	0.3	9	17	7	33
2020	5	17	12	59.7	1010.7	48	324.1	11	0.4	2.2	0	1.534	4.42E-10	811.4	4.00E-09	1874	1884	2.00E-09	1.00E-05	722.7	0.0002	1857	1872	0.0002	0.000544286	0.002	750.6	900.4	0.3	0.5	23	18	14	55
2020	5	17	13	61	1010.6	41.7	323.7	11	0.7	3.3	0	1.799	6.20E-10	776.8	1.30E-08	1880	1882	1.00E-09	4.57E-05	793.6	0.0013	1880	1880	0.0013	0.000611429	0.0022	712.2	899.2	0.5	0.8	236	237	21	494
2020	5	17	14	61	1010.6	41.7	359	7	1.4	3.4	0	1.799	4.40E-10	759.3	4.00E-09	1861	1885	6.31E-10	2.57E-05	763.4	0.0004	1861	1885	0.0001	0.00052	0.0021	715.4	863.2	0.7	0.8	5	14	4	23
2020	5	17	15	61	1010.4	42.3	355.7	7	1.4	3.4	0	1.799	5.29E-10	723.7	1.60E-08	1880	1880	2.00E-09	3.86E-05	742.1	0.0013	1880	1887	0.0001	0.000587143	0.0023	718.5	883.6	0.7	0.8	35	44	13	92
2020	5	17	16	62.6	1010.3	38.5	349.1	7	1.5	3.9	0	1.799	3.63E-10	719.8	4.00E-09	1881	1881	4.00E-09	1.00E-05	685	0.0003	1880	1880	0.0003	0.000577143	0.0023	705.6	874	0.7	0.9	153	268	18	439
2020	5	17	17	65.1	1010.1	36.9	344.4	7	1.3	3.6	0	2.518	6.14E-10	809.7	6.00E-09	1879	1881	3.00E-09	3.57E-05	774.6	0.0005	1873	1881	0.0003	0.000554286	0.0021	705.2	899.2	0.8	1.1	181	337	15	533
2020	5	17	18	65.3	1010.1	38.5	330.6	7	0.4	2.4	0	2.518	4.00E-10	776.4	4.00E-09	1884	1884	4.00E-09	0.000475714	794.4	0.0316	1880	1884	0.0004	0.00055	0.0021	695.8	899.2	1	1.2	193	211	14	418
2020	5	17	19	67.5	1010.1	36.7	354.7	7	0.8	3.1	0	2.518	4.14E-10	740.5	4.00E-09	1833	1869	3.00E-09	2.00E-05	741.6	0.0003	1869	1887	0.0002	0.000554286	0.0021	667.7	920.8	1	1.2	42	35	7	84
2020	5	17	20	68	1010	38.4	336.4	7	0.6	2.8	0	2.518	4.70E-10	810.2	4.00E-09	1856	1879	2.00E-09	0.000388571	793.6	0.0251	1880	1880	0.00015	0.000541429	0.0019	709.9	853.6	1.2	1.4	32	66	30	128
2020	5	17	21	71.1	1010	35.8	345.5	7	0.9	3.1	0	2.469	3.99E-10	793.4	4.00E-09	1842	1887	5.01E-10	2.29E-05	775.8	0.0004	1842	1887	0.0001	0.000505714	0.002	674.1	842.8	1.3	1.5	92	208	65	365
2020	5	17	22	73.4	1009.8	34.1	354.6	7	0.9	3.1	0	2.469	4.25E-10	755.7	5.00E-09	1864	1883	1.00E-09	3.71E-05	773.4	0.0013	1888	1888	0.0013	0.000528571	0.0025	655.8	844	1.5	1.7	374	478	107	959
2020	5	17	23	72.9	1009.7	33.9	19.5	0	1.1	2.8	0	2.469	3.81E-10	759	3.00E-09	1848	1884	3.00E-09	2.00E-05	741.5	0.0003	1884	1884	0.0003	0.000471429	0.0019	631.3	824.8	1.6	1.8	352	441	162	955
2020	5	17	24	77	1009.6	31	3.6	10	0.9	2.2	0	2.469	3.61E-10	775.5	3.00E-09	1871	1876	5.01E-10	3.57E-05	793.4	0.001	1858	1882	0.0002	0.000428571	0.0018	635.5	860.8	1.7	1.9	752	807	142	1701
2020	5	17	25	81	1009.4	29.8	288.4	4	0.7	3	0	2.324	1.47E-09	790.9	6.30E-08	1880	1884	3.00E-09	0.000134286	825.4	0.0063	1880	1884	0.0003	0.000398571	0.0019	603.2	784	1.9	2.2	543	840	109	1492
2020	5	17	26	81.1	1009.3	28.4	313.2	11	0.4	1.8	0	2.324	3.54E-10	758	4.00E-09	1844	1882	3.00E-09	2.57E-05	790.8	0.0004	1844	1879	0.0002	0.00044	0.0017	596.2	755.2	2.1	2.3	549	525	126	1200
2020	5	17	27	82	1009.1	27.6	300.4	4	0.3	2.2	0	2.324	4.07E-10	766.1	5.00E-09	1877	1881	7.94E-10	1.57E-05	750.9	0.0003	1852	1881	0.0001	0.00038	0.0018	592.7	748	2.2	2.5	246	439	48	733
2020	5	17	28	83.3	1008.9	25.5	249.7	6	0.8	2.4	0	2.324	2.09E-09	773	1.26E-07	1880	1880	1.90E-09	0.000201429	804.2	0.0126	1880	1880	0.0002	0.000368571	0.0016	574.7	739.6	2.3	2.5	936	1113	204	2253
2020	5	17	29	86.9	1008.7	22.7	251.3	6	1.1	2.8	0	2.325	3.17E-10	723	3.00E-09	1879	1882	3.00E-09	1.86E-05	730.7	0.0003	1879	1882	0.0003	0.000385714	0.0017	533	700	2.4	2.6	332	341	66	739
2020	5	17	30	85.1	1008.4	22.2	235.4	12	1.2	3.3	0	2.325	3.53E-10	747.9	3.00E-09	1863	1872	2.00E-09	1.57E-05	716.1	0.0003	1839	1886	0.0002	0.000361429	0.0014	517.4	700	2.6	2.8	554	723	177	1454
2020	5	17	31	85.3	1008.4	22.2	214.1	12	1.3	3.1	0	2.325	2.11E-10	700.2	2.00E-09	1885	1885	2.00E-09	0.000104286	759.4	0.0063	1880	1885	0.0002	0.00039	0.0016	532.1	745.6	2.6	2.8	231	267	43	541
2020	5	17	32	86.2	1008.2	19	230.1	12	2.9	6.9	0	2.325	2.73E-10	704.3	6.00E-09	1880	1880	6.00E-09	3.00E-05	774	0.0006	1880	1882	0.0003	0.000347143	0.0012	549	745.6	2.6	2.7	1807	1805	680	4292
2020	5	17	33	87.6	1008	17.5	233.6	12	2.8	6.4	0	2.374	2.26E-10	724.9	3.00E-09	1882	1887	6.31E-10	2.43E-05	752.5	0.0005	1880	1887	0.0001	0.000378571	0.0015	555.8	716.8	2.7	2.8	1211	1276	191	2678
2020	5	17	34	89.6	1007.9	17.6	225.8	12	2.3	5.5	0	2.374	2.93E-10	702.3	3.00E-09	1875	1875	3.00E-09	2.43E-05	732.5	0.0003	1875	1883	0.0003	0.000334286	0.0017	564.9	730	2.7	2.9	1253	1483	450	3186
2020	5	17	35	88.9	1007.7	15.5	226.9	12	3.2	6.4	0	2.374	2.88E-10	711.8	6.00E-09	1880	1880	6.00E-09	8.57E-06	679.6	0.0002	1846	1875	0.0001	0.000362857	0.0017	569	738.4	2.8	2.9	1654	1647	341	3642
2020	5	17	36	84.6	1007.4	18	235.8	12	3.1	5.4	0	2.374	1.74E-10	684.9	2.00E-09	1866	1877	1.00E-09	0.000184286	686.3	0.0126	1880	1880	5.00E-05	0.000418571	0.0016	603.2	786.4	2.8	2.9	4310	4381	1071	9762
2020	5	17	37	81.7	1007.3	19.4	228.6	12	3	5.1	0	1.67	3.12E-10	767.2	3.00E-09	1836	1881	1.00E-09	1.57E-05	775.1	0.0003	1836	1881	0	0.00037	0.0013	597.6	786.4	2.7	2.8	5550	5691	1715	12956
2020	5	17	38	80.1	1007	20.5	222.7	12	2.4	5.1	0	1.67	3.12E-10	743.5	3.00E-09	1876	1884	3.00E-09	3.43E-05	810.9	0.0004	1833	1884	0.0003	0.000344286	0.0012	625	815.2	2.6	2.7	2153	2139	542	4834
2020	5	17	39	79.3	1006.8	21.3	235.5	12	2.1	4.2	0	1.67	3.92E-10	728.8	1.00E-08	1880	1880	1.00E-08	1.00E-05	718.1	0.0003	1832	1881	0	0.000322857	0.0009	641.8	803.2	2.5	2.6	1730	1767	573	4070
2020	5	17	40	79	1006.6	20.8	241.4	6	2.5	4.9	0	1.67	8.35E-10	734.7	4.00E-08	1880	1880	5.50E-09	1.14E-05	677	0.0004	1869	1869	0.0004	0.00031	0.001	652.4	822.4	2.4	2.5	2807	2898	724	6429
2020	5	17	41	78.4	1006.5	21.1	230.4	12	2.3	5.1	0	1.102	3.72E-10	762.8	3.00E-09	1876	1887	1.00E-09	2.43E-05	763.2	0.0003	1876	1887	0.0001	0.000252857	0.001	640.6	814	2.2	2.4	1099	1149	233	2481
2020	5	17	42	78.3	1006.3	20.2	249.8	6	2.8	5.8	0	1.102	3.33E-10	740.6	3.00E-09	1877	1881	1.00E-09	1.86E-05	757.1	0.0003	1849	1874	0.0002	0.000352857	0.001	658.4	862	2.2	2.4	3144	3148	694	6986
2020	5	17	43	77.9	1006.2	20.4	239.7	6	2.7	5.5	0	1.102	2.93E-10	751.4	3.00E-09	1856	1876	2.00E-09	1.00E-05	720	0.0003	1856	1871	0.0001	0.000384286	0.001	670.3	841.6	2.2	2.3	890	949	171	2010
2020	5	17	44	77.7	1006.1	20	234.3	12	2.4	4.5	0	1.102	3.35E-10	720.1	8.00E-09	1880	1881	2.51E-10	2.29E-05	735.9	0.0008	1880	1882	0.0001	0.00035	0.001	648.4	866.8	2.1	2.3	1959	2109	416	4484
2020	5	17	45	77.9	1006	20.2	240.7	6	1.7	3.1	0	0.407	2.57E-10	701.9	3.00E-09	1849	1877	3.00E-09	2.14E-05	772	0.0003	1874	1876	0.0002	0.000361429	0.0009	656.2	822.4	2.1	2.2	487	641	167	1295
2020	5	17	46	77.5	1005.9	21.4	233.1	12	1.3	3.7	0	0.407	3.05E-10	811.2	2.00E-09	1857	1884	3.16E-10	1.43E-05	775.8	0.0003	1841	1884	0	0.000355714	0.001	657.2	863.2	2.1	2.3	1297	1453	318	3068
2020	5	17	47	76.8	1005.8	21.5	227.5	12	1.4	3	0	0.407	3.69E-10	758.8	3.00E-09	1862	1878	2.00E-09	2.14E-05	759.3	0.0003	1862	1878	0.0002	0.000277143	0.001	666.2	844	2	2.3	900	988	313	2201
2020	5	17	48	76.1	1005.5	22.2	250.4	6	1.2	2.4	0	0.407	4.09E-10	753.1	8.00E-09	1880	1884	5.00E-09	3.86E-05	770.9	0.0008	1880	1884	0.0005	0.000292857	0.0009	666.3	844	2	2.2	109	264	49	422
2020	5	17	49	75	1005.3	24	242.6	6	0.5	3.3	0	0.059	3.96E-10	772	4.00E-09	1861	1873	3.00E-09	3.14E-05	772.9	0.0006	1884	1884	0.0006	0.000328571	0.001	670.2	860.8	1.9	2.1	101	129	18	248
2020	5	17	50	74.1	1005.4	23.9	311.7	11	0.1	1	0	0.059	6.84E-10	828.2	1.00E-08	1884	1884	1.00E-08	5.14E-05	827.9	0.001	1884	1884	0.001	0.000327143	0.001	673.9	842.8	1.9	2.1	103	447	33	583
2020	5	17	51	73.2	1005.2	25.3	270.6	14	0.1	1.5	0	0.059	4.70E-10	811.7	5.00E-09	1883	1884	2.00E-09	3.43E-05	830.2	0.0005	1883	1884	0.0002	0.000355714	0.001	693.9	863.2	1.9	2	35	37	5	77
2020	5	17	52	71.6	1005.2	25.7	271.2	14	0.1	1	0	0.059	3.03E-10	720.4	4.00E-09	1869	1871	3.00E-09	2.86E-05	791.1	0.0004	1869	1879	0.0002	0.000331429	0.001	670.2	851.2	1.8	1.9	26	67	5	98
2020	5	17	53	70.3	1005.2	27.2	270	14	0	0	0	0	5.34E-10	792.2	6.00E-09	1883	1883	6.00E-09	3.00E-05	757.6	0.0006	1883	1883	0.0006	0.000407143	0.001	684.8	851.2	1.7	1.9	14	31	5	50
2020	5	18	1	63.3	1007.1	31.9	235.6	12	0.8	2.5	0	1.199	4.07E-10	740.4	4.00E-09	1869	1869	4.00E-09	4.57E-05	829.1	0.0004	1884	1884	0.0004	0.000455714	0.0012	704.4	881.2	0.6	0.8	2	5	14	21
2020	5	18	2	65.1	1007.2	29.8	234	12	1.1	3.7	0	1.199	3.58E-10	757.8	4.00E-09	1873	1882	3.00E-09	2.71E-05	792.8	0.0004	1873	1882	0.0003	0.000458571	0.0012	688.9	863.2	0.7	0.8	5	33	4	42
2020	5	18	3	67.8	1007.4	28.3	234.3	12	0.9	2.5	0	1.199	4.08E-10	775.7	4.00E-09	1879	1882	2.00E-09	2.86E-05	809.3	0.0004	1879	1886	0.0001	0.00051	0.0012	719.2	901.6	0.8	1	28	20	3	51
2020	5	18	4	70	1007.4	26.7	233.3	12	1.1	3.1	0	1.199	5.13E-10	758.4	1.00E-08	1882	1882	1.00E-08	2.71E-05	720	0.001	1882	1882	0.001	0.000488571	0.0012	703.2	901.6	1	1.2	43	70	4	117
2020	5	18	5	71.8	1007.4	25.8	235.9	12	0.6	2.1	0	1.55	5.88E-10	805.8	1.00E-08	1880	1881	1.00E-09	4.57E-05	805.2	0.001	1880	1881	0.0001	0.000461429	0.0011	703.8	882.4	1.2	1.4	59	60	6	125
2020	5	18	6	72.7	1007.5	25.1	232.3	12	0.8	2.2	0	1.55	3.96E-10	740.5	4.00E-09	1831	1887	1.00E-09	4.43E-05	759.1	0.0016	1884	1887	0.0001	0.000394286	0.0011	681.6	869.2	1.5	1.8	117	284	18	419
2020	5	18	7	73.6	1007.5	24.2	233.6	12	1.2	3.7	0	1.55	4.15E-10	807.6	3.00E-09	1877	1884	1.00E-09	2.57E-05	827.3	0.0003	1877	1884	0.0001	0.000397143	0.0011	686.6	863.2	1.8	1.9	43	110	4	157
2020	5	18	8	74.8	1007.6	24.7	234.6	12	1.5	2.8	0	1.55	4.17E-10	785.8	4.00E-09	1869	1880	2.00E-09	1.86E-05	717	0.0004	1861	1880	0.0002	0.000391429	0.001	698.5	890.8	1.9	2.1	42	144	13	199
2020	5	18	9	75.9	1007.6	24	234.3	12	1.4	3.1	0	2.146	4.10E-10	720.1	8.00E-09	1880	1883	2.00E-09	1.71E-05	722.3	0.0005	1875	1875	0.0005	0.000371429	0.001	693.5	864.4	2.1	2.2	40	69	5	114
2020	5	18	10	75.4	1007.6	24.2	233.3	12	1.4	4.5	0	2.146	2.30E-10	736.1	2.00E-09	1873	1880	1.00E-09	1.43E-05	774.7	0.0002	1873	1884	0.0001	0.000394286	0.0009	675.2	845.2	2.2	2.3	63	81	17	161
2020	5	18	11	76.3	1007.5	24.7	233.3	12	1.6	4.9	0	2.146	3.79E-10	772.7	3.00E-09	1868	1884	2.00E-09	2.86E-05	769.7	0.0006	1853	1884	0.0002	0.000371429	0.0009	691	863.2	2.2	2.3	30	73	14	117
2020	5	18	12	78.6	1007.4	20.6	233.6	12	2.7	5.2	0	2.146	2.81E-10	737.1	3.00E-09	1848	1879	3.98E-10	1.14E-05	736	0.0003	1839	1879	0	0.000331429	0.001	649	880	2.2	2.3	137	141	46	324
2020	5	18	13	78.3	1007.3	21.3	234.9	12	3.2	6.6	0	2.339	3.84E-10	748.2	4.00E-09	1873	1873	4.00E-09	2.00E-05	709.8	0.0004	1873	1873	0.0004	0.000382857	0.001	646.3	805.6	2.2	2.3	128	174	48	350
2020	5	18	14	78.4	1007.3	21.5	234.3	12	2.4	5.7	0	2.339	3.21E-10	728.5	3.00E-09	1882	1882	3.00E-09	1.29E-05	696.6	0.0003	1882	1882	0.0003	0.00033	0.001	631.6	803.2	2.2	2.4	71	92	12	175
2020	5	18	15	79	1007.4	20.1	231.7	12	2.7	5.2	0	2.339	3.93E-10	754.2	3.00E-09	1854	1875	2.00E-09	1.43E-05	698.5	0.0003	1846	1875	0.0002	0.000404286	0.0009	600.3	784	2.2	2.4	211	287	91	589
2020	5	18	16	79.7	1007.2	20.7	232.7	12	2	4.8	0	2.339	4.34E-10	751.2	8.00E-09	1880	1880	8.00E-09	2.14E-05	700.2	0.0008	1880	1880	0.0003	0.000341429	0.001	580.7	764.8	2.1	2.3	583	620	315	1518
2020	5	18	17	81.3	1007.3	19	235.3	12	2.8	8.2	0	2.096	4.25E-10	786	5.00E-09	1866	1884	2.00E-09	2.43E-05	773.3	0.0003	1852	1884	0.0002	0.000451429	0.0021	635.9	805.6	2.2	2.4	929	951	321	2201
2020	5	18	18	81.3	1007.2	18.2	231.7	12	3.3	7	0	2.096	4.78E-10	826.3	3.00E-09	1876	1884	2.00E-09	3.29E-05	808.8	0.0003	1876	1876	0.0003	0.00043	0.002	617.1	822.4	2.2	2.4	1231	1186	480	2897
2020	5	18	19	80.8	1007.4	18.3	233.3	12	2.8	6.4	0	2.096	3.10E-10	731.1	3.00E-09	1858	1888	2.00E-09	3.14E-05	783.1	0.0004	1849	1884	0.0002	0.000488571	0.002	593.9	774.4	2.3	2.4	552	566	197	1315
2020	5	18	20	79.9	1007.4	18.6	233.6	12	3.2	6.6	0	2.096	2.82E-10	729.8	3.00E-09	1879	1879	3.00E-09	2.00E-05	731.3	0.0003	1879	1886	0.0001	0.000448571	0.002	577.7	757.6	2.3	2.4	3444	3341	1075	7860
2020	5	18	21	79.5	1007.4	18.5	232.7	12	2.9	5.4	0	2.156	3.86E-10	782.3	8.00E-09	1880	1880	8.00E-09	1.43E-05	781.8	0.0002	1852	1879	0.0001	0.00045	0.0021	610.4	786.4	2.3	2.5	45	45	10	100
2020	5	18	22	82	1007.6	19.5	234.3	12	2.2	4.9	0	2.156	4.22E-10	737.3	1.00E-08	1880	1890	2.51E-10	2.29E-05	789.5	0.0003	1876	1890	0	0.00039	0.0015	601.8	767.2	2.2	2.4	357	467	54	878
2020	5	18	23	81.9	1007.4	19.7	234.9	12	2	4.5	0	2.156	2.95E-10	770.9	3.00E-09	1874	1877	1.00E-09	1.43E-05	733.3	0.0003	1874	1874	0.0003	0.000424286	0.0017	564.4	757.6	2.3	2.4	316	393	89	798
2020	5	18	24	82.4	1007.4	18	234.6	12	1.8	4	0	2.156	2.69E-09	781.3	1.58E-07	1880	1888	5.00E-09	0.00025	718.9	0.0158	1880	1888	0.0005	0.000544286	0.00175	588.2	769.6	2.3	2.5	207	270	28	505
2020	5	18	25	81.7	1007.2	16.9	235.3	12	2.8	6	0	2.023	3.20E-10	760	3.00E-09	1878	1886	2.00E-09	2.43E-05	785.4	0.0003	1878	1882	0.0001	0.000435714	0.0018	582.8	767.2	2.4	2.6	47	64	6	117
2020	5	18	26	83.3	1007.3	18	235.3	12	2.9	5.4	0	2.023	5.50E-10	835.5	1.00E-08	1888	1888	1.00E-08	3.14E-05	768.4	0.001	1888	1888	0.001	0.00026	0.0009	597.7	746.8	2.4	2.6	508	596	207	1311
2020	5	18	27	83.7	1007.1	17	232	12	2.8	6.1	0	2.023	3.50E-10	739.5	8.00E-09	1880	1880	8.00E-09	1.29E-05	740.5	0.0003	1877	1888	0	0.000271429	0.0009	550.8	745.6	2.5	2.7	275	396	54	725
2020	5	18	28	82.6	1007.1	16.6	234.5	12	3.4	7.3	0	2.023	2.81E-10	768.1	3.00E-09	1872	1884	3.16E-10	1.55E-05	766.4	0.0003	1872	1884	0	0.000222535	0.0009	578	748	2.5	2.6	655	768	395	1818
2020	5	18	29	83.8	1006.9	16	234.6	12	3	6.4	0	2.801	3.96E-10	767	6.00E-09	1880	1880	6.00E-09	2.43E-05	760.8	0.0006	1880	1880	0.0006	0.00019	0.0008	583.7	746.8	2.5	2.7	53	79	15	147
2020	5	18	30	83.5	1006.7	16	231.6	12	3.1	6	0	2.801	4.10E-10	789.5	3.00E-09	1863	1886	2.00E-09	2.82E-05	790.3	0.0003	1863	1886	0.0002	0.000211268	0.0008	561.4	764.8	2.5	2.6	38	54	7	99
2020	5	18	31	83.7	1006.5	16.8	235.8	12	2.3	4.9	0	2.801	7.51E-10	724.4	4.00E-08	1880	1885	7.94E-10	8.45E-06	739.4	0.0001	1833	1885	0.0001	0.000252113	0.0009	554.9	774.4	2.5	2.7	204	233	36	473
2020	5	18	33	86.2	1006.3	15.7	235.8	12	2.5	5.2	0	2.489	2.71E-10	741.4	3.00E-09	1856	1880	1.58E-10	1.27E-05	722.6	0.0003	1853	1884	0	0.000253521	0.0009	556.6	750.4	2.5	2.6	1179	1283	251	2713
2020	5	18	34	90	1006.2	12.5	234.9	12	2.7	5.4	0	2.489	2.98E-10	788.1	3.00E-09	1877	1885	3.16E-10	1.71E-05	765.9	0.0002	1873	1879	0.0002	0.000202857	0.0008	576.9	728.8	2.7	2.8	1203	1198	333	2734
2020	5	18	35	89.6	1005.9	13	231.7	12	3.1	6	0	2.489	3.12E-10	744.2	6.00E-09	1880	1883	2.00E-09	2.57E-05	733.8	0.0006	1880	1883	0.0002	0.000242857	0.0008	537.2	709.6	2.8	2.9	887	898	242	2027
2020	5	18	36	86.4	1005.6	14.7	233.3	12	2.3	4.5	0	2.489	2.21E-10	747.7	2.00E-09	1839	1880	1.00E-09	1.43E-05	774	0.0002	1839	1880	0.0001	0.000234286	0.0008	566.7	764.8	2.8	3	3285	3343	831	7459
2020	5	18	37	83.7	1005.4	16.6	233.6	12	2.3	5.5	0	1.827	2.68E-10	728.6	3.00E-09	1879	1884	2.00E-09	2.71E-05	733.2	0.001	1880	1880	0.001	0.000225714	0.0008	629.6	787.6	2.8	3	994	1051	238	2283
2020	5	18	38	81.7	1005.3	16.4	234.8	12	2.8	5.7	0	1.827	3.58E-10	770.3	3.00E-09	1884	1884	1.00E-09	2.39E-05	774.5	0.0003	1871	1877	0.0002	0.000214085	0.0012	646.1	833.2	2.7	2.9	2442	2452	585	5479
2020	5	18	39	81.7	1005.3	16.2	233.2	12	3.7	7.3	0	1.827	4.55E-10	783.7	8.00E-09	1880	1880	6.31E-10	4.08E-05	785.6	0.0008	1880	1883	0.0004	0.000233803	0.0008	637.9	841.6	2.6	2.8	1288	1302	280	2870
2020	5	18	40	82	1004.9	16.9	235.3	12	2.9	5.5	0	1.827	2.46E-10	718.9	3.00E-09	1873	1882	2.00E-09	1.29E-05	735.9	0.0003	1841	1883	0.0002	0.000292857	0.0009	649.4	815.2	2.5	2.6	1376	1429	529	3334
2020	5	18	41	82.4	1004.8	16.6	233.5	12	2.9	5.7	0	0.48	3.11E-10	794.7	3.00E-09	1855	1882	2.00E-09	2.54E-05	783.9	0.001	1880	1882	0.0002	0.000253521	0.0009	618.4	805.6	2.5	2.6	1357	1348	414	3119
2020	5	18	42	81.3	1004.8	17.3	233.6	12	4.6	7.6	0	0.48	2.34E-10	704.5	3.00E-09	1880	1880	3.00E-09	2.29E-05	754.1	0.0004	1858	1880	0.0003	0.00027	0.0009	624.5	799.6	2.4	2.6	1680	1776	378	3834
2020	5	18	43	81	1004.8	18	233.5	12	3.4	7.8	0	0.48	3.10E-10	742.8	3.00E-09	1871	1884	2.00E-09	1.97E-05	725.4	0.0004	1881	1881	0.0004	0.000298592	0.0009	630.5	803.2	2.4	2.5	1396	1372	376	3144
2020	5	18	44	80.4	1004.7	17.3	234	12	3.8	7.5	0	0.48	3.30E-10	776.7	3.00E-09	1866	1884	3.00E-09	1.29E-05	695.7	0.0003	1871	1879	0.0003	0.000321429	0.0009	610.3	803.2	2.3	2.4	1813	1751	456	4020
2020	5	18	45	79.7	1004.7	17.1	232.9	12	3.8	5.8	0	0.176	2.97E-10	750.9	3.00E-09	1875	1884	2.00E-09	2.11E-05	743.8	0.0004	1863	1884	0.0002	0.000230986	0.0009	633.7	814	2.3	2.4	117	168	12	297
2020	5	18	46	78.4	1004.7	17.9	234.6	12	3.6	7.8	0	0.176	3.11E-10	759.5	2.00E-09	1840	1880	2.00E-09	1.71E-05	742.5	0.0003	1841	1880	0.0002	0.000242857	0.0009	651.9	844	2.2	2.4	21	19	15	55
2020	5	18	47	76.5	1004.6	19.1	233.3	12	2.4	5.1	0	0.176	4.71E-10	783.3	5.00E-09	1842	1884	3.00E-09	2.71E-05	765.9	0.0003	1856	1884	0.0003	0.000202857	0.001	642.4	824.8	2.2	2.4	15	29	11	55
2020	5	18	48	75.2	1004.6	19.2	234.2	12	2.6	5.4	0	0.176	3.07E-10	756.5	3.00E-09	1869	1876	1.00E-09	1.97E-05	756.4	0.0003	1869	1876	0.0001	0.000221127	0.0009	656.1	841.6	2.1	2.3	7	16	5	28
2020	5	18	49	74.7	1004.5	19	231.6	12	2.3	5.7	0	0.046	3.54E-10	753.6	4.00E-09	1868	1882	3.00E-09	2.82E-05	771	0.0004	1868	1882	0.0003	0.000259155	0.0009	657.1	865.6	2	2.3	132	341	23	496
2020	5	18	50	74.1	1004.5	19.2	235.4	12	1.9	5.4	0	0.046	3.40E-10	736.4	3.00E-09	1866	1881	3.00E-09	1.69E-05	736.6	0.0003	1866	1882	0.0001	0.000304225	0.001	674.1	866.8	1.9	2	13	19	5	37
2020	5	18	51	72.9	1004.5	21.3	234.5	12	0.7	3.3	0	0.046	3.00E-10	721	3.00E-09	1875	1879	3.00E-09	1.69E-05	706.9	0.0004	1856	1879	0.0003	0.000287324	0.001	680.5	852.4	1.8	1.9	25	37	14	76
2020	5	18	52	71.4	1004.6	23.2	233.5	12	0.2	1.9	0	0.046	4.61E-10	808.9	4.00E-09	1839	1884	2.00E-09	3.24E-05	791.7	0.0004	1839	1884	0.0002	0.00028169	0.001	677.3	844	1.7	1.9	6	25	9	40
2020	5	18	53	71.1	1004.5	23.5	234.8	12	0.5	2.8	0	0	4.74E-10	792.5	5.00E-09	1880	1882	3.00E-09	1.83E-05	740.4	0.0003	1875	1882	0.0001	0.000283099	0.0013	681.4	842.8	1.6	1.7	108	111	35	254
2020	5	19	1	44.4	1007.9	73.2	201.7	8	0	0	0	1.315	6.91E-10	792.9	6.00E-09	1883	1883	6.00E-09	6.34E-05	828.4	0.0006	1883	1883	0.0006	0.000338028	0.0011	695.2	865.6	0	0	13	10	22	45
2020	5	19	2	46	1008	71.4	235.8	12	0.1	1.3	0	1.315	7.44E-10	723.2	2.50E-08	1880	1880	2.50E-08	7.32E-05	792.2	0.0025	1880	1880	0.0025	0.000294366	0.0011	696.4	863.2	0	0	13	5	17	35
2020	5	19	3	47.8	1007.9	69.2	233.8	12	0.2	1.5	0	1.315	6.66E-10	862	6.00E-09	1884	1884	6.00E-09	3.66E-05	741.6	0.0013	1879	1882	0.0001	0.00044507	0.0011	669.6	863.2	0	0	6	9	17	32
2020	5	19	4	49.5	1007.9	66.2	179.8	2	0.2	0.9	0	1.315	6.94E-10	804.8	8.00E-09	1864	1879	3.00E-09	3.52E-05	736	0.0008	1864	1869	0.0005	0.000330986	0.0012	677.3	882.4	0	0	1	4	10	15
2020	5	19	5	51.1	1007.8	63.5	241.4	6	0.5	1.5	0	2.003	8.95E-10	809.6	2.50E-08	1881	1885	2.00E-09	7.32E-05	809.6	0.0025	1881	1885	0.0002	0.000216901	0.0011	681.8	863.2	0	0	9	5	15	29
2020	5	19	6	53.1	1007.7	60.2	284.8	4	0.3	1.3	0	2.003	4.02E-10	736.8	6.00E-09	1866	1888	3.16E-10	4.08E-05	788.7	0.0006	1866	1888	0	0.000392958	0.001	706.7	882.4	0	0	5	7	13	25
2020	5	19	7	54.5	1007.6	57.4	318.7	11	0.3	1.5	0	2.003	6.85E-10	808.1	6.00E-09	1861	1876	3.00E-09	5.92E-05	825.6	0.0006	1861	1876	0.0003	0.000235211	0.001	718.4	901.6	0.1	0.4	4	5	20	29
2020	5	19	8	56.3	1007.5	53.8	316.2	11	0.6	1.9	0	2.003	6.79E-10	791.6	8.00E-09	1880	1882	3.00E-09	4.65E-05	739.2	0.0013	1841	1880	0.0008	0.000325352	0.0009	738.8	905.2	0.5	0.8	1	27	7	35
2020	5	19	9	57.9	1007.4	51.4	350.9	7	0.6	2.4	0	2.56	3.90E-10	739.2	4.00E-09	1885	1885	4.00E-09	2.54E-05	773.5	0.0004	1885	1885	0.0004	0.00024507	0.0009	708.3	869.2	0.7	1	8	3	8	19
2020	5	19	10	59.5	1007.2	50.2	354.5	7	0.7	2.1	0	2.56	4.57E-10	791.5	4.00E-09	1884	1884	4.00E-09	3.10E-05	788.5	0.0004	1884	1884	0.0004	0.000225352	0.0008	692	882.4	0.9	1.1	74	78	37	189
2020	5	19	11	62.1	1007.1	47	256.5	6	0.8	2.2	0	2.56	4.26E-10	754.3	5.00E-09	1863	1880	3.98E-10	2.54E-05	770.7	0.0004	1860	1877	0.0003	0.000294366	0.0009	690	882.4	1.1	1.3	45	39	4	88
2020	5	19	12	64.6	1006.9	42	336.9	7	1	3.1	0	2.56	5.31E-10	758.4	1.00E-08	1880	1880	1.00E-08	4.71E-05	828.8	0.001	1880	1881	0.0004	0.000305714	0.0008	695.3	863.2	1.2	1.5	10	47	1	58
2020	5	19	13	65.7	1006.5	41.4	331.2	7	1.4	3.7	0	3.002	4.23E-10	739.8	5.00E-09	1881	1881	5.00E-09	4.71E-05	775.1	0.002	1880	1881	0.0002	0.00027	0.0008	652.2	841.6	1.2	1.4	207	211	41	459
2020	5	19	14	65.8	1006.5	40.9	332.6	7	1.4	4	0	3.002	5.93E-10	776	1.30E-08	1880	1880	1.30E-08	4.29E-05	794.5	0.0013	1880	1880	0.0003	0.000278571	0.0008	624.5	786.4	1.3	1.6	26	19	2	47
2020	5	19	15	67.5	1006.4	38.3	304.7	11	1.1	2.5	0	3.002	4.48E-10	788.6	5.00E-09	1868	1881	3.98E-10	3.66E-05	822.7	0.0005	1868	1881	0	0.000233803	0.0008	641.7	832	1.3	1.5	293	295	102	690
2020	5	19	16	69.4	1006.1	36.7	18	0	1.3	3.6	0	3.002	4.25E-10	774.3	4.00E-09	1844	1881	1.00E-09	2.82E-05	774.9	0.0004	1844	1881	0.0002	0.000239437	0.0008	639.3	806.8	1.2	1.4	26	40	1	67
2020	5	19	17	70.5	1005.9	36.9	334.6	7	1.6	5.1	0	3.27	3.22E-09	775.8	2.00E-07	1880	1881	3.00E-09	0.000327143	846.4	0.02	1880	1881	0.0003	0.000308571	0.0011	654.1	824.8	1.2	1.5	257	278	74	609
2020	5	19	18	71.8	1005.7	35.9	352.6	7	1.4	3.6	0	3.27	6.52E-10	755.7	2.00E-08	1880	1886	1.00E-09	2.43E-05	755.7	0.0003	1848	1886	0.0001	0.00029	0.0008	642.8	805.6	1.4	1.7	890	954	211	2055
2020	5	19	19	72.7	1005.4	32.9	337.6	7	1.3	3.4	0	3.27	3.10E-10	701.1	4.00E-09	1870	1872	2.00E-09	2.54E-05	787.7	0.0004	1870	1887	0.0001	0.000273239	0.001	636.2	804.4	1.4	1.7	663	664	104	1431
2020	5	19	20	73.8	1005.2	33.2	347.5	7	1.8	4.5	0	3.27	3.67E-10	789.8	3.00E-09	1873	1873	3.00E-09	2.68E-05	790.3	0.0004	1876	1876	0.0004	0.000259155	0.0008	618.9	796	1.6	1.8	274	289	33	596
2020	5	19	21	75.4	1005	32.3	317.1	11	1.2	3.6	0	3.141	4.94E-10	786.9	6.00E-09	1843	1886	3.00E-09	3.52E-05	790.4	0.0006	1843	1886	0.0003	0.000266197	0.0008	627.6	832	1.7	1.8	889	924	401	2214
2020	5	19	22	78.1	1004.9	31.9	317.8	11	1	2.7	0	3.141	3.44E-10	722.3	4.00E-09	1859	1884	3.00E-09	3.24E-05	705.5	0.0013	1880	1880	0.0013	0.000325352	0.0007	614.4	790	1.8	1.9	760	732	109	1601
2020	5	19	23	79.3	1004.6	28.4	310.1	11	1.1	3.9	0	3.141	4.14E-10	825.1	3.00E-09	1871	1880	2.00E-09	2.00E-05	793	0.0003	1871	1880	0.0002	0.000325714	0.0009	579.9	784	1.9	2.1	407	637	98	1142
2020	5	19	24	81.1	1004.2	28.4	344.2	7	1.5	3.7	0	3.141	4.41E-10	829.3	6.00E-09	1880	1882	1.00E-09	1.57E-05	737.2	0.0004	1842	1882	0.0001	0.000292857	0.0009	560.9	746.8	2	2.2	537	750	135	1422
2020	5	19	25	82.9	1004	24.2	334.9	7	1.8	4.8	0	2.715	3.79E-10	773.8	4.00E-09	1863	1884	2.00E-09	1.83E-05	787.6	0.0003	1866	1884	0.0002	0.000238028	0.0009	550.8	726.4	2.2	2.3	853	1007	166	2026
2020	5	19	26	84.6	1003.7	24.2	334.7	7	1.9	5.2	0	2.715	3.79E-10	769.1	8.00E-09	1880	1880	8.00E-09	3.38E-05	804.5	0.0008	1880	1880	0.0008	0.000270423	0.0009	551.9	709.6	2.3	2.5	1043	1148	287	2478
2020	5	19	27	86.4	1003.6	22.8	323.8	11	1.7	4.9	0	2.715	3.64E-10	761.6	6.00E-09	1880	1886	7.94E-10	2.54E-05	765.4	0.0006	1880	1886	0.0001	0.000214085	0.0008	526.5	709.6	2.4	2.6	547	675	140	1362
2020	5	19	28	88.3	1003.5	20.2	308.9	11	1.6	5.4	0	2.715	3.52E-10	736.3	8.00E-09	1888	1888	8.00E-09	3.52E-05	792.6	0.0008	1888	1888	0.0008	0.000226761	0.0008	527.8	707.2	2.6	2.7	891	1060	193	2144
2020	5	19	29	88.2	1003.5	18.1	252	6	1.3	2.7	0	2.165	2.90E-10	735.6	3.00E-09	1861	1878	7.94E-10	1.43E-05	727.7	0.0002	1831	1886	0.0001	0.000272857	0.0008	500.7	668.8	2.7	2.9	999	1073	275	2347
2020	5	19	30	88.7	1003.3	17.6	279.8	14	1.2	3.3	0	2.165	2.91E-10	761	3.00E-09	1873	1883	3.00E-09	1.14E-05	716.1	0.0002	1841	1879	0	0.00027	0.0008	472.9	676	2.8	2.9	1148	1304	152	2604
2020	5	19	31	90	1003.1	16.3	209.2	8	1.3	4.5	0	2.165	2.39E-10	716.4	3.00E-09	1866	1876	1.00E-09	1.57E-05	720	0.0003	1871	1876	0.0001	0.000232857	0.0008	469.5	613.6	2.8	2.9	804	840	160	1804
2020	5	19	32	87.6	1003.1	17.2	258	6	1.5	4	0	2.165	2.90E-10	744.6	3.00E-09	1871	1876	2.00E-09	0.000198571	781.9	0.0126	1880	1886	0.0001	0.000181429	0.0008	495.6	668.8	2.9	3.1	873	997	403	2273
2020	5	19	33	80.8	1003.2	20.4	277.8	14	2.2	5.1	0	0.984	2.25E-10	692.4	3.00E-09	1856	1872	2.00E-10	1.43E-05	752.4	0.0002	1872	1880	0	0.000242857	0.0007	543	709.6	2.8	3	354	504	32	890
2020	5	19	34	80.6	1003.1	20.3	278.2	14	2.5	7	0	0.984	3.04E-10	791.2	3.00E-09	1874	1888	2.51E-10	1.69E-05	777.5	0.0003	1874	1888	0	0.000270423	0.0013	545.5	728.8	2.7	2.8	1576	1536	291	3403
2020	5	19	35	78.8	1003.3	21.6	293.8	4	2.1	4	0	0.984	3.61E-10	715.6	4.00E-09	1877	1877	4.00E-09	2.14E-05	714.1	0.0004	1877	1877	0.0004	0.000255714	0.0007	570.1	767.2	2.6	2.7	3085	3125	905	7115
2020	5	19	36	74.8	1003.3	23.2	280.8	14	2.4	4.8	0	0.984	3.80E-10	775.2	4.00E-09	1858	1886	1.00E-09	2.14E-05	739.7	0.0004	1873	1877	0.0001	0.00029	0.0008	589.1	786.4	2.5	2.7	325	347	52	724
2020	5	19	37	73.2	1003.5	23.7	281	14	2.2	4.6	0	0.741	3.83E-10	759.6	4.00E-09	1857	1885	2.00E-09	1.57E-05	707.6	0.0003	1871	1885	0.0002	0.00028	0.0007	626.5	786.4	2.3	2.4	60	63	3	126
2020	5	19	38	72.3	1003.6	24.7	280.9	14	2.1	4.3	0	0.741	3.78E-10	771.8	3.00E-09	1843	1886	2.00E-09	1.71E-05	733.8	0.0003	1860	1886	0.0002	0.000262857	0.0007	613.9	822.4	2.2	2.3	27	54	7	88
2020	5	19	39	70.5	1003.8	27.4	276.6	14	2.4	4.3	0	0.741	3.37E-10	786.9	3.00E-09	1860	1873	7.94E-10	1.13E-05	718.6	0.0003	1853	1873	0.0001	0.000269014	0.0007	637.8	832	2	2.2	4	17	1	22
2020	5	19	40	70.3	1003.9	27.3	272.9	14	2.2	4.9	0	0.741	3.80E-10	775.2	3.00E-09	1877	1879	3.00E-09	2.68E-05	788.9	0.0004	1856	1879	0.0003	0.000226761	0.0007	644.2	816.4	1.8	2	23	55	2	80
2020	5	19	42	70.2	1004.1	27.7	267.1	14	2.3	5.1	0	0.884	4.16E-10	773.6	3.00E-09	1874	1883	3.00E-09	1.55E-05	721	0.0003	1831	1851	0.0002	0.000292958	0.0011	634.3	824.8	1.7	1.8	10	18	1	29
2020	5	19	43	69.3	1004.4	29.4	267.9	14	2.6	6	0	0.884	3.35E-10	722.4	5.00E-09	1859	1872	3.98E-10	3.10E-05	791.7	0.0005	1859	1886	0.0002	0.000238028	0.0007	664	824.8	1.6	1.8	15	14	14	43
2020	5	19	44	67.6	1004.7	29.7	260.8	14	2.7	6	0	0.884	2.14E-10	653	3.00E-09	1846	1846	3.00E-09	0.000211268	809.2	0.0126	1880	1883	0.0003	0.000329577	0.0008	669.8	841.6	1.5	1.7	42	34	26	102
2020	5	19	45	67.3	1004.8	31.3	281.2	14	2.2	5.5	0	0.312	4.19E-10	735.9	4.00E-09	1838	1875	3.00E-09	2.96E-05	753.5	0.0004	1838	1884	0.0003	0.000178873	0.0008	694.5	844	1.4	1.6	2	8	8	18
2020	5	19	46	66.6	1005	31.9	287.9	4	2.1	5.4	0	0.312	3.15E-10	740	4.00E-09	1864	1890	3.16E-10	2.25E-05	774.4	0.0004	1864	1890	0	0.000290141	0.0008	666.6	844	1.3	1.5	19	35	5	59
2020	5	19	47	64.6	1005.2	32.6	271.1	14	2.1	4.6	0	0.312	3.34E-10	718.9	4.00E-09	1851	1884	3.00E-09	3.10E-05	756.8	0.0005	1881	1884	0.0004	0.000332394	0.0008	661	852.4	1.3	1.5	7	7	12	26
2020	5	19	48	64.2	1005.4	32.6	265.7	14	1.5	3.7	0	0.312	5.83E-10	811.3	5.00E-09	1884	1884	3.00E-09	2.57E-05	758.2	0.0004	1856	1884	0.0003	0.000282857	0.0008	652.1	814	1.1	1.3	1280	1212	274	2766
2020	5	19	49	63.5	1005.5	31.2	276	14	1.9	5.1	0	0.033	4.29E-10	774.9	5.00E-09	1864	1884	3.00E-09	3.94E-05	775	0.0008	1881	1883	0.0002	0.000346479	0.0008	645.8	822.4	1.1	1.2	800	816	115	1731
2020	5	19	50	63	1005.6	31.7	275.8	14	2	4.3	0	0.033	4.24E-10	739.1	5.00E-09	1861	1869	3.00E-09	2.39E-05	755.8	0.0005	1857	1871	0.0003	0.00035493	0.0011	657.3	824.8	1	1.2	9	23	13	45
2020	5	19	51	60.8	1006.2	34.4	275.7	14	1.8	3.7	0	0.033	4.66E-10	770.8	4.00E-09	1864	1889	3.16E-10	3.52E-05	788.2	0.0004	1864	1889	0	0.000216901	0.0008	656.4	832	0.9	1.1	18	22	54	94
2020	5	19	52	59.5	1006.6	37	260.5	14	0.7	2.2	0	0.033	4.82E-10	756.2	6.00E-09	1883	1883	6.00E-09	3.10E-05	755.8	0.0006	1883	1883	0.0006	0.000264789	0.0011	685.5	860.8	0.7	0.9	38	33	45	116
2020	5	19	53	59	1006.5	37.8	297.7	4	0.6	1.9	0	0	3.53E-10	704.5	4.00E-09	1856	1864	4.00E-09	2.25E-05	721.5	0.0004	1856	1869	0.0004	0.000170423	0.0009	638.2	844	0.7	0.8	22	34	32	88
2020	5	20	1	41.4	1009.4	72.8	271.7	14	0.1	1.3	0	1.338	5.98E-10	776.2	8.00E-09	1868	1872	3.00E-09	4.93E-05	827.7	0.0008	1868	1872	0.0003	0.000322535	0.0012	641.8	822.4	0	0	6	5	21	32
2020	5	20	2	43.2	1009.6	69.6	311.6	11	0.1	1	0	1.338	4.28E-10	775.5	6.00E-09	1859	1879	3.00E-09	4.08E-05	793.5	0.0008	1866	1884	0.0006	0.000371831	0.0012	645.5	824.8	0	0	9	9	23	41
2020	5	20	3	45.1	1009.6	66.6	0	10	0.2	0.9	0	1.338	6.92E-10	795.4	8.00E-09	1862	1882	4.00E-09	8.17E-05	826.4	0.002	1880	1882	0.0004	0.000373239	0.0014	667.2	846.4	0	0	1	3	24	28
2020	5	20	4	47.7	1009.5	61.4	230.5	12	0.5	1.8	0	1.338	4.77E-10	737.5	6.00E-09	1865	1884	6.00E-09	6.20E-05	822.8	0.0006	1853	1884	0.0006	0.000435211	0.0013	668.7	860.8	0	0	2	3	19	24
2020	5	20	5	50.2	1009.7	54.9	256.2	6	0.6	2.4	0	1.633	3.64E-10	739	3.00E-09	1874	1877	3.00E-09	4.37E-05	825.6	0.0005	1874	1881	0.0003	0.0004	0.0011	681.5	863.2	0	0	3	8	9	20
2020	5	20	6	52.7	1009.8	45.8	222.7	12	1.7	3.9	0	1.633	4.92E-10	738.9	8.00E-09	1866	1869	4.00E-09	7.89E-05	808.4	0.0025	1880	1880	0.0025	0.000309859	0.0011	701.9	882.4	0	0.1	5	16	9	30
2020	5	20	7	55	1009.8	44.8	229.9	12	1.6	4.2	0	1.633	9.26E-10	826.6	2.50E-08	1880	1888	3.00E-09	6.20E-05	756.2	0.0025	1880	1880	0.0025	0.000353521	0.0012	702.9	882.4	0.1	0.5	3	23	7	33
2020	5	20	8	56.5	1010.1	41.3	227.7	12	1.9	4.9	0	1.633	5.52E-10	761.1	6.00E-09	1861	1885	3.00E-09	4.79E-05	813.3	0.0006	1861	1885	0.0003	0.000270423	0.0009	698	882.4	0.5	0.8	8	11	10	29
2020	5	20	9	57.9	1010.1	41	225.7	12	2	4.2	0	0.733	4.32E-10	756.2	6.00E-09	1863	1880	3.16E-10	1.41E-05	687.8	0.0004	1836	1880	0.0003	0.000425352	0.0009	687	880	0.7	0.9	146	155	7	308
2020	5	20	10	59.7	1010.2	39.2	230.9	12	1.6	3.9	0	0.733	6.52E-10	756.1	1.60E-08	1881	1884	1.00E-08	5.92E-05	808.1	0.0016	1881	1884	0.001	0.000259155	0.0012	709.7	860.8	0.9	1.1	186	226	12	424
2020	5	20	11	60.6	1010.1	34.8	223.9	12	2.2	4.2	0	0.733	5.67E-10	791.4	1.00E-08	1880	1885	2.00E-09	4.79E-05	791	0.001	1880	1883	0.0004	0.000266197	0.0008	692.1	881.2	1.1	1.3	79	69	19	167
2020	5	20	12	57.6	1010.2	37	232.6	12	2	4	0	0.733	4.19E-10	757.1	3.00E-09	1849	1886	2.00E-09	2.68E-05	774.4	0.0003	1849	1886	0.0001	0.000274648	0.0008	676.2	851.2	1.1	1.3	440	461	180	1081
2020	5	20	13	55.2	1010.3	39.6	230.2	12	1.4	3.6	0	1.239	2.93E-10	721.6	3.00E-09	1862	1875	3.16E-10	3.10E-05	842	0.0003	1862	1876	0.0001	0.000326761	0.0008	655.3	842.8	0.7	1	5	6	26	37
2020	5	20	14	54.3	1010.1	41.8	224.6	12	1.2	3.7	0	1.239	5.12E-10	774.9	8.00E-09	1880	1881	3.00E-09	3.52E-05	775.3	0.0008	1880	1881	0.0003	0.000328169	0.0013	694.9	868	0.4	0.7	6	8	12	26
2020	5	20	15	54.7	1010	41.5	230.7	12	1.2	3	0	1.239	4.64E-10	753.4	4.00E-09	1879	1884	4.00E-09	2.68E-05	753	0.0004	1884	1884	0.0004	0.000305634	0.001	672.5	852.4	0.3	0.5	15	18	4	37
2020	5	20	16	55	1010.2	39.4	234	12	2	4.5	0	1.239	5.99E-10	790.5	1.30E-08	1880	1880	1.30E-08	4.37E-05	790.5	0.0013	1880	1880	0.0013	0.000270423	0.001	691.4	863.2	0.2	0.5	30	26	15	71
2020	5	20	17	57.7	1010.5	37.2	240.3	6	1.7	3.7	0	1.642	3.56E-10	770.3	4.00E-09	1848	1881	5.01E-10	4.51E-05	877.7	0.0006	1882	1886	0.0003	0.000316901	0.0009	696.8	882.4	0.2	0.5	49	59	25	133
2020	5	20	18	54.5	1010.9	38.8	240.7	6	2.4	5.7	0	1.642	5.68E-10	791.3	5.00E-09	1884	1884	5.00E-09	3.52E-05	774	0.0005	1884	1884	0.0005	0.000246479	0.0009	684.2	863.2	0.3	0.6	34	50	81	165
2020	5	20	19	52.2	1010.9	41.2	235.5	12	2	5.4	0	1.642	5.54E-10	775	6.00E-09	1879	1886	2.00E-09	5.49E-05	809.6	0.0008	1880	1886	0.0002	0.00025493	0.001	722.9	892	0.2	0.5	12	17	7	36
2020	5	20	20	56.7	1011.1	39.7	233.2	12	1.8	5.7	0	1.642	2.96E-10	721.8	3.00E-09	1870	1870	3.00E-09	4.23E-05	878.1	0.0005	1857	1888	0	0.000401408	0.0013	730.6	882.4	0.1	0.2	469	437	87	993
2020	5	20	21	61.7	1011.1	33.1	245	6	1.4	4.6	0	1.394	5.07E-10	792.9	4.00E-09	1859	1879	3.00E-09	2.29E-05	723.4	0.0004	1859	1879	0.0003	0.000382857	0.0012	740.2	918.4	0.2	0.6	690	694	310	1694
2020	5	20	22	64.6	1011.2	31.3	229.8	12	2.2	5.1	0	1.394	5.50E-10	791.3	5.00E-09	1884	1885	1.00E-09	6.34E-05	826.3	0.0016	1880	1885	0.0001	0.000250704	0.0009	686.1	908.8	0.5	0.7	971	1010	284	2265
2020	5	20	23	61.2	1011.1	35.5	224.6	12	1.8	4.5	0	1.394	4.41E-10	808.3	4.00E-09	1856	1889	3.16E-10	3.66E-05	842.5	0.0004	1856	1889	0	0.000273239	0.0009	684	860.8	0.7	0.9	197	208	171	576
2020	5	20	25	57.7	1011.2	39.5	241.6	6	1.6	4	0	1.344	2.08E-09	769.9	1.00E-07	1880	1880	1.16E-09	0.000207042	839.3	0.01	1880	1880	0.00015	0.000271831	0.0011	678.5	853.6	0.7	0.8	17	20	22	59
2020	5	20	26	52.9	1011.3	55.5	247.4	6	1.1	4.9	0	1.344	4.05E-10	792.9	3.00E-09	1881	1887	2.00E-09	1.71E-05	740.1	0.0003	1881	1881	0.0003	0.000632857	0.0027	1159.5	2263.6	0.6	0.8	156	157	96	409
2020	5	20	27	57.9	1011.6	48.7	227.8	12	2.3	4.8	0	1.344	3.21E-10	706	4.00E-09	1873	1873	4.00E-09	2.43E-05	760.4	0.0004	1873	1876	0.0002	0.000612857	0.0027	632.4	869.2	0.3	0.5	101	113	27	241
2020	5	20	28	60.6	1011.9	43.8	240.9	6	2.7	7.3	0	1.344	3.00E-10	756.5	4.00E-09	1884	1884	4.00E-09	3.38E-05	826.1	0.0006	1871	1884	0.0004	0.000446479	0.0023	624.7	803.2	0.4	0.6	1745	1744	422	3911
2020	5	20	29	61	1011.9	38.7	233.2	12	2.9	5.8	0	0.348	2.96E-10	687.3	3.00E-09	1841	1870	2.00E-09	4.65E-05	825.5	0.0008	1881	1881	0.0008	0.000369014	0.0013	568.6	748	0.6	0.7	82	70	21	173
2020	5	20	30	59.7	1012	40.9	219	12	1.9	4	0	0.348	3.94E-10	722.4	4.00E-09	1857	1884	3.00E-09	2.54E-05	774.4	0.0004	1872	1885	0.0003	0.000414085	0.0012	594.9	784	0.7	0.8	69	66	56	191
2020	5	20	31	58.6	1012.1	43.7	234.1	12	2.2	5.2	0	0.348	1.26E-09	807.6	5.00E-08	1879	1880	8.00E-09	9.72E-05	773.2	0.005	1879	1880	0.0008	0.000394366	0.0013	656.7	834.4	0.7	1	121	90	123	334
2020	5	20	32	57.9	1012.1	41	214	12	2.6	5.7	0	0.348	7.66E-10	877.4	6.00E-09	1862	1884	2.00E-09	3.24E-05	739.6	0.0006	1862	1884	0.0004	0.000466197	0.0013	672	844	0.6	0.8	14	8	44	66
2020	5	20	33	57.2	1012.1	45.2	220	12	1.9	4.6	0	1.443	3.11E-10	721.5	4.00E-09	1873	1876	3.16E-10	5.07E-05	804.8	0.0016	1880	1884	0.0002	0.000419718	0.0012	698.9	845.2	0.5	0.7	12	10	21	43
2020	5	20	34	51.6	1012.5	60.2	234.2	12	2.3	6.4	0.011	1.443	5.00E-10	842.4	5.00E-09	1858	1881	2.00E-09	2.39E-05	772.9	0.0005	1858	1874	0.0001	0.000528169	0.0026	929.8	1264	0.4	0.7	35	32	32	99
2020	5	20	35	48.6	1012.8	66.3	288.7	4	1.5	5.2	0.011	1.443	4.51E-10	793.1	3.00E-09	1860	1873	1.00E-09	2.29E-05	758.9	0.0003	1860	1876	0.0002	0.000567143	0.0025	921.8	1216	0.1	0.5	45	61	141	247
2020	5	20	36	46.9	1013	71.6	296.8	4	0.6	4.5	0.011	1.443	4.18E-10	725.4	5.00E-09	1880	1880	5.00E-09	3.10E-05	760.1	0.0005	1880	1880	0.0005	0.000333803	0.0013	924.2	1159.6	0	0.2	4	5	19	28
2020	5	20	37	47.3	1012.8	69.8	325.3	11	0.5	3.4	0.011	0.557	3.35E-10	757	4.00E-09	1835	1874	2.00E-10	2.11E-05	757.2	0.0004	1884	1884	0.0004	0.000494366	0.0013	1319.7	1841.2	0	0	146	137	19	302
2020	5	20	38	50.2	1012.5	68.9	2.7	10	1.9	4.9	0.011	0.557	2.40E-10	646.6	3.00E-09	1854	1854	3.00E-09	0.000240845	749.6	0.0158	1880	1880	0.00085	0.000553521	0.0014	1947.8	2226.4	0	0	76	82	44	202
2020	5	20	39	50.4	1012.3	64.8	327.2	7	0.9	3.1	0.011	0.557	2.02E-09	684.7	1.26E-07	1879	1879	2.00E-09	5.21E-05	789	0.0013	1888	1888	0.0013	0.00053662	0.0014	1702.7	2168.8	0	0	2	2	1	5
2020	5	20	40	51.3	1012.1	66	252.9	6	0.6	2.2	0.011	0.557	4.18E-10	794.2	4.00E-09	1868	1886	1.00E-09	3.29E-05	793.3	0.0005	1841	1885	0	0.000601429	0.0014	1141.7	1423.6	0	0.2	214	209	10	433
2020	5	20	41	54.1	1011.9	55.1	220.4	12	2.3	6	0.011	0.536	4.54E-10	793	4.00E-09	1876	1876	4.00E-09	3.43E-05	810.2	0.0004	1876	1876	0.0004	0.000568571	0.0015	820.2	1216	0	0.1	3	2	24	29
2020	5	20	42	54.5	1012.2	55.8	255.7	6	1.2	4.5	0.011	0.536	4.92E-10	758.6	5.00E-09	1864	1879	3.98E-10	3.57E-05	797.5	0.0005	1864	1879	0	0.00051	0.0021	671.7	899.2	0.1	0.2	3	9	22	34
2020	5	20	43	53.4	1012.3	56.7	348.4	7	2.3	5.8	0.011	0.536	4.18E-10	791.5	3.00E-09	1859	1862	2.51E-10	3.14E-05	774.4	0.0005	1863	1865	0.0003	0.0005	0.0014	716.1	901.6	0.1	0.5	0	1	18	19
2020	5	20	44	52.5	1012.1	56.2	359.2	7	3.2	8.7	0.011	0.536	3.67E-10	707	5.00E-09	1869	1884	2.00E-09	2.71E-05	742.2	0.0006	1880	1884	0.0002	0.000581429	0.0015	701	880	0	0.2	11	16	29	56
2020	5	20	45	50.9	1012.3	57	1.1	10	3.4	7.3	0.011	0.281	3.69E-10	741.2	4.00E-09	1849	1881	2.00E-09	2.43E-05	793.8	0.0004	1839	1881	0.0002	0.0005	0.0015	680	834.4	0	0.2	161	132	191	484
2020	5	20	46	48.2	1013.9	71.8	295.7	4	2.1	5.7	0.044	0.281	4.50E-10	810	3.00E-09	1880	1880	3.00E-09	4.29E-06	671.1	0.0002	1880	1880	0.0002	0.00058	0.0028	996.1	2226.4	0	0.2	32	38	21	91
2020	5	20	47	45	1013.7	79.4	272.7	14	1	3.3	0.088	0.281	4.58E-10	758.7	5.00E-09	1859	1878	2.00E-09	1.57E-05	726.7	0.0003	1863	1863	0.0003	0.00069	0.0039	2067.3	2262.4	0	0.1	567	592	141	1300
2020	5	20	48	45.1	1013.4	86	3.6	10	1.3	3.9	0.088	0.281	4.21E-10	757.1	4.00E-09	1865	1880	3.00E-09	5.07E-05	808.7	0.0016	1880	1886	0.0001	0.000502817	0.0015	2032.5	2245.6	0	0	294	285	141	720
2020	5	20	49	45.1	1012.9	83.9	358.7	7	1.7	3.3	0.088	0.024	4.91E-10	775.1	6.00E-09	1856	1877	4.00E-09	2.86E-05	758.5	0.0004	1864	1877	0.0004	0.000514286	0.0017	2033.1	2245.6	0	0	2	0	31	33
2020	5	20	50	45.1	1012.9	84	327.6	7	0.2	1.9	0.088	0.024	9.67E-10	757.4	2.00E-08	1880	1880	2.00E-08	8.03E-05	740.1	0.002	1880	1880	0.002	0.000588732	0.0025	2047.3	2252.8	0	0	10	19	41	70
2020	5	20	51	44.8	1012.9	84.3	345.1	7	0.4	1.6	0.088	0.024	5.32E-10	792.9	5.00E-09	1879	1884	3.00E-09	2.00E-05	723.6	0.0003	1848	1884	0.0003	0.000951429	0.0036	2033.9	2245.6	0	0	18	15	35	68
2020	5	20	52	44.8	1013.1	85.9	315	11	0	0	0.088	0.024	8.54E-10	794.5	2.50E-08	1882	1884	3.00E-09	3.43E-05	793.6	0.0005	1869	1884	0.0003	0.000988571	0.0035	2065	2250.4	0	0	8	8	28	44
2020	5	20	53	45	1012.9	85.9	315	11	0	0	0.088	0	4.91E-10	776.7	5.00E-09	1871	1885	1.00E-09	5.71E-05	811.1	0.0013	1888	1888	0.0013	0.000948571	0.0034	2080	2245.6	0	0	7	7	64	78
2020	5	21	1	43.3	1014.4	92.1	332.8	7	0	0	0.088	0.513	2.17E-10	688.2	7.94E-10	1880	1883	3.98E-10	4.23E-06	740.3	0.0001	1854	1883	0	0.001501878	0.0043	2001.7	2245.6	0	0	1	3	27	31
2020	5	21	2	43.7	1014.5	92.2	316.7	11	0	0.1	0.088	0.513	2.27E-10	671	2.00E-09	1880	1880	2.00E-09	4.23E-06	674.9	0.0002	1880	1880	0.0002	0.001457042	0.0046	2001.5	2245.6	0	0	36	26	31	93
2020	5	21	3	44.2	1014.6	91.7	325.3	11	0.3	2.2	0.088	0.513	2.29E-10	689.6	2.00E-09	1880	1884	3.16E-10	0	637	0	1880.666667	1880.5	0	0.001412207	0.0041	1990.9	2245.6	0	0	7	8	17	32
2020	5	21	4	44.8	1014.9	91.8	314.7	11	0	0.3	0.088	0.513	2.00E-10	670.7	3.98E-10	1880	1880	3.98E-10	0	705.6	0	1881.333333	1881	0	0.001367371	0.004158333	2018.3	2245.6	0	0	19	9	19	47
2020	5	21	5	45.5	1014.9	92	315	11	0	0	0.088	1.852	2.01E-10	636.3	2.51E-10	1880	1880	2.00E-10	0	636.3	0	1882	1871	0	0.001322535	0.004216667	2063	2245.6	0	0	27	24	24	75
2020	5	21	6	45.1	1014.9	90.5	294	4	0	0.7	0.088	1.852	2.09E-10	670.8	3.98E-10	1880	1880	3.98E-10	0	653.3	0	1882.666667	1861	0	0.001343662	0.004275	2045.4	2245.6	0	0	21	24	33	78
2020	5	21	7	47.7	1015	86.4	264.4	14	0.2	1.3	0.088	1.852	2.06E-10	653.4	2.51E-10	1880	1872	2.51E-10	0	688.5	0	1883.333333	1882	0	0.001364789	0.004333333	2029.2	2245.6	0	0	8	7	18	33
2020	5	21	8	50.2	1014.9	79.7	22.8	0	1	2.4	0.088	1.852	2.33E-10	653.5	2.00E-09	1880	1880	2.00E-09	1.41E-06	671.2	0.0001	1884	1884	0.0001	0.001385915	0.004391667	2042.9	2264.8	0	0	264	278	122	664
2020	5	21	9	50.2	1015	77.4	25.6	0	0.8	3.4	0.088	1.257	2.13E-10	722.7	7.94E-10	1880	1880	7.94E-10	0	709.1	0	1878.333333	1877	0	0.001407042	0.00445	2093.1	2264.8	0	0.2	774	767	351	1892
2020	5	21	10	51.4	1015.1	72.3	11.1	10	1	2.5	0.088	1.257	2.05E-10	636	2.51E-10	1880	1880	2.51E-10	0	636	0	1872.666667	1872	0	0.001428169	0.004508333	2052.7	2267.2	0.1	0.5	4	39	7	50
2020	5	21	11	53.1	1015.1	70.1	342.2	7	0.8	3	0.088	1.257	2.11E-10	670.7	5.01E-10	1880	1880	5.01E-10	1.41E-06	670.5	0.0001	1867	1867	0.0001	0.001449296	0.004566667	2112.8	2272	0.3	0.5	117	111	120	348
2020	5	21	12	54.5	1015.2	63.8	10.8	10	1.5	4.3	0.088	1.257	2.25E-10	722.4	5.01E-10	1864	1868	3.98E-10	0	636	0	1860	1864.5	0	0.001470423	0.004625	2072.1	2281.6	0.4	0.5	359	345	177	881
2020	5	21	13	55.6	1015.2	64.7	22.9	0	1.5	4.2	0.088	2.21	2.12E-10	674.3	5.01E-10	1858	1858	5.01E-10	2.82E-06	692.3	0.0001	1853	1862	0	0.001491549	0.004683333	2046.4	2281.6	0.3	0.6	193	202	68	463
2020	5	21	14	53.4	1015.1	63.6	33.7	0	0.7	2.5	0.088	2.21	2.06E-10	653.3	3.16E-10	1864	1864	3.16E-10	2.82E-06	721.8	0.0001	1863	1865	0	0.001512676	0.004741667	2044.7	2281.6	0.4	0.5	19	21	95	135
2020	5	21	15	52.9	1015.1	69.7	12	0	0.6	3	0.088	2.21	2.26E-10	739.1	7.94E-10	1880	1880	3.98E-10	4.23E-06	739.5	0.0001	1861	1880	0	0.001377465	0.0048	2044.8	2272	0.2	0.5	348	339	319	1006
2020	5	21	16	55	1015.3	64.7	27.3	0	0.9	3	0.088	2.21	2.48E-10	736.8	1.00E-09	1853	1880	3.16E-10	4.23E-06	719.3	0.0001	1842	1880	0	0.001507042	0.0037	2046.1	2266	0.1	0.3	72	75	187	334
2020	5	21	17	58.8	1015.1	51	343	7	1.1	2.7	0.088	1.833	2.16E-10	705.2	6.31E-10	1854	1859	3.16E-10	4.29E-06	722.4	0.0001	1854	1854	0.0001	0.001582857	0.0035	2035.4	2272	0.3	0.5	471	599	130	1200
2020	5	21	18	59.7	1014.9	50.9	357.7	7	1.7	5.4	0.088	1.833	2.29E-10	741.3	1.00E-09	1884	1884	1.00E-09	7.14E-06	758.5	0.0001	1839	1884	0.0001	0.001354286	0.0035	2056.8	2291.2	0.4	0.6	937	933	284	2154
2020	5	21	19	62.1	1014.9	55.2	344.6	7	1.3	5.2	0.088	1.833	2.14E-10	706.7	5.01E-10	1881	1886	5.01E-10	7.14E-06	741.2	0.0001	1881	1886	0.0001	0.00146	0.0033	2061.2	2273.2	0.5	0.7	461	504	110	1075
2020	5	21	20	61.7	1014.7	43.2	239.2	6	1.5	3.6	0.088	1.833	2.22E-10	723.2	7.94E-10	1836	1881	3.98E-10	7.14E-06	758.6	0.0001	1841	1886	0.0001	0.001321429	0.0033	2093.6	2281.6	0.7	0.9	49	45	5	99
2020	5	21	21	63.3	1014.7	51.5	251.2	6	1.3	3	0.088	2.65	2.27E-10	741.9	1.00E-09	1884	1884	1.00E-09	7.14E-06	741.8	0.0001	1875	1884	0.0001	0.001317143	0.0032	2025.6	2281.6	0.8	0.9	722	732	178	1632
2020	5	21	22	65.8	1014.5	41.6	235	12	1.9	4.8	0.088	2.65	2.30E-10	759.5	1.00E-09	1879	1884	6.31E-10	4.29E-06	741.3	0.0001	1879	1879	0.0001	0.001277143	0.0032	2101.4	2284	0.8	0.9	208	308	60	576
2020	5	21	23	66.2	1014.3	44.5	234.7	12	1.9	4.6	0.088	2.65	2.72E-10	759.5	3.00E-09	1881	1886	5.01E-10	1.14E-05	759.9	0.0003	1881	1881	0.0001	0.001131429	0.0031	2068.6	2281.6	0.9	1	139	194	74	407
2020	5	21	24	68.7	1014.2	39.1	258.6	6	1.4	3.3	0.088	2.65	2.11E-10	725.2	7.94E-10	1883	1883	7.94E-10	2.86E-06	706.1	0.0001	1877	1879	0	0.001487143	0.0031	2041.6	2266	1.1	1.3	328	392	294	1014
2020	5	21	25	71.4	1014.1	37.1	256	6	1.1	3	0.088	3.516	2.57E-10	793.3	2.00E-09	1888	1888	2.00E-09	8.57E-06	794	0.0002	1888	1888	0.0002	0.001307143	0.003	2037.3	2284	1.2	1.5	548	657	208	1413
2020	5	21	26	72.5	1014.1	32.1	231.8	12	2.1	4	0.088	3.516	2.18E-10	741.8	2.00E-09	1880	1884	3.16E-10	1.71E-05	776.9	0.001	1880	1884	0	0.001231429	0.0029	2033.6	2284	1.4	1.6	774	747	235	1756
2020	5	21	27	73	1014	31.8	244.7	6	1.9	4.2	0.088	3.516	2.28E-10	774.8	7.94E-10	1854	1859	6.31E-10	2.86E-06	705.7	0.0001	1854	1866	0	0.001351429	0.0028	2012.3	2293.6	1.6	1.8	374	377	247	998
2020	5	21	28	71.1	1013.9	31	235.6	12	1.4	3.6	0.088	3.516	2.07E-10	739.9	1.00E-09	1854	1860	5.01E-10	7.14E-06	757.6	0.0001	1854	1876	0.0001	0.001205714	0.0027	2077.5	2300.8	1.8	1.9	1119	1118	297	2534
2020	5	21	29	67.5	1013.9	34.3	231.6	12	1.8	4	0.088	2.403	2.36E-10	775.9	1.00E-09	1842	1882	3.98E-10	8.57E-06	793.3	0.0001	1858	1882	0	0.001172857	0.0028	2053.2	2291.2	1.7	1.8	403	392	77	872
2020	5	21	30	68.5	1013.9	32.6	225.1	12	2.2	5.2	0.099	2.403	2.27E-10	757.7	1.00E-09	1863	1886	6.31E-10	7.14E-06	758.3	0.0001	1863	1886	0.0001	0.001027143	0.0028	2047.8	2284	1.5	1.8	1166	1130	286	2582
2020	5	21	31	63.9	1013.8	36.7	243.2	6	1.2	2.5	0.099	2.403	2.18E-10	705.1	1.00E-09	1861	1878	7.94E-10	4.23E-06	722.8	0.0001	1879	1879	0.0001	0.001247887	0.0043	2079	2284	1.4	1.6	10	25	14	49
2020	5	21	32	70	1013.7	30.8	223.1	12	1.8	4.3	0.099	2.403	2.64E-10	757.5	3.00E-09	1888	1888	3.00E-09	5.63E-06	705.3	0.0001	1881	1883	0.0001	0.001223944	0.003	2030.7	2284	1.3	1.4	1563	1392	331	3286
2020	5	21	33	72.3	1013.6	28.1	229.4	12	2.4	4.3	0.099	2.412	2.44E-10	808.2	1.00E-09	1874	1882	7.94E-10	5.63E-06	738.7	0.0001	1874	1874	0.0001	0.001170423	0.0028	2052.2	2293.6	1.5	1.6	1461	1401	216	3078
2020	5	21	34	71.8	1013.4	27.7	216.1	12	1.9	5.2	0.099	2.412	2.34E-10	757.1	1.00E-09	1880	1886	6.31E-10	5.63E-06	705.6	0.0001	1869	1886	0.0001	0.001090141	0.0028	2040.5	2284	1.6	1.8	2009	1944	356	4309
2020	5	21	35	67.5	1013.2	30.3	241.6	6	1.9	6.4	0.099	2.412	2.66E-10	773.9	3.00E-09	1880	1880	3.00E-09	1.13E-05	739	0.0003	1880	1880	0.0003	0.001161972	0.0037	2057.7	2282.8	1.7	1.9	266	285	54	605
2020	5	21	36	64	1013.1	35.1	226.7	12	2.1	4.9	0.099	2.412	7.23E-10	808.9	3.20E-08	1880	1880	7.94E-10	5.29E-05	772.9	0.0032	1880	1880	0.0001	0.001068571	0.0028	2077.6	2293.6	1.6	2	14	25	0	39
2020	5	21	37	63.1	1012.9	33.7	222.3	12	1.6	4.6	0.099	1.676	2.95E-10	810.9	2.00E-09	1880	1884	7.94E-10	8.57E-06	739.8	0.0002	1882	1882	0.0002	0.001001429	0.003	2070.7	2284	1.4	1.6	5499	5393	1597	12489
2020	5	21	38	62.2	1012.7	36	223.7	12	2.1	3.9	0.099	1.676	2.62E-10	808.8	1.00E-09	1857	1858	6.31E-10	8.57E-06	756.9	0.0001	1857	1857	0.0001	0.001151429	0.0029	2045.1	2284	1.2	1.4	1954	2086	518	4558
2020	5	21	39	61.3	1012.4	36.7	239.6	6	2.1	4.8	0.099	1.676	2.66E-10	758.6	1.00E-09	1873	1881	1.00E-09	1.00E-05	776.1	0.0001	1873	1881	0	0.00105	0.0029	2007.8	2264.8	1	1.3	1359	1360	190	2909
2020	5	21	40	61	1012.2	36	230.8	12	1.6	4	0.099	1.676	3.55E-10	741.5	8.00E-09	1880	1880	8.00E-09	2.43E-05	793.9	0.0008	1880	1880	0.0008	0.001015714	0.003	2029	2281.6	0.9	1	1108	1169	160	2437
2020	5	21	41	60.6	1012.1	35.5	225.8	12	2.3	4.5	0.099	1.318	2.13E-10	669.9	1.00E-09	1843	1843	1.00E-09	5.63E-06	739.1	0.0001	1833	1880	0	0.001298592	0.0031	2046.8	2266	0.7	0.9	754	793	178	1725
2020	5	21	42	60.6	1011.9	36.2	218.9	12	1.9	4.6	0.099	1.318	2.59E-10	739.1	2.00E-09	1871	1871	2.00E-09	2.82E-06	687.5	0.0001	1840	1877	0	0.001394366	0.003	2035.2	2272	0.7	0.8	144	140	48	332
2020	5	21	43	61.7	1011.6	33.8	224.3	12	1.5	4.9	0.099	1.318	2.66E-10	722.6	2.00E-09	1873	1885	3.98E-10	5.63E-06	705.4	0.0001	1877	1877	0.0001	0.001180282	0.003	2040.1	2264.8	0.7	0.8	332	343	105	780
2020	5	21	44	61.2	1011.3	33.4	221.9	12	1.7	3.6	0.099	1.318	2.74E-10	774.4	2.00E-09	1871	1886	7.94E-10	1.13E-05	757.4	0.0002	1871	1886	0.0001	0.001104225	0.003	2004.1	2274.4	0.7	0.8	485	528	130	1143
2020	5	21	45	61.2	1011.1	34.7	224.5	12	1.2	4	0.099	0.892	2.39E-10	721.9	2.00E-09	1864	1878	3.98E-10	5.63E-06	705.7	0.0001	1847	1886	0.0001	0.001297183	0.003	2017.1	2264.8	0.6	0.8	189	227	22	438
2020	5	21	46	61	1011	33.8	227.4	12	1.3	3.1	0.099	0.892	2.60E-10	722.5	2.00E-09	1875	1875	2.00E-09	8.45E-06	739.6	0.0001	1837	1878	0.0001	0.001142254	0.003	2026.7	2264.8	0.6	0.8	272	296	96	664
2020	5	21	47	60.6	1010.6	33	221.2	12	1.5	4	0.099	0.892	2.80E-10	756.3	2.00E-09	1859	1875	7.94E-10	1.13E-05	756.3	0.0002	1858	1875	0.0001	0.001070423	0.0034	2020.4	2264.8	0.6	0.8	917	912	210	2039
2020	5	21	48	60.3	1010.6	32.3	233.1	12	1.9	3.9	0.099	0.892	3.88E-10	793.7	3.00E-09	1839	1882	7.94E-10	1.71E-05	758.1	0.0003	1839	1876	0.0001	0.001178571	0.0029	2046.2	2272	0.6	0.8	278	282	46	606
2020	5	21	49	59.9	1010.2	32	236.6	6	1.4	3.3	0.099	0.067	2.36E-10	705.7	1.00E-09	1871	1887	1.00E-09	4.29E-06	688.2	0.0001	1857	1871	0.0001	0.000967143	0.003	2012.7	2264.8	0.5	0.7	762	772	182	1716
2020	5	21	50	59.7	1010.1	33.1	233.9	12	1.1	3.9	0.099	0.067	8.57E-10	759.5	4.00E-08	1880	1881	2.00E-09	1.57E-05	773.2	0.0002	1856	1879	0.0002	0.000791429	0.0029	2025.4	2262.4	0.5	0.7	139	148	30	317
2020	5	21	51	60.3	1009.8	32.9	229.6	12	0.9	2.7	0.099	0.067	2.89E-10	740.7	3.00E-09	1880	1880	3.00E-09	1.57E-05	776.5	0.0003	1880	1880	0.0003	0.001038571	0.0029	1991	2249.2	0.4	0.7	16	17	55	88
2020	5	21	52	59	1009.6	33.5	225.9	12	0.4	1.8	0.099	0.067	3.09E-10	759.1	5.00E-09	1877	1882	2.51E-10	1.57E-05	760.2	0.0005	1877	1882	0	0.000892857	0.0031	2014.6	2264.8	0.4	0.6	18	7	16	41
2020	5	21	53	58.3	1009.6	34.9	234.6	12	0.2	1.5	0.099	0	2.59E-10	757.1	2.00E-09	1859	1870	1.00E-09	4.00E-05	740.5	0.0025	1880	1880	0.0025	0.000857143	0.003	2060.7	2262.4	0.4	0.6	18	32	16	66
2020	5	22	1	44.4	1009.9	75.8	344.9	7	0	0.4	0	0.605	4.22E-10	776.4	3.00E-09	1863	1884	3.00E-09	2.14E-05	759.3	0.0003	1859	1884	0.0003	0.000892857	0.0032	1885.8	2158	0	0	26	23	24	73
2020	5	22	2	45.1	1010.1	75	316.6	11	0	0.6	0	0.605	4.48E-10	776.9	5.00E-09	1879	1881	3.00E-09	2.00E-05	741.7	0.0005	1879	1880	0.0001	0.000721429	0.0032	1898.8	2168.8	0	0	19	24	20	63
2020	5	22	3	45.7	1009.8	74	333.7	7	0	0.3	0	0.605	3.40E-10	775.4	2.00E-09	1879	1879	2.00E-09	1.86E-05	776.1	0.0003	1878	1879	0.0002	0.000824286	0.0033	1917.6	2167.6	0	0	5	7	20	32
2020	5	22	4	46.6	1009.7	72.8	321.3	11	0.1	1.3	0	0.605	3.47E-10	723.6	8.00E-09	1880	1880	1.00E-09	7.14E-06	723.3	0.0001	1834	1880	0.0001	0.000728571	0.003	1927.9	2188	0	0	5	2	32	39
2020	5	22	5	47.5	1010	72.9	319.5	11	0	0.4	0	0.93	3.46E-10	758.2	3.00E-09	1862	1877	2.00E-09	1.14E-05	740.6	0.0002	1869	1875	0.0001	0.000698571	0.0033	1948.5	2207.2	0	0	4	1	17	22
2020	5	22	6	48	1010	70.9	356.5	7	0.4	1.6	0	0.93	3.76E-10	741.5	3.00E-09	1853	1881	2.00E-09	2.14E-05	776.4	0.0003	1853	1881	0.0002	0.00077	0.0032	1943.4	2168.8	0	0	3	1	14	18
2020	5	22	7	48.7	1009.7	70.4	312.3	11	0	1	0	0.93	3.57E-10	728.3	4.00E-09	1874	1885	2.00E-09	2.00E-05	741.6	0.0004	1874	1881	0.0003	0.000821429	0.00315	1984.3	2212	0	0	5	5	24	34
2020	5	22	8	49.6	1009.8	69	299.6	4	0.1	0.6	0	0.93	3.79E-10	775.4	3.00E-09	1879	1879	3.00E-09	1.86E-05	791.8	0.0003	1879	1879	0.0003	0.000845714	0.0031	1969.5	2224	0	0	4	2	24	30
2020	5	22	9	50	1009.6	66.9	343.5	7	1	4.5	0	1.152	3.13E-10	757.3	3.00E-09	1856	1871	2.00E-09	1.43E-05	740.2	0.0003	1856	1871	0.0002	0.000848571	0.0032	1981.3	2214.4	0	0	4	4	36	44
2020	5	22	10	51.8	1009.4	64.6	327.3	7	0.6	3.4	0	1.152	3.18E-10	758	3.00E-09	1862	1879	7.94E-10	1.14E-05	741	0.0002	1877	1879	0.0001	0.000925714	0.0033	1957.3	2224	0	0	1	0	28	29
2020	5	22	11	52	1009.8	64.9	294.2	4	0.7	1.9	0	1.152	3.01E-10	757.9	2.00E-09	1879	1882	1.00E-09	1.29E-05	740.7	0.0002	1879	1879	0.0002	0.000672857	0.0031	1971.8	2227.6	0	0	3	3	38	44
2020	5	22	12	52.2	1009.8	65	316.7	11	0.1	1	0	1.152	4.50E-10	758.3	8.00E-09	1884	1884	8.00E-09	2.71E-05	759.9	0.0008	1884	1884	0.0008	0.000722857	0.003	1989.6	2226.4	0	0.1	0	0	25	25
2020	5	22	13	52.7	1009.6	62.3	3.5	10	0.9	2.4	0	1.392	3.58E-10	793.4	3.00E-09	1876	1884	1.00E-09	2.29E-05	811.5	0.0003	1876	1884	0.0001	0.000864286	0.0031	1986.2	2224	0	0.1	5	4	45	54
2020	5	22	14	53.4	1009.4	61.2	354.2	7	0.8	2.5	0	1.392	3.80E-10	792.3	3.00E-09	1869	1884	2.51E-10	1.29E-05	774.7	0.0003	1841	1884	0	0.000904286	0.0032	2014.4	2231.2	0	0.2	8	10	27	45
2020	5	22	15	54.3	1009.5	60.8	336.7	7	0.5	3	0	1.392	3.80E-10	777.7	3.00E-09	1857	1890	2.51E-10	2.57E-05	828.5	0.0003	1857	1890	0	0.000901429	0.0031	2000.7	2243.2	0	0.2	0	1	18	19
2020	5	22	16	55	1009.2	59.4	318.5	11	0.5	1.9	0	1.392	3.72E-10	760	3.00E-09	1873	1881	7.94E-10	2.43E-05	795.1	0.0003	1862	1881	0.0001	0.000835714	0.0032	1966.7	2215.6	0.1	0.2	5	6	13	24
2020	5	22	17	56.7	1008.8	56.4	356.2	7	0.8	3.3	0	1.899	2.77E-10	757.2	2.00E-09	1856	1867	7.94E-10	1.57E-05	775.1	0.0003	1874	1874	0.0003	0.00098	0.003	2034	2236	0.1	0.3	1	3	23	27
2020	5	22	18	57.9	1008.9	56.4	299.6	4	0.6	2.2	0	1.899	2.99E-10	757.8	2.00E-09	1862	1871	1.00E-09	1.43E-05	774.6	0.0002	1862	1871	0.0001	0.00101	0.003	1963	2245.6	0.2	0.4	5	8	41	54
2020	5	22	19	58.6	1008.8	54.8	256.2	6	0.7	3	0	1.899	7.11E-10	828.7	2.50E-08	1880	1884	2.00E-09	5.43E-05	811.8	0.0025	1880	1884	0.0002	0.000902857	0.003	1962.6	2245.6	0.3	0.5	3	3	8	14
2020	5	22	20	58.5	1008.9	54.1	271.1	14	0.8	2.7	0	1.899	2.71E-10	740.5	1.00E-09	1847	1882	1.00E-09	2.14E-05	810.1	0.0003	1884	1884	0.0003	0.001061429	0.003	1987.6	2245.6	0.4	0.6	0	0	8	8
2020	5	22	21	58.8	1008.9	54.3	293.5	4	0.7	2.1	0	1.535	4.32E-10	760	8.00E-09	1885	1885	8.00E-09	3.14E-05	760.5	0.0008	1885	1885	0.0008	0.00099	0.003	2006.4	2245.6	0.4	0.6	0	1	16	17
2020	5	22	22	59.4	1008.9	53.4	283.3	4	0.5	3.7	0	1.535	3.44E-10	760.2	3.00E-09	1882	1884	1.00E-09	1.29E-05	777	0.0002	1866	1887	0.0001	0.000982857	0.0042	2006.5	2245.6	0.5	0.7	12	10	1	23
2020	5	22	23	61.7	1008.4	51.6	323	11	0.3	2.5	0	1.535	3.17E-10	794.2	2.00E-09	1876	1886	6.31E-10	1.71E-05	811	0.0002	1876	1886	0.0001	0.000934286	0.003	1986.7	2245.6	0.6	0.8	16	19	2	37
2020	5	22	24	64	1008.1	48.5	335.2	7	0.8	2.7	0	1.535	2.88E-10	791.6	1.00E-09	1836	1881	7.94E-10	1.14E-05	774.9	0.0001	1839	1881	0.0001	0.00086	0.0028	2005.5	2245.6	0.7	0.9	39	52	20	111
2020	5	22	25	65.3	1007.7	46.9	335	7	1.1	4.8	0	0.997	2.96E-10	809	2.00E-09	1881	1886	7.94E-10	1.69E-05	826.6	0.0002	1881	1886	0.0001	0.000898592	0.0029	2000.9	2262.4	0.9	1	364	381	113	858
2020	5	22	26	64.9	1007.5	43.5	357.4	7	1.1	3.7	0	0.997	2.61E-10	757.1	1.00E-09	1843	1884	7.94E-10	8.45E-06	739.9	0.0001	1856	1870	0.0001	0.001022535	0.0029	2031.5	2264.8	1	1.1	0	1	27	28
2020	5	22	27	66	1007.5	44.2	274.7	14	0.4	2.1	0	0.997	3.34E-10	774.6	2.00E-09	1886	1886	2.00E-09	1.83E-05	792	0.0002	1886	1886	0.0002	0.000861972	0.0028	1999.3	2249.2	1	1.3	7	8	9	24
2020	5	22	28	66.7	1007.4	44.5	238.8	6	0.5	2.4	0	0.997	2.45E-10	739.1	1.00E-09	1864	1886	6.31E-10	1.69E-05	790.6	0.0004	1880	1886	0.0001	0.001019718	0.0047	1982.7	2262.4	1.2	1.5	12	12	17	41
2020	5	22	29	66	1007.7	44.7	249	6	1	3	0	1.345	3.29E-10	791.8	3.00E-09	1883	1883	3.00E-09	1.41E-05	739.8	0.0003	1883	1883	0.0003	0.000988732	0.0028	2001.8	2245.6	1.2	1.5	37	23	78	138
2020	5	22	30	64.4	1007.6	41.7	248.4	6	1.4	3.4	0	1.345	2.89E-10	758.8	2.00E-09	1868	1882	7.94E-10	1.29E-05	776.3	0.0002	1868	1882	0.0001	0.000941429	0.0028	1966.9	2245.6	1.1	1.5	2	2	11	15
2020	5	22	31	64.2	1007.5	41	244.6	6	1.1	3.6	0	1.345	4.04E-10	793.8	8.00E-09	1881	1884	1.00E-09	2.29E-05	793.3	0.0008	1881	1884	0.0001	0.000631429	0.0027	1993.1	2234.8	1	1.4	3	4	5	12
2020	5	22	32	62.8	1007.7	37.5	225.9	12	1	2.2	0	1.345	2.58E-10	755.7	1.00E-09	1856	1886	7.94E-10	8.57E-06	738.9	0.0001	1881	1886	0.0001	0.000854286	0.0028	1943.3	2174.8	1	1.2	3	2	23	28
2020	5	22	33	63.3	1007.6	41.9	260.2	14	0.4	2.2	0	1.048	2.82E-10	740.3	2.00E-09	1842	1884	2.00E-09	1.00E-05	758.2	0.0002	1842	1884	0.0002	0.00083	0.0028	1957.9	2207.2	0.9	1.2	3	1	37	41
2020	5	22	34	63.1	1007.3	36.5	320.8	11	0.8	4	0	1.048	2.44E-10	687.9	2.00E-09	1833	1862	2.00E-09	1.14E-05	741.1	0.0002	1871	1879	0.0002	0.000781429	0.0027	1905.6	2168.8	0.9	1.1	2	3	11	16
2020	5	22	35	63.5	1007	37	11.6	0	0.4	2.8	0	1.048	3.14E-10	759	3.00E-09	1851	1888	3.98E-10	1.86E-05	793.5	0.0003	1851	1886	0.0001	0.000934286	0.0028	1907.1	2186.8	0.9	1.1	2	0	4	6
2020	5	22	36	63.7	1006.7	35.7	313.3	11	1.1	3.7	0	1.048	3.17E-10	741.1	3.00E-09	1847	1875	1.00E-09	1.43E-05	776.9	0.0002	1870	1881	0.0001	0.000767143	0.0029	1928.5	2168.8	0.9	1.1	807	788	293	1888
2020	5	22	37	64.9	1006.8	34	270.7	14	2	4.3	0	0.485	2.68E-10	756.8	2.00E-09	1862	1886	6.31E-10	1.13E-05	756.9	0.0002	1862	1886	0.0001	0.000739437	0.0028	1886.9	2174.8	0.9	1.1	476	473	148	1097
2020	5	22	38	64.9	1006.8	33.4	327.3	7	1.3	3.1	0	0.485	2.92E-10	738.2	2.00E-09	1880	1880	2.00E-09	1.86E-05	776.1	0.0004	1883	1883	0.0004	0.000824286	0.0029	1908.3	2168.8	1	1.2	151	128	86	365
2020	5	22	39	61	1006.8	45.1	350	7	3.9	10	0	0.485	3.05E-10	724.6	3.00E-09	1877	1881	1.00E-09	8.57E-06	706.4	0.0003	1877	1884	0	0.000954286	0.0028	1771.6	2118.4	1	1.2	81	82	101	264
2020	5	22	40	58.1	1007.3	48.3	344.6	7	4.6	7.9	0	0.485	2.56E-10	705.2	3.00E-09	1877	1877	3.00E-09	7.14E-06	706	0.0002	1880	1881	0.0001	0.000982857	0.0028	1638.5	1897.6	0.8	1.1	3	4	32	39
2020	5	22	41	56.3	1007.6	52.2	337.3	7	4.7	12.8	0	0.166	5.94E-10	757.8	2.00E-08	1880	1885	3.98E-10	7.04E-06	705.1	0.0002	1870	1886	0.0001	0.000439437	0.0013	1560.4	1802.8	0.6	0.8	50	57	71	178
2020	5	22	42	55.8	1007.9	54	325.4	11	2.8	9.5	0	0.166	3.41E-10	773.5	3.00E-09	1881	1881	1.00E-09	1.55E-05	773.1	0.0002	1873	1881	0.0001	0.000338028	0.0012	1521.7	1746.4	0.4	0.6	68	58	17	143
2020	5	22	43	53.8	1008.5	54.2	324.3	11	3.9	11.5	0	0.166	3.34E-10	739.8	3.00E-09	1858	1881	3.16E-10	1.27E-05	740.2	0.0003	1874	1881	0	0.00038169	0.0014	1421.9	1688.8	0.2	0.5	301	299	136	736
2020	5	22	44	52.3	1008.9	54.9	328.6	7	3.8	12.1	0	0.166	4.22E-10	791.4	6.00E-09	1876	1884	2.00E-09	8.45E-06	704.3	0.0003	1868	1868	0.0003	0.000453521	0.0013	1383.4	1612	0.1	0.5	30	35	45	110
2020	5	22	45	50.9	1009.3	60.8	335.4	7	4	10.9	0	0.059	3.46E-10	722.3	4.00E-09	1874	1874	4.00E-09	1.27E-05	738.6	0.0003	1877	1877	0.0003	0.000497183	0.0015	1354.1	1555.6	0	0.2	39	37	46	122
2020	5	22	46	50.2	1009.5	63.5	349.1	7	3.9	10.4	0	0.059	3.71E-10	722.1	5.00E-09	1881	1881	5.00E-09	6.34E-05	774.5	0.0032	1880	1888	0.0001	0.00044507	0.0013	1299.7	1524.4	0	0.1	58	69	167	294
2020	5	22	47	48.9	1009.8	65.1	349.6	7	3.8	11.9	0	0.059	7.64E-10	756.5	3.20E-08	1880	1880	3.50E-09	6.48E-05	843.3	0.0013	1880	1884	0.0013	0.000423944	0.0019	1296.3	1513.6	0	0	11	16	25	52
2020	5	22	48	47.5	1010.3	68.1	356.4	7	4.4	10.6	0	0.059	4.03E-10	774.2	3.00E-09	1877	1886	2.00E-09	7.04E-06	687.4	0.0003	1867	1867	0.0003	0.00045493	0.0011	1241.4	1477.6	0	0	329	316	438	1083
2020	5	22	49	46.2	1010.5	70.3	351.4	7	3.7	10.3	0	0.013	6.89E-10	843	6.00E-09	1884	1884	6.00E-09	4.23E-05	791.2	0.0006	1884	1884	0.0006	0.000392958	0.0011	1217.2	1436.8	0	0	32	36	49	117
2020	5	22	50	45.3	1010.6	69.5	351.6	7	4.8	13.7	0	0.013	5.91E-10	830	1.00E-08	1880	1885	7.94E-10	2.68E-05	774.3	0.0004	1873	1885	0.0001	0.00038169	0.0011	1220.3	1417.6	0	0	123	127	83	333
2020	5	22	51	44.6	1010.8	71.2	359.5	7	4.3	9.5	0	0.013	3.89E-10	740.6	4.00E-09	1858	1887	1.00E-09	1.83E-05	739.7	0.0004	1884	1886	0.0003	0.000504225	0.0011	1181.4	1400.8	0	0	21	17	22	60
2020	5	22	52	44.2	1011	72.6	335.8	7	2.6	7.3	0	0.013	4.92E-10	826.2	5.00E-09	1881	1883	1.00E-09	3.24E-05	809.7	0.0005	1881	1883	0.0001	0.000404225	0.0012	1224.9	1496.8	0	0	40	40	9	89
2020	5	22	53	43.5	1011.3	73.2	337.8	7	3.1	6.9	0	0	3.89E-10	725.6	4.00E-09	1879	1880	3.00E-09	1.83E-05	723.2	0.0004	1879	1885	0.0004	0.000442254	0.0016	1216.6	1439.2	0	0	32	31	13	76
2020	5	23	1	35.1	1013.9	92.3	0	10	0	0	0.286	1.155	2.40E-10	712.9	3.00E-09	1881	1881	3.00E-09	5.71E-06	711.5	0.0003	1881	1881	0.0003	0.000822857	0.0022	2005.7	2226.4	0	0	0	1	11	12
2020	5	23	2	36.3	1014.1	93.3	358.8	7	0	0	0.286	1.155	3.94E-10	780	8.00E-09	1880	1880	1.00E-09	1.86E-05	763.3	0.0008	1880	1880	0.0008	0.000702857	0.0022	2027.6	2243.2	0	0	9	13	26	48
2020	5	23	3	37.4	1014.2	93.7	314.7	11	0	0	0.286	1.155	2.39E-10	729.4	2.00E-09	1884	1884	2.00E-09	7.14E-06	712.2	0.0002	1884	1884	0.0002	0.00081	0.0027	2022.4	2243.2	0	0	4	4	16	24
2020	5	23	4	37.8	1014.4	93.6	314.4	11	0	0	0.286	1.155	2.30E-10	712	1.00E-09	1886	1886	1.00E-09	1.13E-05	728.7	0.0005	1880	1886	0.0001	0.000870423	0.0028	2038.1	2243.2	0	0	9	5	23	37
2020	5	23	5	38.1	1014.4	93.5	215.7	12	0.1	0.7	0.286	2.092	2.17E-10	708.6	1.00E-09	1885	1885	1.00E-09	5.71E-06	743.8	0.0001	1867	1877	0.0001	0.000888571	0.0028	2006.2	2234.8	0	0	6	13	19	38
2020	5	23	6	39	1014.5	92.7	206.5	8	0.1	0.9	0.286	2.092	2.37E-10	725.2	2.00E-09	1881	1881	2.00E-09	5.71E-06	708.7	0.0002	1881	1881	0.0002	0.000961429	0.0028	2048.8	2245.6	0	0	209	231	82	522
2020	5	23	7	41	1014.4	90.7	234.7	12	0.5	1.8	0.286	2.092	2.22E-10	707	1.00E-09	1870	1885	3.16E-10	1.41E-06	690.2	0.0001	1870	1885	0	0.000823944	0.0035	2021.5	2245.6	0	0	1	3	33	37
2020	5	23	8	43	1014.2	89.6	227.5	12	0.7	2.1	0.286	2.092	2.42E-10	741.6	1.00E-09	1866	1875	5.01E-10	1.29E-05	776.4	0.0004	1879	1879	0.0004	0.001091429	0.0033	2051.7	2248	0	0	35	29	42	106
2020	5	23	9	43.2	1014.4	88.5	231.8	12	0.6	2.4	0.286	0.843	2.48E-10	759.4	1.00E-09	1866	1883	3.98E-10	8.57E-06	794.7	0.0001	1866	1884	0.0001	0.00099	0.0036	2021.2	2245.6	0	0	163	151	57	371
2020	5	23	10	44.4	1014.4	85.8	247	6	0.6	2.2	0.286	0.843	2.93E-10	724.3	4.00E-09	1880	1880	4.00E-09	8.57E-06	688.7	0.0004	1880	1880	0.0004	0.001105714	0.0035	2058.4	2264.8	0	0	7	7	16	30
2020	5	23	11	45.7	1014.3	83.6	215.8	12	0.6	2.4	0.286	0.843	2.41E-10	705.8	1.00E-09	1869	1869	1.00E-09	7.14E-06	740.9	0.0001	1860	1869	0.0001	0.001227143	0.0033	2034.9	2251.6	0	0.1	37	48	26	111
2020	5	23	12	46.8	1014.3	79.7	282.2	4	0.8	2.7	0.286	0.843	2.15E-10	671.1	3.98E-10	1847	1881	3.98E-10	2.86E-06	706.6	0.0001	1875	1881	0	0.001021429	0.0034	2015.4	2264.8	0	0.1	118	115	35	268
2020	5	23	13	48.9	1014.3	75.8	307.3	11	0.7	1.9	0.286	0.348	2.46E-10	705.8	1.00E-09	1856	1864	1.00E-09	7.14E-06	723.2	0.0001	1859	1864	0.0001	0.000854286	0.0029	2032.2	2264.8	0	0.1	763	763	284	1810
2020	5	23	14	47.5	1014.3	78.3	229.2	12	0.4	1.9	0.286	0.348	2.59E-10	775.3	1.00E-09	1881	1884	7.94E-10	8.45E-06	758	0.0001	1879	1881	0.0001	0.000598592	0.0026	2055.9	2264.8	0	0.2	55	54	13	122
2020	5	23	15	45.3	1014.3	80.3	207.3	8	0.2	1.2	0.286	0.348	2.46E-10	722.3	1.00E-09	1860	1863	5.01E-10	0	636	0	1869.5	1882.5	0	0.000833803	0.0025	2055.1	2251.6	0	0.1	7	7	29	43
2020	5	23	16	45.7	1014.4	81.5	322.2	11	0	0.6	0.286	0.348	2.44E-10	739.5	1.00E-09	1854	1874	1.00E-09	8.45E-06	740.3	0.0001	1860	1884	0.0001	0.000716901	0.0025	2045.1	2264.8	0	0	10	11	41	62
2020	5	23	17	43.9	1014.5	82.8	335.5	7	0	0	0.286	0.468	3.77E-10	776.7	6.00E-09	1880	1883	7.94E-10	2.00E-05	794.1	0.0006	1880	1884	0.0001	0.000714286	0.0025	2065.7	2262.4	0	0	7	7	43	57
2020	5	23	18	43	1014.6	82.5	339.3	7	0	0	0.286	0.468	2.86E-10	793.3	2.00E-09	1881	1881	2.00E-09	1.14E-05	776.5	0.0002	1881	1881	0.0002	0.000742857	0.0024	2038.7	2245.6	0	0	8	7	47	62
2020	5	23	19	42.4	1014.7	83.4	338.3	7	0.1	1.3	0.286	0.468	2.53E-10	742.1	1.00E-09	1862	1880	3.16E-10	8.57E-06	742.3	0.0001	1862	1880	0.0001	0.000721429	0.0027	2021.8	2245.6	0	0	5	2	18	25
2020	5	23	20	42.4	1014.9	84.5	323.5	11	0	0.1	0.286	0.468	2.71E-10	741.2	2.00E-09	1884	1884	2.00E-09	5.71E-06	740.8	0.0002	1884	1884	0.0002	0.000718571	0.0028	2041.9	2252.8	0	0	3	1	30	34
2020	5	23	21	42.3	1015	84.1	314.4	11	0	0	0.286	0.46	3.25E-10	811.9	2.00E-09	1859	1879	7.94E-10	1.29E-05	777.7	0.0002	1851	1887	0.0001	0.000661429	0.0027	1995.7	2245.6	0	0	1	1	31	33
2020	5	23	22	42.6	1015.1	84.3	270.7	14	0	0	0.286	0.46	2.73E-10	776.7	2.00E-09	1879	1884	7.94E-10	8.57E-06	741.5	0.0002	1879	1880	0.0001	0.000792857	0.0027	2060.2	2245.6	0	0	3	1	34	38
2020	5	23	23	42.8	1015.1	81.8	233.7	12	0.5	2.5	0.286	0.46	2.29E-10	723.8	1.00E-09	1884	1884	1.00E-09	4.29E-06	707.1	0.0001	1840	1884	0.0001	0.000738571	0.0028	2036.7	2250.4	0	0	5	3	43	51
2020	5	23	24	43.5	1015.3	82	226.9	12	0.4	1.6	0.286	0.46	2.52E-10	756.8	1.00E-09	1842	1885	7.94E-10	8.45E-06	774.4	0.0001	1885	1885	0.0001	0.000529577	0.0027	2036.6	2245.6	0	0	1	4	27	32
2020	5	23	25	43.7	1015.4	81.4	212.6	8	0.6	2.1	0.286	0.59	2.67E-10	740.1	2.00E-09	1880	1885	7.94E-10	2.82E-06	723.1	0.0001	1885	1885	0.0001	0.000940845	0.0029	2023.8	2243.2	0	0	6	7	49	62
2020	5	23	26	43.9	1015.4	81	212.2	8	0.7	2.2	0.286	0.59	2.52E-10	757.3	1.00E-09	1868	1877	7.94E-10	7.04E-06	756.3	0.0001	1855	1877	0.0001	0.000822535	0.0031	2030.2	2245.6	0	0	0	1	26	27
2020	5	23	27	43.5	1015.5	80	234.1	12	0.7	1.9	0.286	0.59	2.21E-10	688	1.00E-09	1860	1875	5.01E-10	9.86E-06	756.9	0.0001	1860	1875	0.0001	0.000750704	0.0031	2060.5	2245.6	0	0	2	4	27	33
2020	5	23	28	43.5	1015.6	79.1	306.7	11	0.2	1.8	0.286	0.59	2.61E-10	774	1.00E-09	1833	1884	3.16E-10	8.45E-06	775	0.0001	1850	1884	0	0.000626761	0.0029	2039.4	2245.6	0	0	4	6	34	44
2020	5	23	29	43.9	1015.8	80.2	256.7	6	0.2	1.2	0.286	0.602	2.37E-10	740.4	1.00E-09	1861	1882	5.01E-10	8.45E-06	740.4	0.0001	1844	1882	0.0001	0.000378873	0.003	2017.6	2246.8	0	0	2	2	35	39
2020	5	23	30	44.2	1015.8	79.5	237.8	6	0.1	1	0.286	0.602	3.45E-10	681.5	3.00E-09	1857	1881	1.00E-09	1.97E-05	700.6	0.0003	1855	1881	0.0001	0.0002	0.0027	1999.2	2246.8	0	0	2	2	35	39
2020	5	23	31	44.6	1016	80.2	314.7	11	0	0.6	0.286	0.602	3.76E-10	699	5.00E-09	1853	1875	5.01E-10	2.11E-05	699.5	0.0004	1866	1876	0.0001	0.000302817	0.0032	2030.8	2245.6	0	0	2	3	17	22
2020	5	23	32	45	1016.1	79.3	315.6	11	0	0.4	0.286	0.602	2.13E-10	688.9	5.01E-10	1849	1849	3.98E-10	2.86E-06	689.7	0.0001	1877	1877	0.0001	0.000787143	0.0034	2033.8	2245.6	0	0	3	4	26	33
2020	5	23	33	45.3	1016.2	75.9	347.2	7	0.1	1.3	0.286	1.203	2.73E-10	793.2	2.00E-09	1884	1884	2.00E-09	8.57E-06	771.9	0.0001	1861	1864	0.0001	0.000878571	0.0036	2027.7	2245.6	0	0	0	3	18	21
2020	5	23	34	45.5	1016.4	77.7	323.6	11	0	0.9	0.286	1.203	2.27E-10	726.1	6.31E-10	1838	1880	2.51E-10	1.29E-05	778.4	0.0002	1864	1880	0	0.000694286	0.0033	2002.6	2262.4	0	0	4	6	23	33
2020	5	23	35	45.9	1016.6	76.8	302.4	4	0.1	1.3	0.286	1.203	2.50E-10	760.5	1.00E-09	1880	1881	7.94E-10	7.14E-06	742.8	0.0001	1881	1881	0.0001	0.00095	0.0036	2058.4	2245.6	0	0	3	3	15	21
2020	5	23	36	45.9	1016.7	70.4	267.6	14	0.1	1.2	0.286	1.203	2.17E-10	739.7	6.31E-10	1836	1852	3.16E-10	5.71E-06	774	0.0001	1836	1864	0.0001	0.000995714	0.0034	2025.9	2250.4	0	0	6	7	26	39
2020	5	23	37	47.1	1016.4	67.4	0.5	10	1.1	3	0.286	1.036	2.12E-10	707.9	3.98E-10	1856	1850	3.16E-10	1.43E-06	725.1	0.0001	1856	1856	0.0001	0.001018571	0.0034	2014.2	2245.6	0	0	3	4	42	49
2020	5	23	38	48.4	1016.6	65.2	339	7	0.4	2.5	0.286	1.036	2.18E-10	688.8	6.31E-10	1876	1876	6.31E-10	2.86E-06	707.2	0.0001	1876	1876	0.0001	0.001068571	0.00345	1991.8	2245.6	0	0	7	9	31	47
2020	5	23	39	49.1	1016.2	56.8	359.7	7	1.1	2.8	0.286	1.036	2.47E-10	740.9	1.00E-09	1880	1880	1.00E-09	5.71E-06	758.1	0.0001	1866	1869	0.0001	0.00121	0.0035	2041.6	2245.6	0	0	99	98	34	231
2020	5	23	40	50.5	1016.2	65.2	306.7	11	0.5	2.7	0.286	1.036	2.17E-10	706.9	6.31E-10	1867	1880	3.16E-10	2.86E-06	742.8	0.0001	1867	1883	0.0001	0.001002857	0.0034	2037.8	2245.6	0	0.1	31	32	16	79
2020	5	23	41	51.3	1016.1	64.8	282.4	4	0.2	1.2	0.297	1.344	2.24E-10	723.8	6.31E-10	1873	1874	3.16E-10	4.29E-06	724.1	0.0001	1873	1884	0.0001	0.000724286	0.0033	2067.3	2262.4	0	0.1	1	1	19	21
2020	5	23	42	50.7	1016.2	50.6	345.2	7	1.3	4.8	0.297	1.344	2.20E-10	706.7	1.00E-09	1871	1871	1.00E-09	2.86E-06	689.1	0.0001	1866	1869	0.0001	0.000107143	0.0016	2034	2249.2	0	0.1	771	742	191	1704
2020	5	23	43	50.7	1016.2	60.4	5.3	10	0.8	2.5	0.297	1.344	2.49E-10	740.2	1.00E-09	1869	1880	7.94E-10	4.23E-06	722.4	0.0001	1868	1879	0.0001	0.000435211	0.0014	2022.4	2262.4	0	0.1	8	4	16	28
2020	5	23	44	50.7	1016.3	59.4	197.2	8	0.2	1.6	0.297	1.344	3.32E-10	739.7	6.00E-09	1880	1880	6.00E-09	1.27E-05	722.3	0.0006	1880	1880	0.0006	0.00035493	0.0013	2018.2	2249.2	0	0.1	99	92	24	215
2020	5	23	45	50.5	1016.2	59.1	314.5	11	0.5	1.9	0.297	0.925	2.39E-10	722.3	7.94E-10	1873	1873	7.94E-10	3.66E-05	774.4	0.002	1880	1884	0.0001	0.000357746	0.0013	2026.7	2251.6	0	0.2	1597	1675	636	3908
2020	5	23	46	48	1016.1	60	188	2	0.9	2.7	0.297	0.925	2.23E-10	670.6	1.00E-09	1869	1869	1.00E-09	5.63E-06	735.2	0.0001	1860	1884	0.0001	0.000473239	0.0013	2024.3	2262.4	0	0.2	639	630	112	1381
2020	5	23	47	46.9	1016.1	58.2	355.7	7	0.9	3.3	0.297	0.925	2.32E-10	705.7	7.94E-10	1869	1883	5.01E-10	5.63E-06	723.1	0.0001	1883	1883	0.0001	0.000366197	0.0015	2027.4	2250.4	0	0	640	696	104	1440
2020	5	23	48	45.7	1016	60.7	228.4	12	0.2	1.3	0.297	0.925	2.89E-10	739.7	3.00E-09	1880	1880	3.00E-09	4.23E-06	739.9	0.0001	1872	1882	0.0001	0.000432394	0.0011	2037.1	2245.6	0	0.1	353	363	81	797
2020	5	23	49	45.5	1016.2	59.6	342.8	7	0.5	2.1	0.297	0.074	2.15E-10	667.6	7.94E-10	1864	1871	5.01E-10	5.63E-06	721.9	0.0001	1879	1879	0.0001	0.000469014	0.0012	2005.7	2234.8	0	0	312	294	82	688
2020	5	23	51	45.5	1016.2	59.6	357.2	7	0.9	3.4	0.297	0.074	2.20E-10	705.3	7.94E-10	1880	1883	6.31E-10	2.82E-06	722.3	0.0001	1883	1883	0.0001	0.000407042	0.0011	2042	2245.6	0	0	14	15	18	47
2020	5	23	52	45.3	1016.1	59.9	0.5	10	0.4	3.1	0.297	0.074	2.57E-10	757.3	1.00E-09	1871	1884	1.00E-09	4.23E-06	705.1	0.0001	1856	1884	0.0001	0.000483099	0.0013	2014.6	2245.6	0	0	7	10	23	40
2020	5	23	53	45	1016.1	62.1	327.8	7	0.3	2.5	0.297	0	2.64E-10	670.9	4.00E-09	1881	1881	4.00E-09	5.63E-06	705.4	0.0001	1856	1876	0.0001	0.000433803	0.0011	2018.2	2237.2	0	0	23	26	33	82
2020	5	24	1	38.5	1017.6	84.3	270	14	0	0	0	0.865	2.86E-10	772.9	3.00E-09	1881	1881	3.00E-09	1.27E-05	773.5	0.0002	1881	1887	0.0001	0.000526761	0.0012	1986.1	2243.2	0	0	24	24	23	71
2020	5	24	2	39.4	1017.7	83.7	271.2	14	0	0.1	0	0.865	2.32E-10	742.4	1.00E-09	1875	1887	3.16E-10	5.63E-06	725.2	0.0001	1845	1887	0	0.000347887	0.0012	1988.8	2226.4	0	0	14	17	68	99
2020	5	24	3	41	1017.7	81.1	267.3	14	0.1	1.3	0	0.865	3.22E-10	777.2	6.00E-09	1881	1881	6.00E-09	1.97E-05	794	0.0006	1881	1881	0.0006	0.000373239	0.0012	2002.4	2243.2	0	0	6	5	29	40
2020	5	24	4	42.6	1018	77.7	236.3	6	0.4	1.8	0	0.865	2.31E-10	723.4	1.00E-09	1886	1886	1.00E-09	1.13E-05	775.1	0.0003	1868	1886	0.0001	0.000484507	0.0012	2026.7	2245.6	0	0	4	3	26	33
2020	5	24	5	44.1	1018.1	72.9	305.1	11	0.3	2.4	0	2.164	2.78E-10	793.1	1.00E-09	1877	1887	1.00E-09	5.63E-06	707.3	0.0001	1857	1887	0.0001	0.000490141	0.0012	2028.5	2245.6	0	0	4	2	39	45
2020	5	24	6	45	1018.1	71.1	324.5	11	0.3	1.3	0	2.164	2.94E-10	759.5	3.00E-09	1880	1886	6.31E-10	7.04E-06	725.3	0.0001	1849	1884	0.0001	0.000425352	0.0012	1996.6	2245.6	0	0	9	12	77	98
2020	5	24	7	45.5	1018.1	67.1	6.6	10	0.6	1.9	0	2.164	2.78E-10	808.1	1.00E-09	1842	1886	3.98E-10	9.86E-06	773.7	0.0001	1842	1886	0	0.000359155	0.0011	2026.1	2245.6	0	0	5	5	60	70
2020	5	24	8	46.2	1018.1	67.9	339	7	0.3	2.2	0	2.164	2.57E-10	739.5	1.00E-09	1861	1886	7.94E-10	4.23E-06	687.7	0.0001	1861	1875	0.0001	0.000373239	0.0014	2029.4	2245.6	0	0	1	0	24	25
2020	5	24	9	48.7	1018.2	66.8	334.5	7	0.5	2.5	0	2.133	3.68E-10	843.4	5.00E-09	1881	1882	6.31E-10	2.25E-05	860.9	0.0005	1881	1882	0.0001	0.000422535	0.0014	2014.2	2245.6	0	0	7	4	22	33
2020	5	24	10	51.4	1018.3	62.8	315.5	11	0.3	1.2	0	2.133	3.00E-10	827	1.00E-09	1854	1886	7.94E-10	1.69E-05	862.2	0.0001	1854	1886	0.0001	0.000280282	0.001	1981.2	2262.4	0	0.2	2	3	22	27
2020	5	24	11	53.4	1018.1	60.4	280.7	14	0.8	1.6	0	2.133	2.50E-10	705.5	2.00E-09	1880	1880	2.00E-09	1.69E-05	842.8	0.0002	1873	1880	0.0001	0.000452113	0.001	2055.3	2264.8	0.2	0.6	3	4	24	31
2020	5	24	12	56.5	1018.1	53.4	277.9	14	0.7	1.8	0	2.133	2.66E-10	825	1.00E-09	1869	1873	6.31E-10	5.63E-06	721.9	0.0001	1865	1869	0.0001	0.000330986	0.0009	2048.3	2272	0.4	0.6	9	7	33	49
2020	5	24	13	56.8	1018.1	53.7	323.4	11	1.2	3.4	0	2.676	2.17E-10	670.4	1.00E-09	1879	1879	1.00E-09	1.41E-06	653.8	0.0001	1879	1879	0.0001	0.000315493	0.0009	2053.7	2264.8	0.4	0.7	78	80	25	183
2020	5	24	14	56.8	1018	52.9	318.8	11	0.7	2.5	0	2.676	2.78E-10	757	3.00E-09	1880	1882	6.31E-10	1.27E-05	773.9	0.0003	1880	1882	0.0001	0.000250704	0.0009	2024.3	2264.8	0.5	0.7	17	9	4	30
2020	5	24	15	58.3	1018	52.8	318.9	11	0.9	3.7	0	2.676	1.99E-10	636	2.51E-10	1874.5	1875.5	2.00E-10	8.45E-06	739.6	0.0001	1856	1880	0.0001	0.000376056	0.0009	2035.4	2281.6	0.4	0.6	12	8	29	49
2020	5	24	16	58.6	1018.1	51.4	318.2	11	1	4.5	0	2.676	2.17E-10	688	7.94E-10	1869	1869	7.94E-10	2.82E-06	687.7	0.0001	1869	1869	0.0001	0.000252113	0.0012	2030.7	2281.6	0.5	0.7	3	5	21	29
2020	5	24	17	58.5	1018	50	328	7	1.2	3.7	0	3.478	2.73E-10	741.7	2.00E-09	1880	1880	2.00E-09	7.04E-06	741.8	0.0001	1869	1878	0.0001	0.000407042	0.0012	2051.7	2264.8	0.6	0.7	104	96	48	248
2020	5	24	18	60.3	1018.2	51.1	313.8	11	0.9	4.8	0	3.478	2.85E-10	825.9	1.00E-09	1880	1881	7.94E-10	8.45E-06	739.5	0.0001	1869	1879	0.0001	0.000361972	0.0009	2045.1	2264.8	0.6	0.7	126	118	92	336
2020	5	24	19	58.6	1018.1	51.3	308.1	11	0.8	2.8	0	3.478	2.39E-10	705.3	1.00E-09	1873	1875	6.31E-10	8.45E-06	739.4	0.0002	1872	1873	0.0001	0.0003	0.0009	2010.9	2264.8	0.7	0.9	3396	3400	1118	7914
2020	5	24	20	61.5	1018	45.8	317.5	11	1.5	4.2	0	3.478	2.14E-10	670.5	5.01E-10	1850	1869	5.01E-10	5.63E-06	722.7	0.0001	1881	1881	0.0001	0.000457746	0.0013	2052	2264.8	0.6	0.8	701	731	324	1756
2020	5	24	21	62.4	1018	42.7	324.2	11	1.7	5.4	0	3.66	2.69E-10	756.7	2.00E-09	1882	1882	2.00E-09	1.55E-05	859.1	0.0001	1877	1877	0.0001	0.000408451	0.0009	2013.6	2264.8	0.7	0.8	2086	2029	445	4560
2020	5	24	22	63.5	1017.9	39.8	303.5	4	0.9	4	0	3.66	2.87E-10	792.3	3.00E-09	1884	1886	1.00E-09	5.63E-06	706.1	0.0003	1884	1884	0.0003	0.000323944	0.0009	2069.9	2281.6	0.7	0.9	348	381	33	762
2020	5	24	23	64.6	1017.9	38.8	324.2	11	1.3	3.9	0	3.66	2.47E-10	790.5	1.00E-09	1862	1871	6.31E-10	1.27E-05	807.7	0.0001	1853	1871	0.0001	0.000297183	0.0009	2068.9	2284	0.7	0.9	334	350	49	733
2020	5	24	24	66.2	1017.6	33.7	315.7	11	1.5	4.3	0	3.66	1.92E-10	636	2.51E-10	1871.5	1877.5	2.00E-10	1.13E-05	775.2	0.0001	1878	1880	0.0001	0.000335211	0.0009	2066.7	2272	0.9	1.1	221	226	84	531
2020	5	24	25	68.2	1017.5	34	344.2	7	2.3	6.4	0	2.747	2.66E-10	791.4	1.00E-09	1881	1884	7.94E-10	5.63E-06	705.5	0.0001	1881	1881	0.0001	0.000312676	0.0008	2040.8	2281.6	0.9	1.2	809	855	141	1805
2020	5	24	26	70.2	1017.3	28.5	335.7	7	1.7	4.2	0	2.747	2.56E-10	807.6	1.00E-09	1862	1886	7.94E-10	9.86E-06	807.6	0.0001	1871	1886	0.0001	0.000216901	0.0008	2011.6	2281.6	1.1	1.4	1304	1435	374	3113
2020	5	24	27	71.4	1017.2	28.1	336.9	7	1.9	6.1	0	2.747	2.30E-10	756.5	7.94E-10	1881	1881	7.94E-10	1.27E-05	842.2	0.0001	1854	1882	0.0001	0.000230986	0.0008	2058.1	2284	1.4	1.6	895	986	273	2154
2020	5	24	28	70.9	1017.2	25.8	347.5	7	2.7	8.8	0	2.747	2.11E-10	722	7.94E-10	1882	1882	7.94E-10	8.45E-06	791.8	0.0001	1864	1884	0.0001	0.000226761	0.0007	2055	2291.2	1.5	1.7	1071	1235	165	2471
2020	5	24	29	65.5	1017.1	32.2	1.8	10	2.6	6.7	0	2.351	2.46E-10	842.3	1.00E-09	1866	1879	6.31E-10	1.13E-05	842.3	0.0001	1873	1879	0.0001	0.000240845	0.0008	2024.6	2284	1.5	1.7	37	48	10	95
2020	5	24	30	71.6	1016.9	29.2	310.1	11	1.4	3.9	0	2.351	2.35E-10	792.2	1.00E-09	1886	1886	1.00E-09	1.41E-06	653.5	0.0001	1879	1879	0.0001	0.000323944	0.0008	2050.6	2284	1.4	1.6	1044	1068	201	2313
2020	5	24	31	66.9	1017	31.8	334.7	7	2.1	6	0	2.351	2.03E-10	721.8	1.00E-09	1849	1879	5.01E-10	1.27E-05	878.2	0.0001	1867	1886	0	0.000312676	0.0008	2041.9	2284	1.5	1.7	50	36	5	91
2020	5	24	32	67.5	1017.1	32	325.7	11	1.1	4.6	0	2.351	2.51E-10	775.6	1.00E-09	1886	1886	1.00E-09	1.41E-06	687.4	0.0001	1884	1884	0.0001	0.000319718	0.0008	2063.1	2281.6	1.4	1.6	1264	1247	400	2911
2020	5	24	33	66.7	1017.1	33.6	310.5	11	1.2	4.8	0	1.892	1.97E-10	687.5	6.31E-10	1852	1872	5.01E-10	8.45E-06	739.7	0.0001	1872	1884	0.0001	0.000408451	0.0008	2063.1	2284	1.4	1.6	25	38	14	77
2020	5	24	35	63.5	1017	34.5	326	11	1.5	4.5	0	1.892	2.31E-10	753.4	7.94E-10	1869	1884	6.31E-10	5.63E-06	721.7	0.0001	1847	1869	0.0001	0.000204225	0.0008	2081.6	2281.6	1.3	1.5	1225	1238	360	2823
2020	5	24	36	61	1017	36.4	327.9	7	1.3	4.5	0	1.892	3.08E-10	775.7	3.00E-09	1880	1883	2.00E-09	5.63E-06	671	0.0003	1880	1880	0.0003	0.000333803	0.0008	2048.8	2281.6	1.1	1.4	24	38	2	64
2020	5	24	37	60.6	1016.9	34.1	352	7	2.2	5.4	0	1.469	2.19E-10	688.3	1.00E-09	1855	1887	6.31E-10	2.82E-06	670.9	0.0001	1887	1887	0.0001	0.000311268	0.0009	2045.1	2264.8	1	1.2	173	186	46	405
2020	5	24	38	61.5	1016.9	34.2	328.3	7	1.3	4.5	0	1.469	3.45E-10	843.4	3.00E-09	1881	1883	7.94E-10	8.45E-06	756.9	0.0002	1858	1883	0.0001	0.000297183	0.0009	2040.3	2266	0.8	1.1	16	15	2	33
2020	5	24	39	61.9	1016.8	36.8	330.9	7	1.6	5.1	0	1.469	2.01E-10	669.8	2.51E-10	1882	1839	2.51E-10	1.97E-05	791.5	0.0006	1881	1886	0.0001	0.000284507	0.0009	1992.8	2264.8	0.8	1	42	33	63	138
2020	5	24	40	62.4	1016.7	34.2	345.5	7	2	5.2	0	1.469	2.55E-10	722.6	2.00E-09	1883	1883	2.00E-09	7.04E-06	722.6	0.0002	1883	1883	0.0002	0.000123944	0.0009	2039.4	2291.2	0.8	1	1978	2004	428	4410
2020	5	24	41	61	1016.7	35.7	4.8	10	3.2	6.9	0	1.026	5.85E-10	740.2	2.50E-08	1880	1881	1.00E-09	4.37E-05	757.8	0.0025	1880	1884	0.0002	5.77E-05	0.0009	2013.7	2263.6	0.8	1	1515	1576	362	3453
2020	5	24	42	59.5	1016.8	39.6	341.4	7	2.6	8.1	0	1.026	2.35E-10	705.3	1.00E-09	1875	1880	6.31E-10	5.63E-06	704.8	0.0001	1875	1875	0.0001	1.13E-05	0.0003	1991.9	2291.2	0.7	0.8	1141	1134	190	2465
2020	5	24	43	59.2	1016.9	38.3	354.6	7	3.3	7.6	0	1.026	2.67E-10	808.3	1.00E-09	1876	1883	1.00E-09	1.13E-05	756.4	0.0002	1879	1879	0.0002	4.23E-06	0.0001	2060.4	2264.8	0.6	0.7	1153	1203	172	2528
2020	5	24	44	59.4	1017	38.7	353	7	2.7	8.4	0	1.026	2.46E-10	705.2	2.00E-09	1868	1875	1.00E-09	5.63E-06	705.1	0.0001	1876	1876	0.0001	1.13E-05	0.0005	1997.1	2264.8	0.5	0.7	24	22	24	70
2020	5	24	45	59.2	1017	36.6	358.6	7	1.6	4.5	0	0.866	2.32E-10	704.9	1.00E-09	1856	1875	1.00E-09	4.23E-06	704.9	0.0001	1856	1875	0.0001	9.86E-06	0.0005	2044.4	2264.8	0.5	0.7	217	218	105	540
2020	5	24	46	58.6	1017	36.6	337.5	7	0.9	4	0	0.866	1.23E-09	756.8	5.00E-08	1880	1880	1.50E-09	1.41E-06	653.5	0.0001	1879	1879	0.0001	2.82E-06	0.0001	1995.7	2264.8	0.4	0.6	406	422	30	858
2020	5	24	47	57.9	1016.8	35.7	355.6	7	1.3	3.9	0	0.866	2.58E-10	738.8	2.00E-09	1881	1881	2.00E-09	8.45E-06	738.8	0.0002	1881	1881	0.0002	7.04E-06	0.0004	2028	2264.8	0.4	0.6	863	903	118	1884
2020	5	24	48	56.8	1016.7	37.5	335.6	7	1.1	5.1	0	0.866	4.00E-10	861.6	6.00E-09	1881	1884	1.00E-09	2.82E-06	688.2	0.0001	1861	1880	0	9.86E-06	0.0002	2014.6	2264.8	0.4	0.5	596	539	96	1231
2020	5	24	49	56.1	1016.8	38.5	324.6	11	1.1	5.8	0	0.115	6.40E-10	792.5	2.00E-08	1880	1886	7.94E-10	0	636	0	1869	1883.5	0	4.23E-06	0.0001	2001.8	2264.8	0.3	0.6	318	335	35	688
2020	5	24	50	55.6	1017	39.8	335.5	7	1.5	4.9	0	0.115	2.36E-10	688.6	2.00E-09	1877	1887	1.00E-09	5.63E-06	688.4	0.0002	1877	1887	0.0001	7.04E-06	0.0002	1994.7	2262.4	0.2	0.5	27	17	11	55
2020	5	24	51	55.2	1017	42.2	337.7	7	1.3	5.4	0	0.115	3.98E-10	740.2	6.00E-09	1888	1888	6.00E-09	2.68E-05	774.9	0.0006	1888	1888	0.0006	1.41E-06	0.0001	2025.9	2264.8	0.1	0.5	447	449	502	1398
2020	5	24	52	54.1	1017	42.9	335.6	7	0.4	2.4	0	0.115	2.98E-10	723.7	2.00E-09	1884	1884	2.00E-09	1.41E-05	758.1	0.0002	1884	1884	0.0002	1.41E-06	0.0001	2043.6	2245.6	0.1	0.3	63	64	158	285
2020	5	24	53	53.4	1017.1	44	328.6	7	0.3	2.1	0	0.001	2.51E-10	709	1.00E-09	1875	1877	1.00E-09	1.41E-05	709.6	0.0004	1881	1881	0.0004	2.82E-06	0.0001	2002.2	2245.6	0.1	0.5	26	19	30	75
2020	5	25	1	37.6	1019.4	82.1	314.4	11	0	0.6	0	1.358	4.15E-10	815.8	4.00E-09	1882	1889	5.01E-10	1.55E-05	763.1	0.0004	1882	1887	0.0002	4.23E-06	0.0001	1969.1	2224	0	0	31	25	19	75
2020	5	25	2	39	1019.7	79.8	264.2	14	0.2	1.2	0	1.358	3.82E-10	744.4	8.00E-09	1888	1888	8.00E-09	3.10E-05	812.1	0.0008	1888	1888	0.0008	4.23E-06	0.0001	1987.1	2226.4	0	0	19	12	24	55
2020	5	25	3	40.6	1019.5	77.5	231.9	12	0.1	1	0	1.358	4.09E-10	795.5	4.00E-09	1866	1881	3.00E-09	1.83E-05	793.8	0.0003	1873	1873	0.0003	2.82E-06	0.0001	2002.9	2233.6	0	0	9	14	33	56
2020	5	25	4	43	1019.5	74.9	250	6	0.3	2.1	0	1.358	3.98E-10	690.5	1.30E-08	1880	1887	1.00E-09	2.54E-05	727	0.0013	1880	1887	0.0001	5.63E-06	0.0001	1969.8	2226.4	0	0	6	3	27	36
2020	5	25	5	45	1019.6	72.3	292.8	4	0.7	2.4	0	2.061	4.17E-10	827.5	3.00E-09	1863	1884	2.00E-09	2.11E-05	809.6	0.0003	1851	1872	0.0002	2.82E-06	0.0001	2000.1	2231.2	0	0	3	4	23	30
2020	5	25	6	46.6	1019.6	67.9	339.3	7	0.5	2.2	0	2.061	2.50E-10	704.2	2.00E-09	1877	1877	2.00E-09	5.63E-06	704.2	0.0002	1877	1877	0.0002	2.82E-06	0.0001	2007.8	2245.6	0	0	5	5	32	42
2020	5	25	7	48.9	1019.6	63.2	351.2	7	0.7	2.7	0	2.061	2.91E-10	722.1	2.00E-09	1858	1880	2.00E-09	7.04E-06	705.8	0.0002	1858	1881	0.0001	8.45E-06	0.0002	2025.5	2245.6	0	0	5	7	20	32
2020	5	25	8	50.9	1019.6	57.3	358.4	7	0.8	2.4	0	2.061	2.52E-10	705.8	2.00E-09	1878	1881	5.01E-10	2.82E-06	670.8	0.0001	1842	1874	0.0001	1.41E-06	0.0001	2012.6	2262.4	0	0.2	11	15	13	39
2020	5	25	9	52.7	1019.4	56.6	281.2	14	0.8	3.4	0	2.626	3.35E-10	826	2.00E-09	1869	1884	1.00E-09	2.11E-05	860.5	0.0002	1874	1884	0.0001	5.63E-06	0.0002	2039.3	2264.8	0.2	0.6	3	4	30	37
2020	5	25	10	54.3	1019.5	57.1	334.3	7	1.1	3.3	0	2.626	3.30E-10	809.2	2.00E-09	1871	1884	1.00E-09	1.27E-05	774.8	0.0002	1871	1886	0.0001	5.63E-06	0.0001	2041.4	2264.8	0.4	0.6	6	1	20	27
2020	5	25	11	56.1	1019.6	53	344.6	7	0.8	3	0	2.626	2.45E-10	722.1	1.00E-09	1854	1880	7.94E-10	1.13E-05	774	0.0002	1879	1880	0.0001	1.55E-05	0.0009	2019.7	2264.8	0.6	0.8	287	259	79	625
2020	5	25	12	57.9	1019.6	50.5	354.7	7	1.2	3.7	0	2.626	2.29E-10	704.8	1.00E-09	1871	1875	1.00E-09	5.63E-06	687.6	0.0002	1859	1879	0.0001	1.41E-05	0.0002	2012.4	2266	0.6	0.7	182	192	63	437
2020	5	25	13	58.6	1019.6	47.1	327.7	7	1.1	3.6	0	3.069	3.20E-10	792.2	2.00E-09	1873	1881	2.00E-09	1.13E-05	740.4	0.0002	1873	1881	0.0002	4.23E-06	0.0001	2045.4	2264.8	0.6	1.1	148	148	109	405
2020	5	25	14	59.2	1019.5	50	314.6	11	1.2	2.8	0	3.069	2.75E-10	756.4	2.00E-09	1862	1881	6.31E-10	1.97E-05	844.3	0.0002	1875	1886	0.0001	2.82E-06	0.0001	2048.6	2264.8	0.8	0.9	335	375	138	848
2020	5	25	15	61	1019.3	46	342.3	7	1.1	4.3	0	3.069	3.21E-10	843.7	1.00E-09	1873	1878	1.00E-09	8.45E-06	739.7	0.0001	1844	1878	0.0001	4.23E-06	0.0001	2040.8	2264.8	0.7	0.9	888	918	536	2342
2020	5	25	16	63	1019.3	42.8	353.9	7	1.1	2.8	0	3.069	4.24E-10	862.4	3.00E-09	1884	1887	1.00E-09	1.55E-05	775.1	0.0003	1881	1881	0.0003	1.41E-06	0.0001	2036.2	2264.8	0.7	0.8	152	157	42	351
2020	5	25	17	63.1	1019.3	40.9	15.2	0	1.9	4.9	0	3.346	2.80E-10	706.1	4.00E-09	1880	1880	4.00E-09	2.68E-05	861.8	0.0004	1880	1880	0.0004	2.82E-06	0.0001	2029.1	2264.8	0.7	0.9	1201	1141	149	2491
2020	5	25	19	65.5	1019.1	39.9	345.5	7	1.1	3.1	0	3.346	2.60E-10	722.5	2.00E-09	1860	1879	1.00E-09	1.27E-05	773.9	0.0002	1860	1879	0.0001	1.41E-06	0.0001	2014.3	2281.6	0.8	1	307	341	53	701
2020	5	25	20	66.7	1019.1	39.2	334.7	7	1	2.8	0	3.346	2.92E-10	809.2	1.00E-09	1856	1884	1.00E-09	1.41E-05	809.2	0.0001	1856	1884	0.0001	2.82E-06	0.0001	2057.8	2281.6	0.9	1.1	367	385	51	803
2020	5	25	21	69.4	1019	36.7	316.7	11	0.4	2.2	0	3.416	3.14E-10	791.1	3.00E-09	1878	1879	6.31E-10	1.55E-05	791.1	0.0003	1878	1879	0.0001	0	0	2042	2281.6	1	1.4	1438	1563	341	3342
2020	5	25	22	70.5	1018.7	32.6	311.1	11	0.7	1.8	0	3.416	3.68E-10	774.8	5.00E-09	1884	1888	3.98E-10	9.86E-06	774.1	0.0002	1858	1888	0	5.63E-06	0.0001	2032.4	2284	1.3	1.5	3123	3274	881	7278
2020	5	25	23	71.1	1018.8	33.1	309.3	11	0.7	1.5	0	3.416	1.80E-10	653	2.51E-10	1872.5	1843	2.00E-10	1.69E-05	877.4	0.0002	1854	1887	0.0001	5.63E-06	0.0001	2062.5	2281.6	1.4	1.7	3007	3415	893	7315
2020	5	25	24	71.8	1018.5	30.5	310.7	11	1.1	4	0	3.416	2.69E-10	825.8	1.00E-09	1861	1887	2.00E-10	4.23E-06	722	0.0001	1861	1887	0	2.82E-06	0.0001	2048.4	2281.6	1.5	1.7	1229	1571	307	3107
2020	5	25	25	74.7	1018.4	30.1	291	4	1	3.7	0	3.317	2.62E-10	739.1	2.00E-09	1856	1870	6.31E-10	1.27E-05	756.3	0.0002	1856	1870	0.0001	1.27E-05	0.0006	2033.2	2284	1.6	1.7	1000	1143	342	2485
2020	5	25	26	76.3	1018.4	26.6	304.8	11	1.1	3.1	0	3.317	2.26E-10	722.3	1.00E-09	1882	1883	1.00E-09	8.45E-06	739	0.0001	1882	1882	0.0001	1.97E-05	0.0007	2062.2	2291.2	1.7	1.9	629	804	135	1568
2020	5	25	27	77.5	1018.3	25.5	308.5	11	1.2	3.9	0	3.317	3.61E-10	790.4	8.00E-09	1880	1886	1.00E-09	1.41E-05	688.3	0.0008	1880	1886	0.0001	0.000111268	0.0007	2018.8	2286.4	1.8	2	824	922	231	1977
2020	5	25	28	78.6	1018.2	20.3	322.9	11	1.2	4	0	3.317	2.58E-10	739.8	3.00E-09	1888	1888	3.00E-09	1.13E-05	740.1	0.0003	1888	1888	0.0003	0.000130986	0.0007	2057.8	2293.6	2	2.1	1181	1273	225	2679
2020	5	26	1	47.3	1017.1	68.5	265.2	14	0.4	1.8	0	1.037	4.05E-10	809.5	3.00E-09	1859	1886	3.00E-09	3.52E-05	896.1	0.0003	1859	1886	0.0003	0	0	1450.5	1688.8	0	0	39	24	31	94
2020	5	26	2	48.6	1017.2	67.4	186.1	2	0.1	0.7	0	1.037	4.23E-10	808.3	3.00E-09	1871	1882	2.00E-09	1.69E-05	756.8	0.0003	1871	1882	0.0002	4.23E-06	0.0001	1518.5	1763.2	0	0	11	13	23	47
2020	5	26	3	50.5	1017.3	64	347.5	7	0	0.6	0	1.037	4.49E-10	705.9	1.30E-08	1880	1882	2.00E-09	1.83E-05	756.8	0.0003	1855	1882	0.0002	4.23E-06	0.0001	1558	1840	0	0	2	6	35	43
2020	5	26	5	54.3	1017.3	52.6	335.6	7	0.7	2.2	0	0.892	3.65E-10	739.5	3.00E-09	1866	1881	1.00E-09	2.11E-05	705.2	0.0008	1880	1880	0.0008	2.82E-06	0.0001	1626.1	1900	0	0	0	1	11	12
2020	5	26	6	56.7	1017.1	47.7	5.2	10	2	4.9	0	0.892	5.19E-10	808.4	8.00E-09	1880	1880	3.00E-09	2.39E-05	774.9	0.0008	1880	1880	0.0003	4.23E-06	0.0001	1760.2	2033.2	0	0.2	5	3	57	65
2020	5	26	7	58.5	1017.2	47.7	352	7	1	3.6	0	0.892	4.21E-10	775	3.00E-09	1882	1882	3.00E-09	2.68E-05	808.9	0.0003	1882	1882	0.0003	5.63E-06	0.0002	1829.3	2093.2	0.2	0.5	3	2	8	13
2020	5	26	8	59.5	1017.5	48.4	328.2	7	0.3	1.9	0	0.892	3.44E-10	773.2	3.00E-09	1879	1879	3.00E-09	1.83E-05	773.4	0.0003	1879	1879	0.0003	2.82E-06	0.0001	1850	2129.2	0.4	0.6	3	1	39	43
2020	5	26	9	59.5	1017.7	50.2	317.4	11	0.4	2.5	0	1.699	3.43E-10	740.2	2.00E-09	1885	1885	2.00E-09	1.55E-05	739.3	0.0003	1848	1885	0.0002	5.63E-06	0.0002	1887.2	2128	0.5	0.7	0	2	0	2
2020	5	26	10	59.5	1017.7	48.8	335.7	7	0.4	2.2	0	1.699	5.08E-10	813.8	8.00E-09	1880	1888	1.00E-09	3.80E-05	831	0.0008	1880	1888	0.0001	4.23E-06	0.0001	1840.4	2092	0.5	0.7	15	17	3	35
2020	5	26	11	59.9	1017.7	51.2	321.9	11	0.4	4.3	0	1.699	2.53E-10	687.5	3.00E-09	1880	1880	3.00E-09	5.63E-06	687.5	0.0003	1880	1880	0.0003	7.04E-06	0.0001	1884.1	2167.6	0.6	0.8	9	11	43	63
2020	5	26	12	59.2	1017.8	53.7	331.1	7	0.7	2.2	0	1.699	2.75E-10	791.1	1.00E-09	1856	1887	1.00E-09	1.41E-05	791.3	0.0002	1844	1883	0.0002	2.82E-06	0.0001	1842.9	2185.6	0.5	0.7	2	2	19	23
2020	5	26	13	59.2	1017.9	53.5	348.5	7	1.1	4	0	2.008	2.84E-10	705.1	2.00E-09	1843	1881	2.00E-09	2.11E-05	775.3	0.0003	1848	1885	0.0002	4.23E-06	0.0002	1836.6	2092	0.5	0.7	0	3	16	19
2020	5	26	14	58.6	1018.1	55.9	333.1	7	0.4	1.9	0	2.008	3.35E-10	791.4	3.00E-09	1873	1874	7.94E-10	1.55E-05	774.6	0.0003	1873	1880	0.0001	3.10E-05	0.0009	1828.4	2110	0.5	0.7	3	3	13	19
2020	5	26	15	60.4	1017.7	54.1	358.1	7	0.5	2.1	0	2.008	3.53E-10	791.6	3.00E-09	1881	1882	1.00E-09	1.41E-05	740.1	0.0003	1881	1888	0.0001	3.52E-05	0.0009	1868.5	2185.6	0.5	0.6	9	15	9	33
2020	5	26	16	63.5	1017.6	49.2	242.5	6	0.2	2.4	0	2.008	3.03E-10	739.5	2.00E-09	1878	1878	2.00E-09	4.23E-06	670.7	0.0002	1878	1878	0.0002	4.23E-06	0.0001	1914.8	2174.8	0.6	0.8	11	17	1	29
2020	5	26	17	66.2	1017.6	47.7	285.6	4	0.6	1.9	0	2.69	3.43E-10	825.4	2.00E-09	1875	1881	3.16E-10	2.39E-05	893.3	0.0002	1875	1881	0	0	0	1967.5	2226.4	0.7	0.9	431	458	127	1016
2020	5	26	18	69.4	1017.6	43.2	321.8	11	0.8	2.8	0	2.69	3.95E-10	805.1	3.00E-09	1859	1884	3.00E-09	4.23E-06	684.1	0.0001	1849	1887	0.0001	5.63E-06	0.0001	1971	2218	1	1.3	662	737	254	1653
2020	5	26	19	70	1017.5	38.8	325.9	11	1	3.3	0	2.69	6.66E-10	791.4	1.00E-08	1880	1884	8.00E-09	7.04E-06	687.5	0.0003	1872	1872	0.0003	4.23E-06	0.0001	1971.1	2245.6	1.2	1.4	44	79	11	134
2020	5	26	20	67.8	1017.4	40.3	348.9	7	1.1	3.6	0	2.69	3.42E-10	705.9	8.00E-09	1881	1884	1.00E-09	1.69E-05	705.4	0.0008	1881	1881	0.0008	2.82E-06	0.0001	2001.5	2245.6	1.4	1.5	53	124	19	196
2020	5	26	21	68.4	1017.2	40.9	358.5	7	1.5	3.9	0	2.493	3.04E-10	739.6	3.00E-09	1858	1880	1.00E-09	1.27E-05	740	0.0002	1873	1886	0.0002	0	0	1938.8	2225.2	1.3	1.6	654	739	128	1521
2020	5	26	22	70.5	1017.2	41.5	352.2	7	1.3	3.1	0	2.493	3.12E-10	757.7	2.00E-09	1871	1884	2.00E-09	1.55E-05	757.2	0.0002	1871	1881	0.0001	1.41E-06	0.0001	1980.3	2243.2	1.4	1.6	919	1014	292	2225
2020	5	26	23	72.9	1016.9	38.6	313.7	11	0.7	3.1	0	2.493	2.67E-10	723	2.00E-09	1856	1881	2.00E-09	1.41E-05	757	0.0003	1881	1881	0.0002	2.82E-06	0.0001	1989.8	2228.8	1.4	1.6	868	907	476	2251
2020	5	26	24	73	1017	36.8	331.9	7	0.8	2.8	0	2.493	2.68E-10	740.4	2.00E-09	1875	1878	2.00E-10	4.23E-06	688.4	0.0002	1878	1878	0	2.82E-06	0.0001	1994.9	2226.4	1.6	1.8	299	420	94	813
2020	5	26	25	74.1	1016.7	34.2	286.8	4	1.1	3.1	0	1.979	2.18E-10	690.5	1.00E-09	1875.5	1881	1.00E-09	7.04E-06	708.4	0.0001	1877	1881	0.0001	4.23E-06	0.0001	1992.2	2245.6	1.7	1.9	278	416	45	739
2020	5	26	26	73.8	1016.8	33.9	314.3	11	0.6	2.2	0	1.979	2.29E-10	722.5	2.00E-09	1876	1882	1.00E-09	4.23E-06	687.7	0.0002	1876	1876	0.0002	4.23E-06	0.0001	2020.8	2245.6	1.8	1.9	1037	1064	240	2341
2020	5	26	27	80.2	1016.6	31	289.6	4	0.9	2.1	0	1.979	1.91E-10	656.5	1.00E-09	1871	1864	1.00E-09	9.86E-06	760.3	0.0001	1880	1880	0.0001	4.23E-06	0.0001	1991.1	2267.2	1.9	2.1	757	888	172	1817
2020	5	26	28	80.4	1016.3	25.9	311.7	11	1.3	4.9	0	1.979	2.10E-10	720.3	1.00E-09	1866	1866	1.00E-09	9.86E-06	755.3	0.0001	1876	1879	0.0001	1.41E-06	0.0001	1985.1	2264.8	2.1	2.3	709	880	154	1743
2020	5	26	29	78.1	1016.2	28.2	347.7	7	1	3.6	0	2.155	1.71E-10	684.8	7.94E-10	1856	1856	7.94E-10	1.83E-05	788.5	0.0005	1880	1884	0.0001	1.41E-06	0.0001	1969.4	2245.6	2.2	2.3	874	938	208	2020
2020	5	26	30	80.8	1016	25.2	4	10	1.6	4	0	2.155	3.31E-10	720.3	1.00E-08	1880	1881	1.00E-09	4.23E-06	719.6	0.0001	1837	1876	0	4.23E-06	0.0002	1989.2	2243.2	2.2	2.4	3070	3457	740	7267
2020	5	26	31	81.9	1015.9	24.1	343.4	7	1.5	4.3	0	2.155	1.78E-10	698.5	1.00E-09	1871	1871	1.00E-09	8.45E-06	715.9	0.0002	1869	1869	0.0002	0	0	1981	2245.6	2.3	2.4	2152	2255	701	5108
2020	5	26	32	78.3	1015.8	26.9	332.8	7	0.9	4	0	2.155	2.13E-10	681.1	2.00E-09	1879	1879	2.00E-09	1.41E-05	802.7	0.0002	1879	1887	0.0002	2.82E-06	0.0001	1922.5	2245.6	2.3	2.5	1046	1207	269	2522
2020	5	26	33	76.3	1015.6	30.5	336.1	7	0.7	5.4	0	1.824	2.10E-10	738	2.00E-09	1873	1880	7.94E-10	2.96E-05	895.4	0.0002	1879	1882	0.0002	2.82E-06	0.0001	1927.3	2188	2.2	2.4	203	383	49	635
2020	5	26	34	74.1	1015.7	29.2	345.6	7	0.7	2.8	0	1.824	3.30E-10	824.5	2.00E-09	1859	1876	7.94E-10	9.86E-06	721.2	0.0002	1857	1857	0.0002	0	0	1956.1	2204.8	2.1	2.5	459	577	126	1162
2020	5	26	35	73.6	1015.6	30.6	342.5	7	0.9	3.1	0	1.824	1.88E-10	685.6	2.00E-09	1882	1882	2.00E-09	1.13E-05	774.5	0.0002	1882	1882	0.0002	5.63E-06	0.0001	1948.1	2225.2	2	2.2	1226	1266	323	2815
2020	5	26	36	73.4	1015.6	30.3	348.4	7	1.3	4.3	0	1.824	2.12E-10	701.4	2.00E-09	1856	1879	1.00E-09	1.13E-05	667.2	0.0006	1881	1881	0.0006	2.82E-06	0.0001	1931.2	2226.4	1.9	2.1	1485	1506	401	3392
2020	5	26	37	73	1015.5	29	1.5	10	1.8	5.7	0	1.964	2.05E-10	704.5	1.00E-09	1884	1884	1.00E-09	1.27E-05	756.7	0.0002	1872	1884	0.0001	0	0	1988.8	2233.6	1.9	2.1	1804	1924	477	4205
2020	5	26	38	73	1015.5	29.5	357.1	7	1.3	4.5	0	1.964	3.15E-10	758.2	2.00E-09	1882	1884	2.00E-09	3.24E-05	878.5	0.0003	1876	1884	0.0003	2.82E-06	0.0001	1960.4	2207.2	1.9	2	2724	2934	630	6288
2020	5	26	39	73.4	1015.4	29.2	322.6	11	0.9	3.1	0	1.964	2.73E-10	756.4	2.00E-09	1878	1880	1.00E-09	5.63E-06	687	0.0002	1883	1883	0.0002	1.41E-06	0.0001	1933.3	2224	1.9	2	1339	1422	296	3057
2020	5	26	40	72.1	1015.3	27.9	337.9	7	1.1	4.3	0	1.964	3.98E-10	826.6	3.00E-09	1873	1883	2.00E-09	2.54E-05	758.4	0.0008	1880	1883	0.0002	4.23E-06	0.0002	1875.9	2167.6	1.8	2	2981	3457	536	6974
2020	5	26	41	70.9	1015.2	28.9	347.5	7	1	3.9	0	1.35	3.51E-10	773.5	3.00E-09	1846	1884	2.00E-09	2.11E-05	807.4	0.0003	1846	1881	0.0002	1.41E-06	0.0001	1873.7	2185.6	1.7	1.9	1928	2402	420	4750
2020	5	26	42	70.2	1015.1	30.2	257.5	6	0.7	2.2	0	1.35	3.31E-10	774.1	5.00E-09	1888	1888	5.00E-09	1.83E-05	791.5	0.0005	1888	1888	0.0005	0	0	1848.9	2092	1.6	1.9	1331	1422	267	3020
2020	5	26	43	70.2	1015	29.8	332	7	1	3.7	0	1.35	3.25E-10	791.6	2.00E-09	1874	1874	1.00E-09	9.86E-06	756.8	0.0002	1874	1877	0.0001	2.82E-06	0.0001	1820	2089.6	1.6	1.7	1338	1435	249	3022
2020	5	26	44	69.6	1015	30.7	231.9	12	0.5	1.6	0	1.35	2.88E-10	791.2	2.00E-09	1882	1886	1.00E-09	2.11E-05	826.6	0.0003	1878	1886	0.0001	1.41E-06	0.0001	1843.9	2082.4	1.5	1.7	849	968	256	2073
2020	5	26	45	69.4	1014.9	31.8	306.4	11	0.3	1.5	0	0.885	3.87E-10	791.7	5.00E-09	1880	1886	2.00E-09	2.11E-05	774.3	0.0005	1880	1886	0.0002	0	0	1804.4	2082.4	1.4	1.7	1254	1308	289	2851
2020	5	26	46	69.3	1014.7	31.2	266.9	14	0.2	1.3	0	0.885	3.19E-10	790.6	3.00E-09	1883	1883	3.00E-09	2.25E-05	842.9	0.0003	1883	1885	0.0001	5.63E-06	0.0001	1751.4	2034.4	1.3	1.5	630	732	189	1551
2020	5	26	47	69.3	1014.6	30.7	292.8	4	0.3	2.4	0	0.885	3.22E-10	792	3.00E-09	1856	1887	1.00E-09	1.27E-05	774.5	0.0003	1856	1887	0.0001	1.41E-06	0.0001	1751	2015.2	1.3	1.5	491	630	57	1178
2020	5	26	48	70	1014.6	30.1	353.1	7	1.3	3.1	0	0.885	4.09E-10	740.2	1.30E-08	1880	1884	1.00E-09	4.79E-05	792.4	0.0013	1880	1881	0.0002	2.82E-06	0.0001	1739.7	2072.8	1.3	1.5	341	359	187	887
2020	5	26	49	69.4	1014.6	29.3	296.2	4	0.5	2.5	0	0.034	1.86E-09	809.6	1.00E-07	1880	1887	5.01E-10	1.13E-05	738.9	0.0003	1871	1871	0.0003	1.41E-06	0.0001	1731.4	2083.6	1.4	1.5	189	300	53	542
2020	5	26	50	69.4	1014.5	29.2	0.6	10	0.9	3	0	0.034	4.93E-10	809.2	8.00E-09	1880	1882	4.00E-09	3.80E-05	861	0.0008	1880	1882	0.0004	4.23E-06	0.0001	1724.9	1975.6	1.4	1.6	15	82	15	112
2020	5	26	51	68.5	1014.4	31.2	341.4	7	0.1	1.5	0	0.034	2.59E-10	700.4	3.00E-09	1883	1883	3.00E-09	7.04E-06	704.2	0.0002	1859	1862	0.0001	4.23E-06	0.0002	1655.5	1919.2	1.3	1.6	910	984	346	2240
2020	5	26	52	68	1014.4	31.8	187.5	2	0.1	1.3	0	0.034	3.46E-10	705	1.00E-08	1880	1884	1.00E-09	1.69E-05	688.1	0.001	1880	1884	0.0001	4.23E-06	0.0001	1647.4	1946.8	1.4	1.6	29	99	21	149
2020	5	26	53	67.8	1014.5	32.1	323.3	11	0.2	2.4	0	0	3.82E-10	842	3.00E-09	1880	1884	3.00E-09	1.27E-05	756.1	0.0003	1880	1880	0.0003	0	0	1615.8	1861.6	1.3	1.5	25	71	10	106
2020	5	27	1	55.6	1017	71.7	312.1	11	0.2	1.6	0	0.814	6.72E-10	774.4	1.60E-08	1880	1884	3.00E-09	5.21E-05	792.2	0.0016	1880	1884	0.0003	7.04E-06	0.0002	1239.4	1446.4	0.1	0.2	8	10	6	24
2020	5	27	2	54.7	1016.8	73.8	340.5	7	0.2	1.5	0	0.814	2.81E-10	723	3.00E-09	1874	1883	3.98E-10	9.86E-06	722.7	0.0003	1874	1883	0	0.000170423	0.001	1843.2	2245.6	0.1	0.3	18	10	32	60
2020	5	27	3	54.7	1017.4	77	287.9	4	0.5	2.5	0	0.814	3.41E-10	774.8	6.00E-09	1888	1888	6.00E-09	2.39E-05	860.5	0.0004	1880	1884	0.0001	0.000397183	0.001	1998.6	2252.8	0	0.3	33	41	42	116
2020	5	27	4	55.2	1017.2	75.9	311.5	11	0.4	1.6	0	0.814	3.91E-10	704.9	1.00E-08	1880	1880	1.00E-08	3.24E-05	824.3	0.001	1880	1880	0.001	0.000452113	0.001	1989	2243.2	0.1	0.2	0	7	14	21
2020	5	27	5	56.1	1017.5	76	284.5	4	0.1	0.9	0	1.782	3.05E-10	774.4	2.00E-09	1873	1880	1.00E-09	1.69E-05	792.2	0.0003	1884	1886	0.0001	0.000428169	0.001	2010.2	2234.8	0.1	0.2	108	114	59	281
2020	5	27	6	56.8	1017.6	74.7	339.6	7	0.2	1.9	0	1.782	5.05E-10	850.6	6.00E-09	1880	1886	1.00E-09	1.86E-05	780.3	0.0003	1879	1886	0.0001	0.000101429	0.001	1977.1	2243.2	0.1	0.5	3	1	25	29
2020	5	27	7	58.5	1017.3	65.5	354.9	7	0.4	3.4	0	1.782	5.50E-10	811.6	6.00E-09	1880	1886	2.00E-09	1.97E-05	741.6	0.0003	1877.5	1885	0.0003	5.63E-06	0.0002	1967.9	2243.2	0.2	0.3	5	3	33	41
2020	5	27	8	61	1017.4	64.1	343.8	7	0.8	3.7	0	1.782	3.36E-10	791.5	3.00E-09	1884	1886	3.16E-10	8.45E-06	757.8	0.0002	1876	1886	0	5.63E-06	0.0001	1979.5	2245.6	0.3	0.5	7	9	9	25
2020	5	27	9	65.3	1017.4	57.1	334.4	7	0.8	2.7	0	2.201	4.63E-10	844	4.00E-09	1884	1888	2.00E-09	1.41E-05	739.2	0.0003	1871	1873	0.0001	4.23E-06	0.0001	2027.7	2251.6	0.7	1	26	22	15	63
2020	5	27	10	66.4	1017.5	58.2	273.3	14	0.7	1.8	0	2.201	3.06E-10	757.1	3.00E-09	1874	1880	2.00E-10	1.83E-05	757.5	0.0003	1874	1884	0.0003	1.41E-06	0.0001	2001.7	2264.8	1	1.3	23	37	12	72
2020	5	27	11	69.8	1017.6	54.1	240.6	6	0.7	1.8	0	2.201	3.76E-10	841.8	3.00E-09	1877	1884	1.00E-09	2.39E-05	842.2	0.0003	1877	1884	0.0001	2.82E-06	0.0001	2000.5	2273.2	1.4	1.7	96	132	18	246
2020	5	27	12	70	1017.6	51.4	258	6	0.4	1.3	0	2.201	4.37E-10	757.6	1.00E-08	1880	1880	2.00E-09	2.96E-05	758.1	0.001	1880	1887	0.0001	2.82E-06	0.0002	1893.5	2251.6	1.6	1.8	110	174	19	303
2020	5	27	13	70.9	1017.5	49.1	358.2	7	1	3.9	0	2.915	2.40E-10	772.9	1.00E-09	1879	1886	1.00E-09	7.04E-06	737.9	0.0001	1836	1871	0.0001	2.82E-06	0.0001	1763.8	2032	1.7	1.8	69	129	5	203
2020	5	27	14	71.6	1017.6	49.5	330.7	7	1	3	0	2.915	3.00E-10	775.1	3.00E-09	1882	1886	1.00E-09	1.69E-05	774.9	0.0003	1882	1886	0.0001	1.41E-06	0.0001	1718.9	1976.8	1.8	1.8	40	75	5	120
2020	5	27	15	71.2	1017.6	50.9	310.7	11	0.7	3.6	0	2.915	2.68E-10	756	2.00E-09	1841	1873	1.00E-09	2.54E-05	843.2	0.0004	1888	1888	0.0004	5.63E-06	0.0002	1716.3	1966	1.8	1.9	344	346	234	924
2020	5	27	16	74.1	1017.5	41.5	352.9	7	1.3	4	0	2.915	3.61E-10	736.6	6.00E-09	1880	1881	2.00E-09	1.83E-05	757.1	0.0006	1880	1887	0.0001	5.63E-06	0.0002	1694.8	1974.4	1.7	1.9	287	390	43	720
2020	5	27	17	72.3	1017.5	44	345.8	7	1.3	4.5	0	3.284	3.07E-10	773.7	3.00E-09	1884	1884	3.00E-09	8.45E-06	704.8	0.0002	1853	1881	0.0001	2.82E-06	0.0001	1728.1	1996	1.7	1.9	84	123	20	227
2020	5	27	18	73.6	1017.6	44.5	322.3	11	0.6	3	0	3.284	2.98E-10	740.3	3.00E-09	1882	1884	1.00E-09	9.86E-06	705.5	0.0003	1882	1884	0.0001	7.04E-06	0.0001	1680.9	1955.2	1.7	2	913	950	288	2151
2020	5	27	19	75.4	1017.7	39.3	339.1	7	1.6	5.8	0	3.284	2.44E-10	738.5	2.00E-09	1878	1878	2.00E-09	1.13E-05	735.6	0.0002	1859	1879	0.0001	2.82E-06	0.0001	1694.6	1957.6	1.7	1.9	755	799	115	1669
2020	5	27	20	76.1	1017.5	37.7	331.4	7	1.5	4.2	0	3.284	3.58E-10	791.9	4.00E-09	1880	1886	2.00E-09	2.11E-05	809.6	0.0004	1880	1886	0.0001	0	0	1746.3	2015.2	1.8	2	893	955	223	2071
2020	5	27	21	77	1017.5	36.8	345.3	7	1.3	4	0	3.079	4.19E-10	792.2	6.00E-09	1880	1884	1.00E-09	8.17E-05	862.1	0.0032	1880	1884	0.0001	1.41E-06	0.0001	1741.7	2034.4	1.8	2	521	584	80	1185
2020	5	27	22	78.6	1017.5	33.7	317.8	11	0.7	2.2	0	3.079	4.00E-10	788.7	6.00E-09	1881	1884	2.00E-09	2.39E-05	788.6	0.0006	1881	1884	0.0002	5.63E-06	0.0001	1796.6	2070.4	1.9	2.1	601	604	282	1487
2020	5	27	23	78.4	1017.4	32.4	335.3	7	1.3	3.7	0	3.079	2.10E-10	705	2.00E-09	1874	1875	7.94E-10	7.04E-06	687.7	0.0002	1880	1880	0.0002	7.04E-06	0.0001	1788.3	2034.4	2	2.2	2989	3055	1197	7241
2020	5	27	24	80.1	1017.3	30.1	352.7	7	2.3	5.1	0	3.079	3.33E-10	755	3.00E-09	1851	1880	2.00E-09	2.68E-05	806.5	0.0003	1873	1880	0.0002	5.63E-06	0.0002	1760	2015.2	2.1	2.3	599	684	141	1424
2020	5	27	25	83.5	1017.2	29.1	275.6	14	1.4	3.9	0	3.18	2.41E-10	755.4	2.00E-09	1871	1888	2.51E-10	2.68E-05	874.8	0.0003	1858	1884	0.0001	4.23E-06	0.0001	1772.6	2051.2	2.1	2.2	729	882	152	1763
2020	5	27	26	85.1	1017.3	27.6	314.2	11	0.8	2.1	0	3.18	2.61E-10	700.3	2.00E-09	1872	1882	2.00E-09	9.86E-06	676.8	0.0003	1881	1881	0.0003	4.23E-06	0.0001	1865.1	2111.2	2.2	2.4	1983	2125	414	4522
2020	5	27	27	86.9	1017.1	25.4	345.3	7	1.7	4	0	3.18	1.90E-10	699.5	1.00E-09	1833	1889	3.98E-10	7.04E-06	734.5	0.0001	1833	1889	0	5.63E-06	0.0001	1822.6	2090.8	2.4	2.6	1597	1630	348	3575
2020	5	27	28	82.2	1017.1	28.7	350.3	7	1.4	6.3	0	3.18	6.59E-10	749.1	3.20E-08	1880	1880	1.70E-09	9.86E-06	733.6	0.0002	1844	1883	0.0001	2.82E-06	0.0001	1775.5	2072.8	2.5	2.6	233	233	57	523
2020	5	27	29	84.6	1017	26	340.9	7	1.5	4.2	0	3.045	2.27E-10	717.5	3.00E-09	1874	1874	3.00E-09	1.41E-05	770.1	0.0003	1874	1874	0.0003	0	0	1726.2	1957.6	2.4	2.6	1106	1222	79	2407
2020	5	27	30	87.4	1017.1	25.6	229.7	12	1.6	3.4	0	3.045	2.30E-10	751.7	2.00E-09	1873	1876	1.00E-09	8.45E-06	713.8	0.0002	1873	1873	0.0002	1.41E-06	0.0001	1679.1	1956.4	2.5	2.7	978	1010	170	2158
2020	5	27	31	88	1017	24.4	316.8	11	1.5	5.2	0	3.045	2.37E-10	762.5	3.00E-09	1880	1886	1.00E-09	1.55E-05	818.7	0.0003	1880	1886	0.0001	2.82E-06	0.0001	1687.8	1939.6	2.7	2.9	916	975	235	2126
2020	5	27	32	88.3	1017	24.7	346.6	7	1.2	5.2	0	3.045	2.47E-10	726.1	3.00E-09	1876	1883	2.00E-09	1.41E-05	727.1	0.0003	1876	1883	0.0002	1.41E-06	0.0001	1652	1897.6	2.7	2.9	1398	1441	349	3188
2020	5	27	33	88.5	1016.8	24.3	315.7	11	0.9	2.4	0	2.499	2.81E-10	777.1	2.00E-09	1871	1881	2.00E-09	7.04E-06	690.4	0.0002	1881	1881	0.0002	1.41E-06	0.0001	1627.1	1919.2	2.7	2.9	849	920	182	1951
2020	5	27	34	86	1016.9	25.9	241.5	6	1	2.5	0	2.499	2.25E-10	728.1	2.00E-09	1873	1883	2.00E-09	1.41E-05	757.8	0.0002	1873	1883	0.0002	1.41E-06	0.0001	1651.3	1907.2	2.8	2.9	2618	2575	608	5801
2020	5	27	35	80.6	1016.8	28.4	277.3	14	1.6	4.5	0	2.499	1.82E-10	725.7	2.00E-09	1884	1884	2.00E-09	1.14E-05	798.6	0.0002	1884	1884	0.0002	5.71E-06	0.0001	1671.7	1919.2	2.8	3	2183	2523	605	5311
2020	5	27	36	77.5	1016.7	33.1	299.1	4	0.9	3.1	0	2.499	5.06E-10	850.9	8.00E-09	1880	1884	6.00E-09	1.13E-05	743.8	0.0003	1878	1882	0.0001	2.82E-06	0.0001	1631.5	1861.6	2.7	2.8	6213	6198	1634	14045
2020	5	27	37	75.9	1016.5	33	335.9	7	1.4	5.5	0	1.918	1.63E-10	670	1.00E-09	1880	1880	1.00E-09	2.00E-05	820.5	0.0002	1858	1880	0.0001	1.43E-06	0.0001	1575.9	1842.4	2.4	2.6	3168	3297	701	7166
2020	5	27	38	75	1016.5	34.2	345.6	7	1.4	4.2	0	1.918	8.16E-10	738.3	4.00E-08	1879	1885	1.00E-09	6.48E-05	737.3	0.004	1879	1881	0.0002	8.45E-06	0.0002	1499.8	1763.2	2.3	2.5	2220	2330	637	5187
2020	5	27	39	74.5	1016.5	35.4	328.8	7	1.6	4.6	0	1.918	2.60E-10	720.5	3.00E-09	1871	1871	3.00E-09	5.63E-06	703	0.0002	1846	1854	0.0001	5.63E-06	0.0001	1527	1744	2.2	2.4	1512	1656	361	3529
2020	5	27	40	73.9	1016.3	33.2	341.1	7	0.9	3.1	0	1.918	3.43E-10	790.1	3.00E-09	1879	1879	3.00E-09	3.80E-05	791.7	0.001	1884	1885	0.0002	0	0	1469.1	1708	2.1	2.3	899	1189	219	2307
2020	5	27	41	73.2	1016.2	36.3	281.8	4	0.7	1.9	0	1.342	2.48E-10	687.3	3.00E-09	1884	1884	3.00E-09	5.63E-06	686.7	0.0002	1852	1852	0.0002	7.04E-06	0.0002	1459.1	1688.8	2	2.2	1734	1678	409	3821
2020	5	27	42	73.4	1016	34.6	356.6	7	1.3	3.9	0	1.342	2.88E-10	704.4	3.00E-09	1857	1881	3.00E-09	1.69E-05	687.9	0.0008	1888	1888	0.0008	5.63E-06	0.0002	1448.5	1686.4	1.9	2	1064	1179	195	2438
2020	5	27	43	73	1015.9	35.2	299.1	4	0.8	2.5	0	1.342	3.02E-10	756.4	2.00E-09	1877	1880	2.00E-09	7.04E-06	703.9	0.0002	1880	1880	0.0002	1.41E-06	0.0001	1417.2	1648	1.9	2.1	1603	1664	270	3537
2020	5	27	44	73	1015.9	35.6	312	11	0.9	3.6	0	1.342	3.81E-10	825	3.00E-09	1859	1881	2.00E-09	9.86E-06	739.3	0.0002	1876	1881	0.0002	1.41E-06	0.0001	1436.3	1628.8	1.7	1.9	838	884	129	1851
2020	5	27	45	73.4	1015.8	34.2	327.5	7	1.1	3.3	0	0.959	2.14E-10	671.3	2.00E-09	1884	1884	2.00E-09	2.54E-05	775.4	0.0008	1875	1884	0.0002	5.63E-06	0.0001	1405.5	1612	1.7	1.8	1072	1126	291	2489
2020	5	27	46	73	1015.8	34.5	339.6	7	0.7	4.3	0	0.959	3.57E-10	757.4	3.00E-09	1881	1882	7.94E-10	2.39E-05	791.5	0.0003	1881	1882	0.0001	9.86E-06	0.0002	1408.1	1610.8	1.7	1.8	1018	1093	233	2344
2020	5	27	47	72.7	1015.8	33.4	319.4	11	0.5	3.3	0	0.959	1.99E-10	686.4	1.00E-09	1841	1862	7.94E-10	5.63E-06	721.7	0.0001	1841	1879	0.0001	0	0	1353.1	1592.8	1.7	2	932	958	274	2164
2020	5	27	48	73	1015.9	32.5	353.1	7	1.3	6.3	0	0.959	2.66E-10	704.8	3.00E-09	1873	1881	2.00E-09	5.63E-06	670.1	0.0003	1860	1860	0.0003	4.23E-06	0.0002	1392.6	1609.6	1.6	1.9	1115	1202	437	2754
2020	5	27	49	73	1015.9	31.8	340.3	7	1.2	3.9	0	0.099	3.45E-10	722.7	6.00E-09	1880	1880	4.00E-09	1.97E-05	739.2	0.0006	1880	1880	0.0004	1.41E-06	0.0001	1348.4	1582	1.6	1.8	110	148	15	273
2020	5	27	50	73	1016	32	351.8	7	1.8	4	0	0.099	3.86E-10	788.5	3.00E-09	1885	1885	3.00E-09	1.69E-05	788.1	0.0003	1885	1885	0.0003	4.23E-06	0.0001	1355.3	1592.8	1.6	1.7	165	215	36	416
2020	5	27	51	72.3	1016	32.4	345.6	7	1	3	0	0.099	3.89E-10	757.1	1.00E-08	1880	1880	1.00E-09	1.83E-05	774.1	0.0003	1866	1887	0.0001	1.41E-06	0.0001	1331.7	1590.4	1.5	1.7	28	90	13	131
2020	5	27	52	72.5	1016.2	31.7	353.1	7	1.7	4.3	0	0.099	3.71E-10	774.7	3.00E-09	1867	1880	1.00E-09	2.82E-05	792.4	0.0004	1884	1884	0.0004	2.82E-06	0.0001	1315.8	1552	1.6	1.7	157	328	43	528
2020	5	27	53	72	1016.3	31.7	355.5	7	1.4	4.5	0	0.001	2.36E-09	913.3	1.26E-07	1880	1888	1.00E-09	0.000222535	897	0.0126	1880	1888	0.0001	4.23E-06	0.0001	1324.5	1552	1.6	1.7	85	277	30	392
2020	5	28	1	48.9	1019.6	71.2	315.2	11	0.1	1.3	0	1.34	2.63E-10	687.8	2.00E-09	1860	1886	2.00E-09	1.83E-05	757.4	0.0003	1875	1886	0.0002	1.13E-05	0.0004	741.4	930.4	0	0	31	35	20	86
2020	5	28	2	50	1019.7	70.3	245.3	6	0.3	1.5	0	1.34	4.67E-10	790.3	5.00E-09	1868	1874	7.94E-10	0.000146479	808	0.0079	1880	1880	0.00075	9.86E-06	0.0002	753.1	995.2	0	0	61	63	44	168
2020	5	28	3	51.3	1019.8	70.5	235.8	12	0	0.7	0	1.34	6.30E-10	775.1	1.30E-08	1880	1880	1.30E-08	4.65E-05	809.3	0.0013	1880	1880	0.0013	1.41E-05	0.0003	791.8	1016.8	0	0	11	14	29	54
2020	5	28	4	53.4	1019.8	67.5	227.2	12	0	0.1	0	1.34	4.97E-09	826.9	3.16E-07	1880	1889	1.00E-09	2.54E-05	792.2	0.0004	1884	1889	0.0001	1.13E-05	0.0002	818.1	996.4	0	0	10	12	33	55
2020	5	28	5	55.8	1019.9	64.5	236.4	6	0.1	1.2	0	2.071	3.74E-10	756.9	4.00E-09	1881	1886	3.00E-09	2.96E-05	825.7	0.0004	1881	1886	0.0003	0	0	902.2	1093.6	0	0.2	3	1	17	21
2020	5	28	6	57.4	1020	63.2	257.9	6	0.8	1.2	0	2.071	3.98E-10	791	3.00E-09	1871	1886	3.00E-09	4.23E-05	791.1	0.0016	1880	1880	0.0016	4.23E-06	0.0002	1012.5	1237.6	0.2	0.6	9	2	16	27
2020	5	28	7	59.4	1020.1	60.6	278.4	14	0.5	0.9	0	2.071	3.11E-10	722.2	3.00E-09	1876	1876	3.00E-09	3.80E-05	809.5	0.0005	1884	1889	0.0001	9.86E-06	0.0004	1074.6	1303.6	0.6	0.9	2	12	16	30
2020	5	28	8	61.3	1020.1	54.9	297.7	4	0.6	1.8	0	2.071	4.39E-10	775.8	4.00E-09	1882	1883	2.00E-09	1.83E-05	740.4	0.0003	1877	1882	0.0002	1.41E-06	0.0001	1126.8	1342	0.9	1.2	5	21	2	28
2020	5	28	9	63	1019.9	48.9	334.9	7	0.9	3.3	0	2.613	4.50E-10	791.8	5.00E-09	1882	1886	1.00E-09	2.39E-05	740.1	0.0005	1882	1884	0.0004	1.55E-05	0.0004	1168.6	1402	1.3	1.5	5	25	4	34
2020	5	28	10	64.2	1019.8	46.9	340.6	7	1.2	3.6	0	2.613	3.81E-10	875.5	3.00E-09	1864	1879	2.00E-09	1.83E-05	807	0.0003	1864	1874	0.0002	1.41E-06	0.0001	1208.3	1436.8	1.4	1.6	7	32	3	42
2020	5	28	11	66	1019.8	47	296.9	4	0.8	2.4	0	2.613	2.58E-10	670.9	3.00E-09	1885	1885	3.00E-09	1.13E-05	721.8	0.0003	1862	1867	0.0002	0	0	1206.6	1436.8	1.5	1.8	265	281	111	657
2020	5	28	12	66.9	1019.7	43.8	296	4	1	2.1	0	2.613	5.65E-10	738.9	1.60E-08	1882	1882	1.60E-08	3.94E-05	721.8	0.0016	1882	1882	0.0016	0	0	1193.7	1398.4	1.5	1.7	23	58	3	84
2020	5	28	13	68.2	1019.7	40.6	298.2	4	0.7	2.5	0	3.029	4.05E-10	807.7	4.00E-09	1868	1881	4.00E-09	2.25E-05	825.3	0.0004	1868	1887	0.0001	4.23E-06	0.0003	1239.5	1439.2	1.5	1.7	35	120	7	162
2020	5	28	14	68.7	1019.5	40.5	321.7	11	0.8	2.8	0	3.029	4.83E-10	792.1	8.00E-09	1880	1881	2.00E-09	2.39E-05	740.1	0.0004	1872	1881	0.0002	1.55E-05	0.0003	1185.9	1436.8	1.6	1.8	31	84	7	122
2020	5	28	15	69.8	1019.4	40	340.3	7	1.3	3.7	0	3.029	7.12E-10	775	1.60E-08	1880	1888	1.00E-08	3.10E-05	723.4	0.001	1888	1888	0.001	7.04E-06	0.0004	1185	1451.2	1.6	1.8	359	386	94	839
2020	5	28	16	73	1019.4	35.7	5.8	10	1.5	3.3	0	3.029	3.04E-10	755.1	3.00E-09	1873	1882	6.31E-10	1.69E-05	775.2	0.0003	1873	1882	0.0001	7.04E-06	0.0002	1206.2	1438	1.5	1.9	124	159	7	290
2020	5	28	17	73.9	1019.4	33.6	359	7	1.4	3.1	0	3.31	3.37E-10	772.4	3.00E-09	1881	1881	3.00E-09	2.54E-05	807	0.0003	1863	1881	0.0003	9.86E-06	0.0003	1373.1	1612	1.5	1.7	197	214	47	458
2020	5	28	18	74.7	1019.3	35.6	337.1	7	1.1	3.4	0	3.31	2.47E-10	704.6	2.00E-09	1850	1880	2.00E-09	1.41E-06	652.9	0.0001	1837	1837	0.0001	4.23E-06	0.0001	1386.7	1600	1.7	1.9	624	726	72	1422
2020	5	28	19	76.1	1019.5	33.4	354.7	7	2	4.8	0	3.31	2.11E-10	704	2.00E-09	1832	1852	3.98E-10	4.23E-06	686.8	0.0002	1832	1852	0	2.82E-06	0.0001	1345	1592.8	1.8	1.9	1920	1853	624	4397
2020	5	28	20	76.8	1019.3	33.2	334.4	7	1.3	4	0	3.31	3.26E-10	790	3.00E-09	1876	1880	2.00E-09	1.13E-05	705	0.0003	1876	1880	0.0002	8.45E-06	0.0003	1360.9	1592.8	1.8	1.9	1066	1101	304	2471
2020	5	28	21	77.7	1019.1	32.8	333.2	7	1.2	4.5	0	3.408	4.54E-10	877.4	5.00E-09	1871	1879	3.00E-09	2.11E-05	808.4	0.0003	1879	1879	0.0003	7.04E-06	0.0002	1380.6	1648	1.9	2	838	945	192	1975
2020	5	28	22	79.5	1019.1	31.3	343.2	7	1.4	3.7	0	3.408	4.16E-10	838.5	6.00E-09	1880	1885	6.31E-10	3.10E-05	871.5	0.0006	1880	1885	0.0001	2.82E-06	0.0001	1425.8	1709.2	2	2.1	633	714	425	1772
2020	5	28	23	80.8	1019	31.9	322.2	11	0.9	3.1	0	3.408	5.69E-10	879.7	1.00E-08	1880	1887	6.31E-10	3.52E-05	826.6	0.001	1880	1887	0.0001	4.23E-06	0.0002	1443.9	1705.6	2	2.2	635	783	98	1516
2020	5	28	24	83.7	1018.9	29.7	315.1	11	0.5	2.5	0	3.408	2.95E-10	721.2	4.00E-09	1873	1875	2.00E-09	2.68E-05	756.8	0.0005	1880	1883	0.0003	7.04E-06	0.0002	1460.6	1708	2.1	2.2	612	648	136	1396
2020	5	28	25	85.6	1018.9	26.9	320.1	11	1.3	4.5	0	3.288	2.87E-10	785.4	3.00E-09	1878	1880	1.00E-09	1.97E-05	799.3	0.0003	1877	1880	0.0001	1.13E-05	0.0002	1498.8	1783.6	2.2	2.4	970	1089	197	2256
2020	5	28	26	87.8	1018.8	26.2	309.4	11	0.8	2.2	0	3.288	2.61E-09	838.6	1.58E-07	1880	1886	1.00E-09	0.000246479	800.5	0.0158	1880	1886	0.0001	2.82E-06	0.0001	1604.9	1861.6	2.3	2.6	1935	2170	527	4632
2020	5	28	27	89.4	1018.7	24.7	345.2	7	1.3	4.6	0	3.288	3.07E-10	729	6.00E-09	1880	1880	6.00E-09	1.27E-05	696.3	0.0006	1880	1888	0	0	0	1592.5	1830.4	2.6	2.8	1161	1216	172	2549
2020	5	28	28	90.9	1018.6	23.9	332	7	1	4.3	0	3.288	4.26E-10	698.2	1.30E-08	1880	1880	2.00E-09	3.66E-05	749.9	0.0013	1880	1882	0.0002	5.63E-06	0.0002	1535.1	1830.4	2.7	2.8	1079	1171	102	2352
2020	5	28	29	91.4	1018.4	22.6	334.9	7	1.4	3.6	0	2.993	1.95E-10	683.3	3.00E-09	1866	1871	2.00E-10	7.14E-06	666	0.0003	1866	1866	0.0003	7.14E-06	0.0001	1518.8	1804	2.8	3	1659	1692	236	3587
2020	5	28	30	92.8	1018.3	20.6	310.9	11	0.8	2.7	0	2.993	2.40E-10	753.1	2.00E-09	1883	1883	2.00E-09	5.71E-06	683	0.0002	1862	1875	0.0001	1.43E-06	0.0001	1472	1754.8	2.9	3.3	4006	4068	1109	9183
2020	5	28	31	93.4	1018.1	21.5	306.3	11	0.8	3	0	2.993	2.35E-10	761.2	2.00E-09	1882	1886	1.00E-09	1.00E-05	749	0.0002	1882	1886	0.0001	0	0	1460	1687.6	3	3.2	2711	2837	687	6235
2020	5	28	32	93.7	1018	17.8	298.5	4	0.9	2.1	0	2.993	2.05E-10	698.2	2.00E-09	1873	1882	2.00E-09	1.86E-05	710.5	0.0005	1880	1883	0.0003	1.43E-06	0.0001	1456.5	1714	3.1	3.3	1580	1742	450	3772
2020	5	28	33	93.7	1017.8	17.5	279	14	0.7	2.2	0	2.538	2.31E-10	789.6	2.00E-09	1874	1888	2.51E-10	2.57E-05	909.3	0.0002	1874	1888	0	1.43E-06	0.0001	1438.4	1726	3.1	3.3	935	978	239	2152
2020	5	28	34	89.6	1017.7	19.5	282.9	4	0.8	3.1	0	2.538	2.45E-10	784.1	2.00E-09	1859	1886	7.94E-10	1.43E-05	763.6	0.0002	1859	1887	0.0002	4.29E-06	0.0002	1507.3	1769.2	3.1	3.3	1474	1452	297	3223
2020	5	28	35	84.4	1017.4	22.5	282.8	4	0.9	3	0	2.538	1.49E-10	685.2	1.00E-09	1877	1877	1.00E-09	4.29E-06	691.9	0.0001	1844	1877	0.0001	1.29E-05	0.0002	1474.9	1746.4	3.1	3.4	3819	3798	747	8364
2020	5	28	36	81.3	1017.4	24.1	304.1	11	0.9	3.6	0	2.538	3.28E-10	775.3	3.00E-09	1884	1884	3.00E-09	2.14E-05	757.4	0.0003	1884	1884	0.0003	4.29E-06	0.0001	1402.6	1686.4	3	3.3	5897	5988	1929	13814
2020	5	28	37	79.9	1017.2	24.9	317.4	11	0.8	1.8	0	1.975	2.32E-10	738.1	2.00E-09	1859	1885	2.00E-09	1.55E-05	734.8	0.0002	1859	1885	0.0002	2.54E-05	0.0007	1340.3	1555.6	2.8	2.9	1335	1360	238	2933
2020	5	28	38	79.3	1017.3	25.9	325.4	11	1	3.4	0	1.975	3.46E-10	787.7	3.00E-09	1879	1884	2.00E-09	3.86E-05	806.4	0.0013	1880	1884	0.0003	1.43E-05	0.0002	1279.5	1483.6	2.6	2.8	1130	1230	245	2605
2020	5	28	39	78.6	1017.2	26.8	344.1	7	0.9	2.5	0	1.975	3.59E-10	772	8.00E-09	1880	1882	6.31E-10	1.97E-05	755.1	0.0006	1880	1882	0.0001	4.23E-06	0.0002	1246.1	1457.2	2.5	2.6	602	690	123	1415
2020	5	28	40	77.7	1017.1	27.4	278.1	14	0.7	2.5	0	1.975	3.92E-10	769.2	6.00E-09	1882	1884	3.98E-10	2.54E-05	751.8	0.0006	1882	1884	0	8.45E-06	0.0002	1199	1446.4	2.4	2.5	1536	1700	284	3520
2020	5	28	41	77.4	1017	27.4	335.1	7	0.8	3.6	0	1.38	2.59E-10	703.7	3.00E-09	1858	1865	2.00E-09	1.00E-05	702.8	0.0003	1858	1865	0.0002	0	0	1160.4	1381.6	2.3	2.4	1019	1162	268	2449
2020	5	28	42	76.6	1016.9	27.5	293.5	4	0.3	1.6	0	1.38	4.13E-10	776.4	6.00E-09	1880	1885	2.00E-09	3.00E-05	811.3	0.0006	1880	1884	0.0003	1.14E-05	0.0002	1154.6	1373.2	2.2	2.4	937	1055	188	2180
2020	5	28	43	77.5	1016.8	27.4	350.6	7	1.5	4.3	0	1.38	3.04E-10	738.4	3.00E-09	1878	1886	1.00E-09	1.27E-05	704.6	0.0003	1878	1886	0.0001	8.45E-06	0.0002	1108.9	1381.6	2.1	2.3	750	892	119	1761
2020	5	28	44	76.6	1016.8	27.7	266	14	0.4	2.1	0	1.38	2.62E-09	768.7	1.58E-07	1880	1883	2.00E-09	0.00023662	716.5	0.0158	1880	1883	0.0002	1.55E-05	0.0003	1064.1	1304.8	2.1	2.3	275	344	43	662
2020	5	28	45	76.6	1016.8	27.7	233.6	12	0.5	2.1	0	0.433	1.13E-09	893.2	5.00E-08	1880	1885	2.00E-09	2.54E-05	823.3	0.0003	1884	1884	0.0002	8.45E-06	0.0003	1065.6	1304.8	2	2.2	1397	1601	227	3225
2020	5	28	46	76.1	1016.6	29.1	303.3	4	0.4	1.9	0	0.433	3.53E-10	756.6	4.00E-09	1881	1885	3.98E-10	2.86E-05	775.3	0.0006	1880	1885	0	1.00E-05	0.0002	1035.5	1285.6	1.9	2.1	1349	1401	231	2981
2020	5	28	47	75.4	1016.5	27.7	299.4	4	0.3	1.9	0	0.433	3.67E-10	841.9	3.00E-09	1879	1885	2.00E-09	4.51E-05	808.8	0.002	1880	1885	0.0002	4.23E-06	0.0002	1032.7	1247.2	1.9	2.1	991	1174	155	2320
2020	5	28	48	74.8	1016.4	27.9	284.4	4	0.2	1.3	0	0.433	2.52E-10	720.7	2.00E-09	1857	1868	1.00E-09	2.25E-05	824.4	0.0003	1882	1882	0.0003	1.41E-05	0.0002	1037.6	1247.2	1.8	2	285	336	45	666
2020	5	28	49	74.5	1016.3	29.7	239.2	6	0.2	1.5	0	0.148	8.55E-10	845	2.00E-08	1880	1884	3.00E-09	5.21E-05	878.9	0.0008	1884	1884	0.0008	1.41E-05	0.0003	988.4	1218.4	1.9	2.1	148	194	32	374
2020	5	28	50	73.8	1016.2	28.5	256.2	6	0	0.9	0	0.148	3.72E-10	773.8	5.00E-09	1881	1884	4.00E-09	9.86E-06	704.5	0.0005	1881	1881	0.0005	5.63E-06	0.0001	974.3	1187.2	1.8	2	77	169	21	267
2020	5	28	51	73.4	1016.1	28.5	352.2	7	0.2	1.3	0	0.148	3.41E-10	755.9	3.00E-09	1873	1876	3.00E-09	3.66E-05	876.1	0.0003	1873	1879	0.0002	7.04E-06	0.0002	936.4	1168	1.7	1.9	145	523	59	727
2020	5	28	52	72.1	1016.1	30.6	332.5	7	0	0.4	0	0.148	3.08E-10	739.8	3.00E-09	1885	1885	3.00E-09	2.39E-05	792.6	0.0003	1876	1880	0.0002	5.63E-06	0.0001	934.6	1151.2	1.7	1.9	50	122	22	194
2020	5	28	53	71.4	1016	33.3	315	11	0	0.1	0	0.001	4.17E-10	705.4	1.30E-08	1880	1884	6.31E-10	5.63E-06	687.8	0.0002	1875	1884	0.0001	7.04E-06	0.0002	894.1	1093.6	1.6	1.8	33	99	19	151
2020	5	29	1	57	1017.4	52.3	349.3	7	2.6	6.6	0	1.299	6.66E-10	808.5	1.30E-08	1880	1880	5.01E-10	3.52E-05	808.8	0.0006	1863	1880	0.0002	9.86E-06	0.0002	643.7	805.6	0	0.2	35	22	13	70
2020	5	29	2	58.5	1017.6	56.6	349.7	7	1.8	6.1	0	1.299	9.69E-10	826.4	2.50E-08	1880	1887	3.00E-09	5.49E-05	826.8	0.001	1880	1887	0.0003	1.55E-05	0.0007	634.4	842.8	0.1	0.3	5	1	0	6
2020	5	29	3	58.1	1017.7	58.9	190.2	2	0.8	2.1	0	1.299	6.63E-10	757.5	1.60E-08	1880	1880	1.60E-08	5.07E-05	808.6	0.0016	1880	1880	0.0016	1.69E-05	0.0005	656.7	841.6	0.1	0.3	6	5	28	39
2020	5	29	4	59.7	1017.7	56.3	357	7	0.7	1.6	0	1.299	3.11E-10	721.4	3.00E-09	1855	1860	3.00E-09	2.39E-05	739.1	0.0008	1884	1884	0.0008	2.25E-05	0.0004	640.9	824.8	0.2	0.3	3	14	19	36
2020	5	29	5	62.1	1017.7	52.5	354.8	7	2	4.6	0	2.016	8.48E-10	825.5	2.00E-08	1884	1884	2.00E-08	5.07E-05	757.6	0.002	1884	1885	0.0002	4.23E-06	0.0002	648.6	835.6	0.3	0.6	13	28	15	56
2020	5	29	6	63.9	1017.6	49.3	332.3	7	1.8	4.9	0	2.016	6.71E-10	725.7	1.60E-08	1880	1882	4.00E-09	1.69E-05	688.7	0.0008	1878	1882	0.0004	7.04E-06	0.0002	695.6	870.4	0.7	1.1	9	23	14	46
2020	5	29	7	65.5	1017.7	49.3	2.9	10	1.4	3.6	0	2.016	7.17E-10	826.9	1.60E-08	1880	1884	3.00E-09	1.83E-05	739.8	0.0005	1881	1884	0.0003	2.11E-05	0.0006	719.6	918.4	1.1	1.5	12	31	3	46
2020	5	29	8	67.3	1017.8	47.7	300.8	4	0.5	1.5	0	2.016	3.23E-10	738.9	4.00E-09	1877	1878	1.00E-09	3.10E-05	736.1	0.0013	1888	1888	0.0013	1.41E-05	0.0005	735	943.6	1.5	1.7	20	29	6	55
2020	5	29	9	68.5	1017.8	46.8	345	7	1.2	3.1	0	2.584	2.98E-10	772.6	3.00E-09	1869	1887	1.00E-09	8.45E-06	721.7	0.0003	1869	1887	0.0001	1.83E-05	0.0008	797.1	985.6	1.7	1.9	15	34	4	53
2020	5	29	10	69.8	1017.8	46.5	347.5	7	1.1	3.1	0	2.584	3.19E-10	753.5	3.00E-09	1876	1881	2.00E-09	1.55E-05	736.7	0.0004	1883	1884	0.0001	2.82E-05	0.0005	786.5	996.4	1.8	2	68	122	16	206
2020	5	29	11	70.7	1017.9	44.3	359	7	1.7	3.6	0	2.584	3.57E-10	756.4	3.00E-09	1879	1879	3.00E-09	1.97E-05	755.8	0.0003	1856	1880	0.0003	4.79E-05	0.0009	814.4	1045.6	1.9	2.1	228	241	63	532
2020	5	29	12	72.1	1017.9	40.4	346.9	7	1.2	3.7	0	2.584	6.22E-10	802.2	1.60E-08	1881	1882	3.00E-09	4.37E-05	805	0.0016	1881	1882	0.0003	3.66E-05	0.0009	794.3	986.8	1.8	2	39	100	7	146
2020	5	29	13	73.2	1017.8	40.7	350.2	7	1	2.7	0	2.873	3.06E-10	755.9	3.00E-09	1859	1882	2.00E-09	1.27E-05	756.5	0.0003	1873	1884	0	6.06E-05	0.0009	818.5	1033.6	1.8	2	186	249	34	469
2020	5	29	14	73.8	1017.8	41.6	301.9	4	0.7	3.3	0	2.873	2.73E-10	735.7	3.00E-09	1878	1878	3.00E-09	1.69E-05	753.2	0.0003	1878	1881	0.0003	6.90E-05	0.0009	823.9	1045.6	1.9	2.1	312	291	77	680
2020	5	29	15	74.8	1017.6	41.2	348.4	7	0.9	3	0	2.873	2.07E-09	843.1	1.00E-07	1880	1884	1.30E-08	1.55E-05	756	0.0002	1859	1880	0.0002	1.83E-05	0.0004	834	1006	1.9	2.1	417	407	116	940
2020	5	29	16	77.7	1017.5	36.5	329	7	0.9	3.1	0	2.873	3.07E-10	738.9	3.00E-09	1863	1881	2.00E-09	1.27E-05	738.1	0.0003	1863	1871	0.0001	3.24E-05	0.0009	858.4	1098.4	1.9	2	180	392	59	631
2020	5	29	17	78.3	1017.3	35.8	319.9	11	0.9	2.8	0	3.181	3.62E-10	790.5	4.00E-09	1877	1884	3.00E-09	1.41E-05	738.6	0.0003	1884	1884	0.0003	9.86E-06	0.0002	972.8	1220.8	1.9	2.1	65	94	10	169
2020	5	29	18	77.7	1017.3	37.4	288.3	4	0.8	3.3	0	3.181	3.11E-10	738.2	3.00E-09	1858	1881	3.00E-09	2.96E-05	825.8	0.0003	1858	1881	0.0003	1.69E-05	0.0007	958.7	1170.4	2	2.4	33	93	13	139
2020	5	29	19	78.8	1017.2	38	233.8	12	0.7	2.7	0	3.181	4.20E-10	785.1	8.00E-09	1880	1888	5.01E-10	2.39E-05	769.1	0.0008	1880	1880	0.0008	6.76E-05	0.0009	960.5	1168	2	2.2	983	999	353	2335
2020	5	29	20	80.4	1016.9	36.3	243.9	6	0.9	2.4	0	3.181	4.84E-10	855.4	5.00E-09	1880	1880	5.00E-09	2.82E-05	787.3	0.0005	1880	1880	0.0005	3.52E-05	0.0009	993.3	1244.8	2	2.3	770	869	195	1834
2020	5	29	21	81.5	1016.9	34.6	323.6	11	0.9	4	0	3.318	3.43E-10	858.9	3.00E-09	1879	1889	6.31E-10	3.10E-05	872.1	0.0004	1858	1888	0.0001	2.82E-05	0.0009	1019.5	1216	2.2	2.4	518	636	88	1242
2020	5	29	22	84.6	1016.8	30.7	339.8	7	0.8	2.4	0	3.318	3.97E-10	804.8	3.00E-09	1883	1884	3.00E-09	2.96E-05	803.9	0.0003	1844	1884	0.0003	3.38E-05	0.0009	1062.3	1266.4	2.3	2.5	478	490	129	1097
2020	5	29	23	84.6	1016.8	31.2	336.4	7	0.9	3.4	0	3.318	3.37E-10	751.3	5.00E-09	1881	1884	3.00E-09	1.97E-05	734.8	0.0005	1881	1884	0.0003	2.68E-05	0.0009	1100	1324	2.3	2.5	1092	1207	261	2560
2020	5	29	24	87.1	1016.6	32.9	294	4	0.5	2.5	0	3.318	2.66E-10	730.9	3.00E-09	1874	1874	3.00E-09	2.39E-05	786.8	0.0003	1858	1884	0.0002	3.94E-05	0.0008	1054.9	1304.8	2.4	2.6	507	629	128	1264
2020	5	29	25	91	1016.4	27.7	273.7	14	0.4	1.8	0	3.333	2.04E-10	696.8	3.00E-09	1884	1884	3.00E-09	2.14E-05	802.4	0.0003	1884	1884	0.0003	6.86E-05	0.0008	1181.6	1460.8	2.5	2.7	633	691	187	1511
2020	5	29	26	93.6	1016.3	26.8	285.2	4	0.3	1	0	3.333	1.72E-10	711	1.00E-09	1852	1852	1.00E-09	1.43E-05	726	0.0003	1881	1881	0.0003	2.29E-05	0.0007	1287.2	1534	2.7	2.8	638	744	147	1529
2020	5	29	27	95.7	1016.2	23.8	266.5	14	0.8	2.8	0	3.333	2.87E-10	773.1	3.00E-09	1856	1872	1.00E-09	1.43E-05	722.8	0.0003	1856	1872	0.0001	2.86E-05	0.0007	1302.9	1554.4	2.9	3.2	1236	1349	217	2802
2020	5	29	28	98.1	1016	24.4	262.5	14	0.7	1.8	0	3.333	1.77E-10	660	2.00E-09	1885	1885	2.00E-09	0.000101429	709.7	0.0063	1880	1886	0.0003	4.86E-05	0.0007	1315.2	1590.4	3	3.3	1708	1757	388	3853
2020	5	29	29	99	1015.8	21.2	274.5	14	1	2.8	0	1.962	2.12E-10	769.4	2.00E-09	1873	1880	1.00E-09	1.00E-05	753.7	0.0001	1857	1877	0.0001	3.29E-05	0.0007	1305	1590.4	3.2	3.5	2583	2559	585	5727
2020	5	29	30	100.6	1015.7	19.5	230.5	12	0.7	1.9	0	1.962	2.14E-10	747.4	3.00E-09	1881	1882	6.31E-10	5.71E-06	697.1	0.0001	1879	1885	0.0001	2.43E-05	0.0006	1289.6	1562.8	3.3	3.5	4049	4430	1159	9638
2020	5	29	31	100.6	1015.5	18.2	247.1	6	1.2	3.3	0	1.962	2.14E-10	730.5	2.00E-09	1880	1887	3.98E-10	8.57E-06	712.1	0.0002	1871	1887	0	0.000102857	0.0006	1225.8	1516	3.5	3.6	1189	1287	276	2752
2020	5	29	32	99	1015.3	18.6	244.8	6	1.3	3.1	0	1.962	3.29E-10	746.5	1.00E-08	1880	1880	1.00E-08	2.29E-05	717	0.001	1880	1880	0.001	8.57E-05	0.0007	1211.9	1458.4	3.5	3.7	1079	1097	322	2498
2020	5	29	33	99.5	1015	17.1	228.3	12	1.8	4.3	0	1.4	4.32E-10	837.1	6.00E-09	1880	1886	1.00E-09	3.14E-05	839.5	0.0006	1880	1886	0.0001	6.00E-05	0.0006	1158.5	1429.6	3.5	3.7	1289	1374	470	3133
2020	5	29	34	94.6	1014.9	18.5	235.2	12	1.5	3.1	0	1.4	2.70E-10	760.1	3.00E-09	1858	1885	7.94E-10	7.14E-06	657.9	0.0003	1858	1875	0.0001	0.000117143	0.0007	1170.3	1446.4	3.5	3.7	288	430	109	827
2020	5	29	35	90	1014.9	23.1	226.1	12	1.5	3.9	0	1.4	2.41E-10	788.7	2.00E-09	1878	1885	2.00E-09	1.43E-05	766.1	0.0002	1878	1885	0.0002	0.000104286	0.0008	1032.5	1302.4	3.4	3.6	53	87	9	149
2020	5	29	36	88	1014.7	24.6	208.4	8	0.9	3.3	0	1.4	2.68E-10	741.2	2.00E-09	1856	1880	2.00E-09	2.86E-05	843.9	0.0002	1856	1880	0.0002	3.57E-05	0.0007	986.6	1226.8	3.2	3.4	236	386	31	653
2020	5	29	37	86.7	1014.6	25.6	224.8	12	0.5	1.8	0	1.725	3.05E-10	832.2	2.00E-09	1856	1878	2.00E-09	3.14E-05	848.2	0.0006	1880	1884	0.0002	8.57E-05	0.0007	981.6	1216	3	3.3	1050	1074	310	2434
2020	5	29	38	86.5	1014.4	25.1	207.5	8	1	2.7	0	1.725	5.81E-10	760.8	1.00E-08	1880	1886	2.00E-09	4.86E-05	782.1	0.001	1880	1886	0.0002	4.29E-05	0.0008	941.7	1170.4	3	3.2	1528	1670	589	3787
2020	5	29	39	85.6	1014.1	24.4	233.9	12	0.8	3	0	1.725	3.32E-10	780.3	1.00E-08	1876	1883	5.01E-10	1.29E-05	762.1	0.0002	1856	1875	0.0001	7.86E-05	0.0008	922.1	1168	2.9	3.1	366	431	73	870
2020	5	29	40	85.5	1014	25.8	273.9	14	0.2	1	0	1.725	2.12E-10	656.3	3.00E-09	1881	1881	3.00E-09	1.14E-05	676.2	0.0003	1881	1881	0.0003	3.57E-05	0.0008	899.3	1122.4	2.8	3.1	739	840	175	1754
2020	5	29	41	86.2	1013.6	23.2	305.5	11	0.5	2.5	0	0.967	2.48E-10	693.8	4.00E-09	1868	1875	1.00E-09	3.43E-05	849.8	0.0004	1868	1878	0.0003	4.00E-05	0.0008	883.9	1091.2	2.9	3.1	1388	1540	355	3283
2020	5	29	42	85.1	1013.7	22.7	262.8	14	0.6	1.9	0	0.967	6.55E-10	882.6	1.60E-08	1880	1884	3.00E-09	2.68E-05	814	0.0003	1884	1884	0.0003	3.94E-05	0.0008	900.9	1092.4	2.8	3	412	562	102	1076
2020	5	29	43	84.4	1013.7	24.8	273.2	14	0.2	1.3	0	0.967	2.77E-10	783.5	3.00E-09	1868	1872	1.00E-09	6.43E-05	788.3	0.0025	1880	1884	0.0002	4.86E-05	0.0008	872.8	1074.4	2.7	3	1018	1133	198	2349
2020	5	29	44	84.4	1013.6	25.2	239.2	6	0.4	1.8	0	0.967	2.38E-10	713.4	3.00E-09	1857	1879	1.00E-09	5.63E-06	680.4	0.0002	1878	1878	0.0002	7.32E-05	0.0009	847	1098.4	2.7	3	47	101	8	156
2020	5	29	45	84.9	1013.6	22.8	240.2	6	0.5	2.1	0	0.735	4.78E-10	782.6	1.30E-08	1880	1880	1.30E-08	3.38E-05	769.6	0.0013	1880	1880	0.0013	4.51E-05	0.0008	873.2	1055.2	2.8	3	652	716	270	1638
2020	5	29	46	84	1013.5	26.5	310.4	11	0.1	1.3	0	0.735	1.37E-09	808.7	4.00E-08	1879	1888	1.30E-08	6.14E-05	734.5	0.0016	1880	1888	0.0013	5.71E-05	0.0009	812.7	1052.8	2.8	3	1282	1388	422	3092
2020	5	29	47	82.4	1013.6	27.4	299.1	4	0.1	1.8	0	0.735	3.37E-10	749.8	5.00E-09	1880	1880	5.00E-09	2.25E-05	766.5	0.0005	1880	1880	0.0005	3.52E-05	0.0008	821.4	1034.8	2.8	3	519	568	97	1184
2020	5	29	48	82.4	1013.6	26.5	324.2	11	0.2	3.3	0	0.735	5.71E-10	819.3	1.00E-08	1880	1888	5.01E-10	3.71E-05	771.7	0.001	1880	1888	0.0001	1.43E-05	0.0008	797.9	980.8	2.6	2.9	454	537	104	1095
2020	5	29	49	82.6	1013.7	27.8	352.8	7	1.7	5.4	0	0.087	5.71E-10	937.6	4.00E-09	1872	1887	1.00E-09	5.21E-05	973.3	0.0004	1872	1887	0.0001	2.68E-05	0.0009	790.7	1014.4	2.4	2.7	48	118	14	180
2020	5	29	50	82	1013.7	29.5	358.3	7	1.7	5.4	0	0.087	2.67E-10	701.9	3.00E-09	1856	1884	2.00E-09	1.83E-05	731.2	0.0003	1856	1884	0.0002	5.21E-05	0.0008	760.2	956.8	2.4	2.5	14	25	4	43
2020	5	29	51	81.9	1013.8	29.9	350.4	7	2.1	4.3	0	0.087	1.47E-09	823.2	7.90E-08	1880	1886	1.00E-09	0.035504225	771.5	0.01015	1856	1886	0.0001	7.04E-05	0.0009	756	958	2.3	2.5	866	932	479	2277
2020	5	29	52	81.7	1013.9	31.6	349.2	7	2.1	4.5	0	0.087	3.33E-09	805.5	2.00E-07	1880	1884	1.00E-09	0.000356338	857.5	0.02	1880	1884	0.0001	8.45E-05	0.0009	760.1	967.6	2.2	2.4	37	93	5	135
2020	5	29	53	80.1	1014.1	31.4	356.3	7	2.6	5.5	0	0.001	5.13E-10	806.6	1.60E-08	1880	1880	1.60E-08	9.86E-06	719.6	0.0004	1873	1873	0.0004	0.000140845	0.001	717.9	928	2.2	2.4	167	273	28	468
2020	5	30	1	62.4	1014.3	54.7	247.9	6	0.3	2.1	0	1.374	8.35E-10	809.2	2.50E-08	1880	1886	5.00E-09	5.35E-05	740.2	0.0025	1880	1886	0.0005	1.97E-05	0.0004	615.8	805.6	0.5	0.7	11	22	8	41
2020	5	30	2	64	1014.4	54.8	330.9	7	0.1	1.3	0	1.374	3.44E-10	739.4	3.00E-09	1880	1886	2.00E-09	1.55E-05	721.6	0.0004	1863	1886	0.0002	1.13E-05	0.0003	602.2	786.4	0.7	0.8	40	121	6	167
2020	5	30	3	65.1	1014.3	55.5	310.7	11	0	0.1	0	1.374	3.85E-10	790.2	5.00E-09	1863	1880	2.00E-09	1.97E-05	772.5	0.0005	1863	1880	0.0002	1.41E-05	0.0003	620.8	790	0.7	0.9	11	26	1	38
2020	5	30	4	67.3	1014.3	53.1	317.9	11	0.1	1.2	0	1.374	3.50E-10	756.1	4.00E-09	1879	1879	4.00E-09	3.24E-05	808.3	0.0005	1881	1886	0.0003	2.11E-05	0.0004	581.7	764.8	0.9	1.1	8	33	3	44
2020	5	30	5	69.3	1014.3	50.4	303	4	0.2	1.3	0	1.508	6.45E-10	772.4	1.60E-08	1880	1882	3.00E-09	4.08E-05	754.9	0.0016	1880	1882	0.0003	8.45E-06	0.0002	605.6	787.6	1.1	1.3	71	114	8	193
2020	5	30	6	71.8	1014.4	48.2	291	4	0	0.4	0	1.508	3.61E-10	739.9	3.00E-09	1880	1886	3.00E-09	1.55E-05	757	0.0003	1873	1886	0.0003	8.59E-05	0.001	631.7	805.6	1.4	1.7	92	193	18	303
2020	5	30	7	75.6	1014.4	39.9	272.5	14	0.5	1.9	0	1.508	3.69E-10	773.4	3.00E-09	1879	1879	3.00E-09	2.68E-05	791.9	0.0003	1869	1879	0.0003	8.87E-05	0.001	663	862	1.9	2.2	353	590	35	978
2020	5	30	8	77.2	1014.4	38	297.1	4	0.1	1.3	0	1.508	4.94E-10	858	4.00E-09	1862	1884	3.00E-09	4.43E-05	827.8	0.001	1880	1880	0.001	0.000107143	0.0009	681.6	892	2.2	2.4	37	120	10	167
2020	5	30	9	76.3	1014.4	41.6	340.7	7	0.7	2.4	0	1.049	3.54E-10	786.3	4.00E-09	1879	1887	2.00E-09	4.23E-05	857.9	0.0004	1877	1887	0.0002	0.000128169	0.001	673.5	899.2	2.3	2.4	33	103	7	143
2020	5	30	10	77.9	1014.5	43.3	287.4	4	0.4	1.9	0	1.049	7.12E-10	757	2.00E-08	1880	1888	1.30E-08	8.57E-06	688.9	0.0003	1880.5	1856	0.0001	0.000101429	0.0009	670.5	901.6	2.3	2.5	79	115	15	209
2020	5	30	11	77.9	1014.4	42	336.7	7	0.4	1.9	0	1.049	3.60E-10	768.7	4.00E-09	1884	1884	4.00E-09	3.52E-05	820.4	0.0004	1884	1884	0.0004	9.44E-05	0.0009	659.1	880	2.3	2.5	76	113	3	192
2020	5	30	12	79	1014.3	41.9	336.8	7	0.3	1.8	0	1.049	3.72E-10	870.5	3.00E-09	1862	1887	2.00E-09	1.97E-05	801.7	0.0003	1862	1887	0.0002	8.73E-05	0.001	650	860.8	2.3	2.4	53	74	1	128
2020	5	30	13	78.4	1014.2	40	232.2	12	0.6	1.6	0	2.069	2.47E-09	717.7	1.58E-07	1880	1881	2.00E-09	1.29E-05	739.1	0.0003	1880	1881	0.0002	0.000164286	0.0009	642.7	860.8	2.2	2.4	228	489	40	757
2020	5	30	14	78.6	1014.1	37.8	229.2	12	0.6	1.5	0	2.069	3.45E-10	753.3	3.00E-09	1876	1881	3.00E-09	2.14E-05	736.3	0.0003	1876	1876	0.0003	6.86E-05	0.0009	659.3	841.6	2.2	2.4	120	253	13	386
2020	5	30	15	79.3	1014.1	36.9	228	12	0.3	1.9	0	2.069	6.65E-10	757.2	2.50E-08	1879	1885	3.00E-09	4.79E-05	706.4	0.0025	1879	1885	0.0003	4.93E-05	0.0009	651.6	860.8	2.2	2.4	500	696	38	1234
2020	5	30	16	78.4	1013.7	38	213.2	8	0.5	1.6	0	2.069	7.20E-10	823	1.30E-08	1880	1886	3.00E-09	5.07E-05	805.3	0.0013	1880	1886	0.0003	0.000112676	0.0009	637.3	824.8	2.2	2.4	34	44	0	78
2020	5	30	17	78.6	1013.7	39.2	250.8	6	0.2	1	0	2.945	3.06E-10	757.5	3.00E-09	1878	1890	2.51E-10	2.14E-05	773.9	0.0003	1878	1879	0.0003	0.000105714	0.0009	624.9	841.6	2.2	2.4	45	80	3	128
2020	5	30	18	80.1	1013.5	37.5	277.3	14	0.1	0.9	0	2.945	2.22E-10	720.2	2.00E-09	1877	1877	2.00E-09	1.14E-05	772.9	0.0002	1877	1877	0.0001	7.43E-05	0.001	630.7	834.4	2.2	2.4	32	90	12	134
2020	5	30	19	82.8	1013.5	37	240	6	0.2	1	0	2.945	6.00E-10	790.5	2.00E-08	1880	1884	3.00E-09	1.86E-05	738	0.0005	1873	1878	0.0003	0.00011	0.0009	664	841.6	2.2	2.4	149	213	46	408
2020	5	30	20	85.1	1013.2	36.2	270.2	14	0.1	0.9	0	2.945	5.11E-10	772.4	1.00E-08	1880	1881	5.00E-09	3.43E-05	772	0.001	1880	1881	0.0005	9.00E-05	0.0009	716.4	899.2	2.3	2.5	147	163	25	335
2020	5	30	21	87.4	1013	31.5	245.8	6	0.2	1	0	3.107	4.16E-10	770.3	8.00E-09	1888	1888	8.00E-09	4.08E-05	753.3	0.001	1856	1888	0.0008	7.61E-05	0.0009	736.4	970	2.5	2.8	351	407	80	838
2020	5	30	22	90	1012.8	28.2	251.1	6	0.6	2.1	0	3.107	2.70E-10	746	3.00E-09	1873	1877	2.00E-09	1.97E-05	782	0.0003	1873	1875	0.0003	9.30E-05	0.0009	802.9	1052.8	2.7	2.8	662	687	119	1468
2020	5	30	23	91.2	1012.6	23.9	231.1	12	1	2.5	0	3.107	5.03E-10	796.5	1.00E-08	1880	1888	2.00E-09	2.96E-05	727.1	0.001	1880	1888	0.0002	7.46E-05	0.0008	805.5	1082.8	2.8	3	1403	1411	373	3187
2020	5	30	24	92.7	1012.3	21.5	242.4	6	1.2	3.4	0	3.107	4.31E-10	814.4	1.00E-08	1880	1884	3.00E-09	1.13E-05	708.6	0.0003	1884	1884	0.0003	0.000108451	0.0009	848.4	1018	2.9	3.1	442	580	120	1142
2020	5	30	25	96.4	1012.1	19.5	234.2	12	1	3	0	3.331	3.78E-10	849.8	3.00E-09	1884	1884	3.00E-09	4.37E-05	972.4	0.0003	1880	1886	0.0002	0.000114085	0.0009	849.7	1099.6	3	3.2	826	893	261	1980
2020	5	30	26	98.2	1011.9	15.4	226.3	12	1.7	3.6	0	3.331	2.37E-10	740.8	2.00E-09	1882	1884	2.00E-09	1.86E-05	786.9	0.0003	1885	1885	0.0003	6.57E-05	0.0008	971.7	1172.8	3.2	3.4	351	329	54	734
2020	5	30	27	98.1	1011.7	15.9	236.7	6	1.3	3.9	0	3.331	2.17E-10	726	2.00E-09	1878	1886	2.00E-09	1.57E-05	765.5	0.0002	1878	1886	0.0001	0.0001	0.0007	955.2	1169.2	3.3	3.5	416	499	63	978
2020	5	30	28	98.4	1011.5	13.5	227.2	12	1.5	3.3	0	3.331	2.63E-10	740.6	2.00E-09	1871	1883	2.00E-09	1.43E-05	691.8	0.0003	1883	1883	0.0003	0.000111429	0.0007	892	1132	3.3	3.5	1643	1588	432	3663
2020	5	30	29	99.9	1011.4	13.3	236	12	1.7	4.2	0	2.14	1.67E-10	677.4	3.00E-09	1871	1871	3.00E-09	1.14E-05	741.4	0.0003	1871	1871	0.0003	7.86E-05	0.0007	885.3	1091.2	3.4	3.6	1531	1561	269	3361
2020	5	30	30	101.5	1011.1	11.6	223.8	12	1.8	4.6	0	2.14	2.05E-10	767	2.00E-09	1861	1885	1.00E-09	0.00016	800.9	0.01	1880	1885	0.0001	0.00011	0.0007	876.1	1112.8	3.5	3.7	3271	3397	775	7443
2020	5	30	31	103.3	1010.9	10.5	232.6	12	1.6	4.2	0	2.14	1.48E-10	638.7	2.00E-09	1859	1859	2.00E-09	1.14E-05	707.8	0.0002	1859	1859	0.0002	0.000137143	0.0008	859.9	1093.6	3.5	3.7	983	1099	216	2298
2020	5	30	32	103.6	1010.7	10.4	249.3	6	1.3	3.4	0	2.14	2.69E-10	695.3	6.00E-09	1880	1885	1.00E-09	1.57E-05	747.7	0.0002	1859	1881	0.0002	0.00015	0.0007	861.8	1081.6	3.5	3.7	1541	1597	378	3516
2020	5	30	33	102.4	1010.3	10.2	228	12	1.7	4.5	0	1.228	2.37E-10	754.2	3.00E-09	1860	1880	1.00E-09	1.43E-05	727.7	0.0003	1860	1880	0.0001	0.000215714	0.0008	869.6	1110.4	3.6	3.7	1282	1294	398	2974
2020	5	30	34	100.4	1010.1	11.6	242	6	1.3	3	0	1.228	2.58E-10	804.4	2.00E-09	1880	1884	2.00E-09	1.00E-05	693.1	0.0002	1880	1880	0.0002	0.000211429	0.0008	851.8	1121.2	3.6	3.8	1550	1629	353	3532
2020	5	30	35	94.5	1009.9	14.3	223.3	12	1.5	4.6	0	1.228	2.94E-10	784.8	3.00E-09	1866	1885	1.00E-09	3.00E-05	861.8	0.0003	1866	1885	0.0001	0.000194286	0.0008	764.7	1054	3.5	3.7	952	1129	284	2365
2020	5	30	36	91.9	1009.7	16.4	236.9	6	1.1	3.1	0	1.228	1.82E-10	673.2	3.00E-09	1856	1866	7.94E-10	1.14E-05	711.5	0.0003	1856	1866	0.0001	0.000265714	0.0008	710.3	937.6	3.4	3.6	4128	3991	996	9115
2020	5	30	37	90.5	1009.6	16.9	205.9	8	1.2	2.8	0	2.075	1.56E-10	656.1	2.00E-09	1884	1884	2.00E-09	2.43E-05	815.2	0.0003	1858	1884	0.0002	0.000258571	0.0008	651	908.8	3.2	3.5	671	785	214	1670
2020	5	30	38	89.2	1009.5	17.5	230.5	12	1.2	3.4	0	2.075	3.44E-10	808.2	6.00E-09	1880	1881	2.00E-09	3.71E-05	815.7	0.001	1880	1886	0.0001	0.000234286	0.0008	620.8	824.8	3.1	3.3	280	417	48	745
2020	5	30	39	86.4	1009.9	18.8	233	12	2.2	6.1	0	2.075	3.25E-10	858.2	3.00E-09	1866	1874	2.00E-10	3.00E-05	894.8	0.0003	1866	1877	0	0.000282857	0.0008	616.2	824.8	3	3.2	59	164	11	234
2020	5	30	40	84.4	1009.4	21.7	249.3	6	1.7	5.8	0	2.075	2.86E-10	718.3	6.00E-09	1880	1880	6.00E-09	1.57E-05	694.6	0.0006	1880	1880	0.0006	0.000237143	0.0009	571	784	2.7	2.9	855	885	223	1963
2020	5	30	41	86.4	1009.2	20	221.6	12	1.3	3.3	0	0.993	3.54E-10	803.2	4.00E-09	1884	1884	4.00E-09	2.25E-05	786.7	0.0004	1884	1884	0.0004	0.000209859	0.0009	604	786.4	2.7	2.8	967	1084	208	2259
2020	5	30	44	86.5	1008.3	19.4	341.7	7	1	3	0	0.993	5.56E-10	820.4	1.30E-08	1880	1885	2.00E-09	1.83E-05	731.9	0.0003	1877	1885	0.0002	0.000169014	0.0009	593.3	776.8	2.7	2.8	418	571	117	1106
2020	5	30	45	85.6	1008.3	22	3.2	10	1.6	7.5	0	0.22	4.32E-10	800.5	5.00E-09	1884	1884	5.00E-09	2.43E-05	766	0.0005	1884	1884	0.0005	0.000237143	0.0009	591.5	815.2	2.6	2.8	614	857	170	1641
2020	5	30	46	84.6	1008.1	22.7	359.6	7	2.5	6.6	0	0.22	4.50E-10	841.5	8.00E-09	1880	1881	1.00E-09	2.86E-05	789.6	0.0008	1880	1881	0.0001	0.000372857	0.001	590.5	824.8	2.6	2.7	667	692	137	1496
2020	5	30	47	84.2	1007.9	20.2	294.1	4	1.2	3	0	0.22	3.23E-10	739.3	4.00E-09	1884	1884	4.00E-09	1.57E-05	720.1	0.0004	1884	1884	0.0004	0.000348571	0.001	576.3	767.2	2.5	2.7	183	201	49	433
2020	5	30	48	83.7	1008	21.8	330.3	7	0.9	6	0	0.22	3.21E-10	773.1	3.00E-09	1883	1883	3.00E-09	1.29E-05	720.8	0.0003	1883	1883	0.0003	0.000338571	0.001	594.8	768.4	2.4	2.6	373	369	92	834
2020	5	30	49	82.2	1008.1	22.6	293.3	4	0.5	2.8	0	0.017	3.55E-10	840.5	3.00E-09	1867	1867	3.00E-09	2.71E-05	824.5	0.0003	1867	1867	0.0003	0.000332857	0.001	596.3	805.6	2.4	2.6	188	314	49	551
2020	5	30	50	81.5	1008.3	23.8	250	6	0.6	2.7	0	0.017	2.55E-10	696.3	3.00E-09	1857	1870	2.00E-09	1.27E-05	716.5	0.0002	1874	1884	0.0002	0.000326761	0.001	572.7	767.2	2.3	2.5	47	111	12	170
2020	5	30	51	80.8	1008.6	25.3	230.1	12	1.1	2.8	0	0.017	2.99E-10	748.4	3.00E-09	1880	1880	3.00E-09	2.11E-05	767	0.0003	1880	1888	0.0001	0.000246479	0.0008	572.9	748	2.3	2.5	278	536	87	901
2020	5	30	52	80.4	1008.3	25.9	258.9	14	0.7	3.3	0	0.017	3.48E-10	774.3	3.00E-09	1863	1884	2.00E-09	2.29E-05	769.1	0.0004	1877	1884	0.0002	0.000291429	0.0009	561.5	745.6	2.2	2.4	20	40	1	61
2020	5	30	53	79.2	1009.1	27.9	248.2	6	0.3	1.6	0	0	4.16E-10	773.2	5.00E-09	1882	1883	3.00E-09	4.79E-05	807.7	0.0013	1880	1883	0.0003	0.000264789	0.0009	523.8	728.8	2.3	2.4	64	72	10	146
2020	5	31	1	65.1	1011.9	46.3	319	11	0.5	4.8	0	1.015	3.65E-10	739.9	5.00E-09	1859	1889	1.00E-09	1.41E-05	756.6	0.0003	1847	1887	0.0001	0.000430986	0.0012	665.6	842.8	0.7	0.9	31	96	13	140
2020	5	31	2	66.4	1012.2	45.6	293.1	4	0.1	1.3	0	1.015	7.60E-10	791	2.00E-08	1880	1884	5.00E-09	2.68E-05	740.4	0.0005	1876	1884	0.0005	0.000333803	0.0012	674.1	805.6	0.8	1	61	87	14	162
2020	5	31	3	68	1012.2	44.4	343.7	7	0.2	1.3	0	1.015	2.71E-10	688.2	3.00E-09	1881	1881	2.00E-09	8.45E-06	687.3	0.0003	1881	1881	0.0003	0.000339437	0.0011	649.2	832	0.9	1	223	519	29	771
2020	5	31	4	69.8	1012.6	44.2	262.7	14	0	0.1	0	1.015	6.52E-10	809.7	1.60E-08	1888	1888	1.60E-08	2.11E-05	757.5	0.0005	1858	1882	0.0002	0.000360563	0.0012	633.3	812.8	1.1	1.3	18	35	0	53
2020	5	31	5	69.8	1012.6	47.1	284.2	4	0	0	0	1.343	5.78E-10	843.1	4.00E-09	1875	1883	4.00E-09	4.65E-05	894.1	0.0004	1873	1880	0.0001	0.000352113	0.0011	640.3	814	1.2	1.5	24	89	2	115
2020	5	31	6	71.8	1012.6	45.3	310.9	11	0	0	0	1.343	4.46E-10	774.6	4.00E-09	1860	1887	1.00E-09	4.79E-05	740.3	0.002	1880	1887	0.0001	0.000259155	0.0012	597	791.2	1.4	1.7	34	82	4	120
2020	5	31	7	72.5	1012.8	45	271.2	14	0	0	0	1.343	6.94E-10	808.7	2.00E-08	1880	1881	4.00E-09	6.06E-05	791.8	0.002	1880	1883	0.0008	0.000342254	0.0011	600.7	784	1.6	1.8	19	63	4	86
2020	5	31	8	72	1013.1	45.1	249.3	6	0.1	1.5	0	1.343	4.22E-10	773.4	4.00E-09	1859	1875	2.00E-09	3.24E-05	825.1	0.0004	1859	1875	0.0002	0.000304225	0.0012	599.2	803.2	1.7	1.8	52	124	5	181
2020	5	31	9	76.6	1013.3	43.7	234.7	12	0.3	1.3	0	1.86	2.90E-10	687.9	4.00E-09	1856	1881	4.00E-09	3.38E-05	740.1	0.001	1880	1881	0.0004	0.000357746	0.0011	564.8	756.4	1.8	2	50	94	18	162
2020	5	31	10	75.7	1013.6	38.8	260.3	14	0.8	2.4	0	1.86	2.88E-10	771.2	2.00E-09	1843	1884	2.00E-09	1.69E-05	771.7	0.0002	1843	1884	0.0002	0.000397183	0.0011	574.5	764.8	2.1	2.2	25	86	7	118
2020	5	31	11	73.9	1013.5	40.5	359.3	7	2.5	6.4	0	1.86	4.59E-10	807.5	3.00E-09	1858	1883	3.00E-09	4.29E-05	860.8	0.0004	1878	1888	0.0001	0.000297143	0.0012	608.1	784	2.1	2.2	31	69	10	110
2020	5	31	12	73.4	1013.2	40.1	355.6	7	2.2	5.8	0	1.86	4.82E-10	759.2	1.00E-08	1880	1886	2.00E-09	3.14E-05	793.5	0.0004	1882	1886	0.0002	0.000431429	0.0011	602.4	770.8	2	2.1	6	38	0	44
2020	5	31	13	74.5	1013.2	42.5	342.5	7	0.9	3	0	3.063	3.95E-10	740.6	5.00E-09	1878	1878	5.00E-09	2.71E-05	757.1	0.0005	1878	1878	0.0005	0.00047	0.0012	570.2	766	1.9	2	22	17	0	39
2020	5	31	14	74.3	1013.1	43.1	311.1	11	0.5	1.8	0	3.063	7.23E-10	860.9	2.00E-08	1880	1881	2.00E-09	5.21E-05	826.1	0.002	1880	1881	0.0002	0.000366197	0.0011	586.1	749.2	1.9	2	230	232	46	508
2020	5	31	15	74.7	1013.1	43.3	269.1	14	1.1	2.7	0	3.063	7.52E-10	843.6	1.30E-08	1884	1884	3.00E-09	1.97E-05	756.3	0.0003	1884	1884	0.0003	0.000346479	0.0011	590.2	792.4	1.8	2	442	483	456	1381
2020	5	31	16	75.4	1013.2	39.1	248.7	6	1.1	2.2	0	3.063	2.42E-10	737	3.00E-09	1841	1841	1.00E-09	7.04E-06	686.5	0.0003	1841	1841	0.0001	0.000377465	0.0011	608.2	785.2	1.9	2	66	90	24	180
2020	5	31	17	77.5	1013.4	37	287.1	4	0.8	2.1	0	3.116	5.37E-10	757.3	1.60E-08	1880	1880	1.60E-08	2.54E-05	668	0.0016	1880	1883	0.0002	0.000287324	0.0012	588.5	774.4	1.9	2.1	126	123	108	357
2020	5	31	18	78.1	1013.3	34	327.4	7	1.2	4.5	0	3.116	3.48E-10	722	8.00E-09	1871	1884	3.00E-09	3.14E-05	770.9	0.0008	1871	1884	0.0003	0.000397143	0.0011	569.1	791.2	2	2.2	133	250	20	403
2020	5	31	19	80.4	1013.4	32.4	341.7	7	1.4	4.3	0	3.116	2.82E-10	739.1	3.00E-09	1877	1879	3.00E-09	2.43E-05	810.8	0.0003	1877	1888	0.0001	0.000435714	0.0011	585.5	767.2	2.1	2.3	1017	1000	151	2168
2020	5	31	20	80.6	1013.2	31.3	350.4	7	1.5	5.2	0	3.116	4.47E-10	775.6	4.00E-09	1873	1881	2.00E-09	2.86E-05	791.4	0.0004	1873	1879	0.0003	0.000484286	0.0011	573.2	764.8	2.2	2.4	1404	1386	162	2952
2020	5	31	21	81.3	1013	28	344.7	7	1.2	3.3	0	3.369	4.73E-10	758.4	1.00E-08	1880	1884	2.00E-09	2.57E-05	811.3	0.0004	1877	1882	0.0001	0.000392857	0.0011	550.2	748	2.2	2.3	504	623	137	1264
2020	5	31	22	82.2	1013	27	305.7	11	0.7	3	0	3.369	2.62E-10	687.7	4.00E-09	1885	1885	4.00E-09	1.00E-05	667.2	0.0004	1885	1885	0.0004	0.000398571	0.0009	567.8	750.4	2.2	2.4	526	556	367	1449
2020	5	31	23	84.6	1012.9	25.2	323.1	11	1.1	3.1	0	3.369	4.67E-10	791.2	5.00E-09	1872	1878	4.00E-09	4.43E-05	860.5	0.0005	1872	1884	0.0003	0.000342857	0.001	539.6	768.4	2.3	2.5	485	604	105	1194
2020	5	31	24	86.2	1012.8	25.6	316.4	11	0.8	4.2	0	3.369	4.57E-10	733.5	1.00E-08	1880	1880	1.00E-08	8.57E-06	683.9	0.0003	1872	1872	0.0003	0.000415714	0.001	531.6	726.4	2.4	2.7	534	760	106	1400
2020	5	31	25	89.1	1012.8	22.5	316.2	11	1.1	4	0	3.292	4.66E-10	753.4	1.30E-08	1880	1881	3.00E-09	1.00E-05	734.6	0.0002	1854	1861	0.0001	0.000362857	0.0009	533.1	720.4	2.4	2.7	720	823	119	1662
2020	5	31	26	91	1012.6	19	320.9	11	1.2	3.7	0	3.292	3.78E-10	753.9	6.00E-09	1880	1880	6.00E-09	2.00E-05	718	0.0006	1880	1880	0.0006	0.000257143	0.0008	550.5	748	2.5	2.6	1500	1575	335	3410
2020	5	31	27	92.8	1012.5	18.5	284.8	4	1.2	3	0	3.292	2.48E-10	705	2.00E-09	1883	1883	2.00E-09	1.57E-05	751.2	0.0002	1883	1883	0.0002	0.000268571	0.0009	537.2	738.4	2.7	2.8	604	661	163	1428
2020	5	31	28	93.4	1012.3	16.1	260.6	14	1.4	3.9	0	3.292	1.44E-09	722.6	7.90E-08	1880	1884	3.16E-10	1.00E-05	683	0.0002	1861	1867	0.0001	0.000334286	0.0009	532.8	726.4	2.8	2.9	1485	1460	265	3210
2020	5	31	29	94.6	1012.3	16.5	284.6	4	1.1	4.2	0	3.014	2.48E-10	788.1	2.00E-09	1882	1882	2.00E-09	8.57E-06	734.4	0.0001	1840	1856	0.0001	0.000315714	0.0009	518.7	728.8	2.9	3	1166	1147	278	2591
2020	5	31	30	94.6	1012.1	14.3	251.4	6	1.8	4.5	0	3.014	2.40E-10	709.5	3.00E-09	1871	1879	1.00E-09	2.86E-06	632	0.0001	1879	1879	0.0001	0.0003	0.0008	505.7	679.6	3	3.2	1971	2034	388	4393
2020	5	31	31	95.4	1011.9	13	245.5	6	1.8	3.9	0	3.014	1.89E-10	711.4	2.00E-09	1875	1876	3.98E-10	1.14E-05	734	0.0002	1875	1876	0	0.000287143	0.0008	501	655.6	3.1	3.3	1199	1248	355	2802
2020	5	31	32	94.6	1011.7	12.5	257	6	2	4.2	0	3.014	3.93E-10	810.9	3.00E-09	1873	1884	3.00E-09	3.00E-05	810.7	0.0003	1873	1884	0.0003	0.000284286	0.0008	490.4	652	3.2	3.4	1021	1064	177	2262
2020	5	31	33	93.6	1011.6	13	257	6	2.2	4.5	0	2.534	4.44E-10	891.2	5.00E-09	1884	1886	1.00E-09	5.00E-05	926	0.0008	1880	1886	0.0001	0.000271429	0.0008	500.5	649.6	3.2	3.3	1342	1415	169	2926
2020	5	31	34	92.3	1011.4	13	251.4	6	2.2	4	0	2.534	2.49E-10	735.7	2.00E-09	1873	1878	1.00E-09	1.14E-05	733.5	0.0002	1873	1877	0.0002	0.000295714	0.0008	462.7	632.8	3.1	3.3	4667	4592	1442	10701
2020	5	31	35	87.1	1011.4	14.1	254.5	6	2.4	4.3	0	2.534	1.71E-10	695.2	2.00E-09	1880	1881	7.94E-10	1.57E-05	740.9	0.0003	1856	1881	0.0001	0.000354286	0.0008	468.6	649.6	3.1	3.3	6629	6811	2553	15993
2020	5	31	36	84	1011.2	15.9	240.8	6	2.1	3.9	0	2.534	4.74E-10	752.7	1.00E-08	1880	1888	3.00E-09	2.29E-05	681.2	0.001	1880	1880	0.001	0.00031	0.001	488.7	668.8	3.1	3.3	7537	7389	1812	16738
2020	5	31	37	82.4	1011	18.5	262.9	14	1.3	2.8	0	1.837	3.05E-10	758.8	2.00E-09	1841	1881	2.00E-09	1.71E-05	737.9	0.0002	1845	1881	0.0002	0.000312857	0.0009	509.1	707.2	2.8	3	3333	3302	622	7257
2020	5	31	38	81.5	1010.9	19.1	256.7	6	1.4	2.5	0	1.837	3.67E-10	783.5	4.00E-09	1879	1886	1.00E-09	1.86E-05	751.9	0.0004	1879	1886	0.0001	0.000357143	0.0009	551	700	2.7	3	1603	1863	343	3809
2020	5	31	39	81.3	1010.8	19.5	285.1	4	0.7	2.1	0	1.837	4.56E-10	847.7	4.00E-09	1857	1881	2.00E-09	5.00E-05	886.1	0.0008	1880	1884	0.0003	0.00028	0.001	522.2	690.4	2.6	3	1843	1970	435	4248
2020	5	31	40	80.4	1010.5	19.8	310.8	11	0.7	3.9	0	1.837	8.31E-10	879	1.30E-08	1880	1881	1.00E-08	5.43E-05	826.3	0.0013	1880	1880	0.0013	0.000428571	0.001	557.7	748	2.5	2.8	1726	1808	411	3945
2020	5	31	41	80.2	1010.5	20.4	331.3	7	1.5	3.9	0	0.828	3.24E-10	755.2	3.00E-09	1873	1873	3.00E-09	2.00E-05	755.8	0.0003	1873	1873	0.0003	0.000398571	0.001	541.3	737.2	2.4	2.5	1802	1838	432	4072
2020	5	31	42	79.9	1010.2	18.8	285.4	4	0.9	3.4	0	0.828	2.96E-10	698.3	4.00E-09	1874	1881	3.00E-09	1.00E-05	685.4	0.0003	1881	1881	0.0003	0.000488571	0.0011	556.2	736	2.3	2.5	1297	1413	272	2982
2020	5	31	43	79.3	1010.2	20.1	312.9	11	0.4	2.1	0	0.828	6.71E-10	831.3	1.30E-08	1880	1885	2.00E-09	1.29E-05	770	0.0002	1871	1878	0.0001	0.000332857	0.001	587.6	745.6	2.2	2.4	1296	1405	174	2875
2020	5	31	44	79	1010.2	17.9	305.2	11	0.5	3.3	0	0.828	3.84E-10	788.9	3.00E-09	1862	1884	2.51E-10	1.29E-05	700.5	0.0003	1862	1880	0	0.00039	0.0011	570.5	746.8	2.2	2.4	260	423	61	744
2020	5	31	45	78.8	1010	18.8	327.4	7	0.6	3.1	0	0.715	1.75E-10	652.4	1.00E-09	1830	1830	1.00E-09	5.71E-06	666.7	0.0003	1858	1858	0.0003	0.000561429	0.0011	558	786.4	2.1	2.2	598	725	147	1470
2020	5	31	46	78.8	1009.9	19.8	324.9	11	0.4	3.1	0	0.715	3.85E-10	773.6	5.00E-09	1871	1880	3.00E-09	4.71E-05	881	0.0005	1871	1881	0.0003	0.00041	0.001	581	776.8	2.1	2.2	403	515	124	1042
2020	5	31	47	78.8	1010	20.8	338.4	7	0.6	3.3	0	0.715	6.47E-10	861.8	1.60E-08	1880	1880	1.60E-08	4.00E-05	757.6	0.0016	1880	1880	0.0016	0.000335714	0.0009	586.7	751.6	2.1	2.3	318	454	54	826
2020	5	31	48	77.7	1009.9	21	331.6	7	0.3	2.2	0	0.715	5.89E-10	777	1.30E-08	1880	1884	3.00E-09	8.57E-06	705.5	0.0003	1875	1875	0.0003	0.000365714	0.0011	596.3	764.8	2.1	2.2	30	94	5	129
2020	5	31	49	77	1009.8	21.8	338.2	7	0.3	1	0	0.156	3.35E-10	789.6	3.00E-09	1854	1881	2.00E-09	2.29E-05	810.4	0.0003	1854	1881	0.0002	0.000371429	0.002	614.5	791.2	2	2.2	44	66	6	116
2020	5	31	50	76.5	1009.8	23.2	340.6	7	0.2	1	0	0.156	5.66E-10	810.5	1.30E-08	1885	1885	1.30E-08	8.57E-06	722	0.0002	1857	1857	0.0002	0.000442857	0.0011	602.5	832	2	2.1	129	310	34	473
2020	5	31	51	75.7	1009.8	23.8	322.7	11	0.2	3.1	0	0.156	3.48E-10	739.9	3.00E-09	1852	1885	3.00E-09	1.29E-05	704.8	0.0003	1852	1885	0.0003	0.00033	0.0011	575.9	786.4	1.9	2.1	418	592	126	1136
2020	5	31	52	75.2	1009.7	23.5	341.5	7	0.2	1.8	0	0.156	6.20E-10	759	2.00E-08	1880	1881	3.00E-09	2.86E-06	671.6	0.0002	1846	1868	0	0.00041	0.0011	612.4	803.2	1.9	2.1	66	131	15	212
2020	5	31	53	74.7	1009.7	24.1	340.9	7	0.1	1.2	0	0.001	3.87E-10	775.9	4.00E-09	1881	1884	3.00E-09	2.00E-05	741.1	0.0004	1881	1884	0.0003	0.000492857	0.0011	603.8	822.4	1.8	2	36	96	4	136
2020	6	1	1	50.2	1012.8	74.6	336.7	7	0.1	1	0	1.113	2.82E-10	703.6	2.00E-09	1837	1841	1.00E-09	1.55E-05	721.9	0.0004	1886	1886	0.0004	0.000515493	0.0014	657.8	880	0	0	19	37	18	74
2020	6	1	2	51.1	1013.1	74.7	338.5	7	0	0	0	1.113	7.64E-10	842.9	6.00E-09	1884	1884	6.00E-09	1.55E-05	705.6	0.0005	1867	1880	0.0004	0.000471831	0.0014	653.1	863.2	0	0	13	29	7	49
2020	6	1	3	52	1013.4	74	315	11	0	0.9	0	1.113	8.05E-10	758.3	1.00E-08	1881	1883	1.00E-08	6.20E-05	737.1	0.001	1881	1883	0.001	0.000432394	0.0013	640.6	838	0	0	12	10	29	51
2020	6	1	4	54	1013.5	72.9	322	11	0	0.1	0	1.113	2.95E-10	721.3	3.00E-09	1836	1842	3.16E-10	3.52E-05	774.1	0.0008	1881	1881	0.0008	0.000483099	0.0014	658.5	869.2	0	0	35	36	15	86
2020	6	1	5	56.3	1013.6	70.7	330.5	7	0	0.7	0	1.951	5.40E-10	774.7	8.00E-09	1879	1879	8.00E-09	4.37E-05	757.4	0.0016	1880	1880	0.0016	0.000453521	0.0013	652.4	842.8	0.1	0.2	20	26	1	47
2020	6	1	6	57.9	1013.7	67.6	303.2	4	0	1	0	1.951	5.63E-10	774.6	6.00E-09	1868	1884	1.00E-09	0.00026338	775.6	0.0158	1880	1884	0.0001	0.000416901	0.0013	659	823.6	0.1	0.5	31	58	6	95
2020	6	1	7	59.5	1013.9	65.5	301.8	4	0	0	0	1.951	4.86E-10	740.2	8.00E-09	1876	1879	5.00E-09	2.39E-05	722.4	0.0008	1876	1876	0.0003	0.000512676	0.0013	670	863.2	0.3	0.5	5	21	4	30
2020	6	1	8	63.3	1013.9	60.2	277.7	14	0.3	1.5	0	1.951	3.82E-10	705.8	4.00E-09	1883	1883	4.00E-09	1.97E-05	705.9	0.0004	1883	1883	0.0004	0.000398592	0.0015	668	841.6	0.6	0.9	120	247	15	382
2020	6	1	9	66.2	1013.9	55.5	309.4	11	0.4	1.9	0	2.535	6.74E-10	809.4	6.00E-09	1883	1887	3.00E-09	0.00016	880.6	0.0032	1880	1887	0.0003	0.000397143	0.0013	649.8	841.6	1.1	1.4	26	56	1	83
2020	6	1	10	68	1013.8	53.5	263.3	14	0.4	1.2	0	2.535	4.86E-10	775.9	6.00E-09	1856	1879	4.00E-09	1.29E-05	722.9	0.0003	1872	1872	0.0003	0.000448571	0.0012	633.8	815.2	1.5	1.8	52	132	21	205
2020	6	1	11	69.8	1013.9	50.5	311.9	11	0.2	1.6	0	2.535	3.05E-10	706.1	3.00E-09	1873	1881	3.00E-09	6.29E-05	724.5	0.0032	1879	1881	0.0003	0.00043	0.0012	604.1	804.4	1.8	1.9	49	105	9	163
2020	6	1	12	70.7	1014	46.3	261.3	14	0.4	2.1	0	2.535	6.14E-10	864.1	5.00E-09	1884	1884	5.00E-09	4.71E-05	863.7	0.0005	1884	1884	0.0005	0.000432857	0.0011	618.4	794.8	1.8	2	113	192	33	338
2020	6	1	13	72.3	1014	44.1	314.9	11	0.7	3.1	0	3.063	4.48E-10	776.1	6.00E-09	1883	1883	6.00E-09	4.43E-05	829.3	0.0006	1883	1883	0.0006	0.000475714	0.0012	625.9	844	1.8	1.9	93	172	2	267
2020	6	1	14	73.8	1014.1	42.4	326.4	7	0.7	2.5	0	3.063	4.27E-10	738.1	8.00E-09	1880	1881	2.00E-09	1.86E-05	719.9	0.0004	1877	1877	0.0004	0.00038	0.0012	607.3	776.8	1.9	2	168	232	25	425
2020	6	1	15	75.2	1014	38.8	314.1	11	0.5	2.4	0	3.063	5.48E-10	862.2	4.00E-09	1873	1876	2.00E-09	3.29E-05	810.1	0.0004	1873	1873	0.0004	0.000452857	0.0011	632.7	824.8	1.9	2	544	596	310	1450
2020	6	1	16	77.5	1014.1	36.1	221.5	12	0.8	2.1	0	3.063	3.27E-09	811.4	2.00E-07	1880	1887	1.00E-09	0.000312857	808.1	0.02	1880	1887	0.0001	0.000414286	0.0011	616.3	824.8	1.9	2	1106	1060	508	2674
2020	6	1	17	79.3	1014	22.5	237.5	6	2.5	5.5	0	3.344	3.04E-10	720.4	3.00E-09	1866	1882	3.00E-09	1.57E-05	720.4	0.0003	1866	1882	0.0003	0.000365714	0.0011	616.1	786.4	2	2.1	971	1019	330	2320
2020	6	1	18	79.9	1014	21.9	240.8	6	3	5.1	0	3.344	1.78E-10	669.3	1.00E-09	1834	1843	3.98E-10	1.43E-05	722.7	0.0004	1858	1883	0.0003	0.000438571	0.0011	607.4	804.4	2.1	2.3	736	665	213	1614
2020	6	1	19	81.3	1014.2	20.5	237.2	6	2.9	5.1	0	3.344	2.27E-10	705.3	3.00E-09	1862	1888	7.94E-10	1.71E-05	754.9	0.0003	1858	1888	0.0001	0.000444286	0.0011	597.6	805.6	2.2	2.3	5145	5262	1583	11990
2020	6	1	20	82.8	1014.2	18.7	247.1	6	3	6.9	0	3.344	3.10E-10	769.5	4.00E-09	1883	1883	4.00E-09	1.27E-05	717.8	0.0004	1883	1883	0.0004	0.000330986	0.001	565.7	738.4	2.2	2.4	5369	5641	1355	12365
2020	6	1	21	83.1	1014.3	18.6	241	6	2.9	6.3	0	3.296	4.76E-10	808.2	3.00E-09	1869	1884	2.00E-09	4.00E-05	845	0.0003	1869	1884	0.0002	0.000404286	0.001	567.8	738.4	2.3	2.5	5354	5409	1519	12282
2020	6	1	22	84	1014.3	17.1	227.7	12	2.9	6.1	0	3.296	2.13E-09	719	1.26E-07	1880	1880	2.50E-09	0.000198571	719.4	0.0126	1880	1880	0.00025	0.000422857	0.001	580.8	786.4	2.4	2.5	3051	3098	859	7008
2020	6	1	23	84.9	1014.1	16	234	12	3.5	7.6	0	3.296	3.77E-10	772.1	3.00E-09	1876	1884	3.00E-09	1.86E-05	734.9	0.0003	1857	1884	0.0003	0.000325714	0.001	542.7	767.2	2.5	2.6	731	748	169	1648
2020	6	1	24	86.5	1014.1	16.4	233.8	12	2.9	5.4	0	3.296	3.70E-10	756.4	3.00E-09	1858	1884	2.00E-09	1.71E-05	721.3	0.0003	1858	1884	0.0002	0.000357143	0.001	575.9	728.8	2.5	2.6	557	688	211	1456
2020	6	1	25	88.3	1014.1	14.5	236.1	12	3.3	5.8	0	3.44	3.45E-09	838.3	2.00E-07	1880	1887	2.00E-09	0.000312857	733.5	0.02	1880	1887	0.0002	0.000334286	0.001	544.5	746.8	2.6	2.7	417	512	114	1043
2020	6	1	26	90.3	1014.1	14.8	240.7	6	2.6	5.8	0	3.44	2.63E-10	735.9	3.00E-09	1859	1881	2.00E-09	1.97E-05	730.7	0.0003	1872	1881	0.0002	0.000376056	0.001	520.4	710.8	2.6	2.8	512	633	192	1337
2020	6	1	27	91.6	1013.8	14.5	246.2	6	2	4.3	0	3.44	2.61E-10	746.2	3.00E-09	1864	1884	2.51E-10	2.43E-05	818.7	0.0003	1864	1874	0.0003	0.000335714	0.0009	511.2	690.4	2.7	2.9	805	789	163	1757
2020	6	1	28	93.4	1013.8	12.7	240.2	6	2	5.2	0	3.44	3.83E-10	775.3	3.00E-09	1864	1886	5.01E-10	2.43E-05	774.4	0.0003	1864	1886	0.0001	0.000287143	0.0009	513.4	688	2.9	3.1	1507	1461	368	3336
2020	6	1	29	92.5	1013.7	12.4	235.3	12	2.5	5.1	0	2.47	3.00E-10	779.1	3.00E-09	1878	1885	6.31E-10	1.43E-05	741.5	0.0003	1878	1885	0.0001	0.000331429	0.0009	497.6	680.8	3.1	3.4	34	49	2	85
2020	6	1	30	85.8	1013.7	14	239	6	1.7	4.5	0	2.47	3.16E-10	836.9	3.00E-09	1863	1875	2.00E-09	1.86E-05	755.1	0.0003	1878	1879	0.0001	0.000377143	0.0009	513	700	3.1	3.3	453	569	104	1126
2020	6	1	31	85.3	1013.6	14.5	234	12	2.8	5.1	0	2.47	2.31E-10	728	2.00E-09	1853	1885	2.00E-09	1.14E-05	697.4	0.0002	1853	1885	0.0002	0.000367143	0.0009	528.3	700	2.9	3.2	881	933	202	2016
2020	6	1	32	86.2	1013.6	13.6	251	6	2.4	5.7	0	2.47	4.51E-10	837.4	4.00E-09	1858	1883	4.00E-09	4.57E-05	903.9	0.0004	1858	1883	0.0004	0.000325714	0.0011	492	720.4	2.8	3	345	342	59	746
2020	6	1	33	88.5	1013.6	14	242.2	6	2.3	4.6	0	2.354	4.75E-10	788.8	1.00E-08	1880	1884	1.00E-08	3.86E-05	789.2	0.001	1880	1884	0.001	0.000331429	0.0009	491.7	671.2	2.8	3	28	79	10	117
2020	6	1	34	85.6	1013.6	14.1	241.1	6	2.7	7.9	0	2.354	3.27E-10	775.3	3.00E-09	1884	1884	3.00E-09	1.86E-05	759.2	0.0002	1880	1880	0.0002	0.000348571	0.001	471.5	679.6	2.9	3	34	98	5	137
2020	6	1	35	84.7	1013.5	14.9	233.6	12	1.9	4	0	2.354	3.28E-10	730.4	5.00E-09	1883	1883	5.00E-09	1.57E-05	730.4	0.0003	1863	1878	0.0001	0.000407143	0.0011	513.3	690.4	2.8	3	2492	2564	739	5795
2020	6	1	36	83.7	1013.5	15.6	247.5	6	2.2	5.1	0	2.354	4.15E-10	730.4	1.00E-08	1880	1883	4.00E-09	2.43E-05	715.9	0.001	1880	1883	0.0004	0.000427143	0.001	528.7	713.2	2.8	3	1937	1939	405	4281
2020	6	1	37	82.8	1013.3	17.8	234.1	12	1.4	3.1	0	1.486	3.00E-10	769.4	3.00E-09	1877	1883	2.00E-09	1.00E-05	684.3	0.0003	1877	1880	0.0002	0.000382857	0.001	557.2	751.6	2.8	3	7533	7743	1940	17216
2020	6	1	38	82	1013.3	16.1	248.7	6	1.4	3.7	0	1.486	3.25E-10	770.6	3.00E-09	1849	1880	2.00E-09	1.57E-05	718.2	0.0003	1849	1880	0.0002	0.00042	0.001	570.1	767.2	2.8	3	4959	5236	1112	11307
2020	6	1	39	81.3	1013.2	18.4	273.2	14	1.1	2.4	0	1.486	3.67E-10	732.9	6.00E-09	1879	1882	2.00E-09	3.14E-05	790.2	0.0006	1879	1882	0.0002	0.000445714	0.0011	574.4	767.2	2.6	2.9	1783	2142	351	4276
2020	6	1	40	80.8	1013	18	237.7	6	1.1	2.7	0	1.486	4.13E-10	741.8	8.00E-09	1879	1882	4.00E-09	3.57E-05	759.9	0.0008	1879	1882	0.0004	0.000427143	0.0011	572.3	785.2	2.5	2.7	1377	1467	448	3292
2020	6	1	41	80.1	1013	19.9	290.8	4	0.8	3.3	0	0.606	4.14E-10	774.6	5.00E-09	1856	1886	2.00E-09	4.57E-05	775.7	0.0016	1880	1886	0.0002	0.000395714	0.001	595.5	776.8	2.5	2.8	712	897	166	1775
2020	6	1	42	79.3	1013	19.9	289.3	4	0.8	2.8	0	0.606	7.36E-10	846.4	1.60E-08	1880	1885	1.00E-09	6.29E-05	843.5	0.0016	1880	1885	0.0001	0.000364286	0.001	600	786.4	2.5	2.8	1246	1446	351	3043
2020	6	1	43	79	1013	19.3	285.9	4	0.9	3.3	0	0.606	6.13E-10	825.2	8.00E-09	1880	1886	2.00E-09	4.14E-05	775.7	0.0008	1880	1882	0.0001	0.00041	0.001	602.5	786.4	2.5	2.8	956	1115	207	2278
2020	6	1	44	78.6	1012.8	19	249	6	0.9	2.2	0	0.606	4.64E-10	793.8	4.00E-09	1856	1881	3.00E-09	4.14E-05	828.4	0.0005	1873	1883	0.0003	0.000402857	0.0011	614.7	823.6	2.4	2.8	297	455	93	845
2020	6	1	45	77.2	1012.7	19.9	240.8	6	0.2	1.9	0	0.432	2.65E-10	703.6	3.00E-09	1871	1885	2.00E-09	7.14E-06	703.8	0.0002	1853	1883	0.0001	0.000434286	0.0011	603.8	792.4	2.1	2.3	43	141	14	198
2020	6	1	46	76.3	1012.8	21	315	11	0	0.1	0	0.432	4.65E-10	824.7	5.00E-09	1866	1880	2.00E-09	3.71E-05	811.1	0.0005	1866	1880	0.0002	0.000492857	0.001	600.9	803.2	2.1	2.3	1042	1167	267	2476
2020	6	1	47	75.9	1012.7	21.9	298	4	0.2	1.6	0	0.432	8.89E-10	844.9	3.20E-08	1879	1880	3.00E-09	7.86E-05	863.5	0.0032	1879	1882	0.0003	0.000368571	0.0016	612	918.4	2	2.3	36	101	6	143
2020	6	1	48	74.8	1012.8	22.7	322.6	11	0.1	2.4	0	0.432	7.40E-10	847.3	6.00E-09	1876	1886	3.00E-09	4.29E-05	776.7	0.0006	1876	1886	0.0003	0.00046	0.0019	621.1	822.4	2.1	2.3	237	440	85	762
2020	6	1	49	74.1	1012.7	22.8	326.1	11	0	0.6	0	0.082	3.00E-10	706.3	5.00E-09	1876	1877	1.00E-09	6.29E-05	810.4	0.0025	1880	1880	0.0025	0.000578571	0.002	594.5	805.6	2	2.2	23	86	0	109
2020	6	1	50	73.8	1012.8	23.9	319.5	11	0	0.9	0	0.082	4.21E-10	861.9	3.00E-09	1879	1879	3.00E-09	2.57E-05	845	0.0003	1879	1879	0.0003	0.00043	0.0012	631.3	804.4	1.9	2.2	124	263	16	403
2020	6	1	51	73.6	1012.8	24.8	335.9	7	0	0.3	0	0.082	5.27E-10	810.5	5.00E-09	1848	1885	3.00E-09	3.57E-05	811.2	0.0004	1882	1885	0.0003	0.000451429	0.0012	627.1	815.2	1.8	2	25	70	15	110
2020	6	1	52	74.5	1012.7	24.6	334.2	7	0.1	0.9	0	0.082	3.85E-10	758.1	4.00E-09	1873	1873	4.00E-09	1.57E-05	723.4	0.0004	1873	1873	0.0004	0.000591429	0.0017	633.1	834.4	1.8	2	49	97	8	154
2020	6	1	53	73.8	1012.8	26.1	329.1	7	0	0.4	0	0.001	3.52E-10	757	3.00E-09	1851	1870	3.00E-09	2.14E-05	740.8	0.0004	1879	1879	0.0004	0.000638571	0.0014	667.6	852.4	1.8	2	179	432	57	668
2020	6	2	1	52	1020.1	66.6	330.4	7	0	1	0	1.219	4.51E-10	793.9	5.00E-09	1869	1885	3.00E-09	2.86E-05	794.5	0.0005	1869	1885	0.0003	0.000635714	0.0016	674.4	841.6	0	0	7	21	1	29
2020	6	2	2	54.7	1020	57.9	350	7	1.2	3.1	0	1.219	5.96E-10	739.4	1.00E-08	1884	1884	1.00E-08	3.38E-05	773.4	0.0005	1873	1873	0.0005	0.000678873	0.0017	677.4	870.4	0	0	3	17	1	21
2020	6	2	3	56.7	1020.2	58.7	259.3	14	0.5	1.8	0	1.219	5.83E-10	757.8	8.00E-09	1884	1884	8.00E-09	5.63E-05	809.4	0.0008	1884	1884	0.0008	0.000749296	0.0016	693.1	901.6	0	0.1	5	27	1	33
2020	6	2	4	59.5	1020.3	54.5	225.9	12	0.2	0.9	0	1.219	1.92E-09	742.7	1.00E-07	1880	1882	6.00E-09	0.000184286	812.4	0.01	1880	1882	0.0006	0.00058	0.0016	659.7	834.4	0.1	0.3	121	353	39	513
2020	6	2	5	60.6	1020.4	53.1	230.5	12	0.6	1.6	0	2.008	7.37E-10	740.2	2.00E-08	1880	1880	2.00E-08	2.54E-05	721.7	0.0006	1857	1869	0.0005	0.000783099	0.0015	686.5	901.6	0.4	0.7	26	58	4	88
2020	6	2	6	61.9	1020.4	51.7	276.9	14	0.3	1.2	0	2.008	3.62E-10	739.2	4.00E-09	1868	1886	3.00E-09	3.94E-05	825.1	0.0006	1878	1886	0.0003	0.000690141	0.0014	679.9	880	0.9	1.1	115	563	13	691
2020	6	2	7	63.5	1020.3	51.5	249.8	6	0.2	1.5	0	2.008	5.20E-10	738.7	2.00E-08	1880	1880	2.00E-08	3.38E-05	718	0.002	1880	1887	0.0002	0.000549296	0.0013	694.8	868	1.2	1.4	33	118	4	155
2020	6	2	8	65.1	1020.1	43.8	333.6	7	0.7	3.7	0	2.008	5.15E-10	758	6.00E-09	1879	1881	5.00E-09	2.25E-05	739.8	0.0005	1874	1881	0.0003	0.000667606	0.0022	685.2	920.8	1.4	1.6	44	91	13	148
2020	6	2	9	66.6	1020.1	43.6	357.6	7	1	2.7	0	2.569	9.25E-10	916.3	1.60E-08	1880	1885	3.00E-09	5.57E-05	795	0.0016	1880	1885	0.0003	0.000475714	0.0024	656	880	1.6	1.8	49	93	13	155
2020	6	2	10	68	1020.1	42.1	340.7	7	0.8	3.1	0	2.569	6.97E-10	825.1	2.00E-08	1880	1888	7.94E-10	6.00E-05	826	0.002	1880	1888	0.0001	0.0005	0.0019	643.2	834.4	1.7	1.9	59	116	16	191
2020	6	2	11	69.4	1020	40.5	350.5	7	0.8	3	0	2.569	4.19E-10	773.1	5.00E-09	1884	1884	5.00E-09	2.71E-05	755.8	0.0005	1884	1884	0.0005	0.000604286	0.0021	642.6	832	1.8	1.9	627	871	115	1613
2020	6	2	12	70.9	1020	39.2	5.1	10	0.9	2.5	0	2.569	7.92E-10	882.1	6.00E-09	1882	1885	4.00E-09	6.00E-05	864.4	0.0006	1882	1885	0.0004	0.000457143	0.0021	626.2	824.8	1.7	1.8	36	114	19	169
2020	6	2	13	71.1	1020	39.7	3.2	10	1.4	3.7	0	3.021	5.61E-10	795	4.00E-09	1879	1882	4.00E-09	3.00E-05	741	0.0005	1871	1879	0.0004	0.000581429	0.0023	587.6	767.2	1.7	1.8	92	146	18	256
2020	6	2	14	71.6	1020	39.8	355.7	7	1.5	3.9	0	3.021	1.08E-09	862.5	1.30E-08	1880	1884	6.00E-09	8.31E-05	827.7	0.0013	1880	1884	0.0006	0.000390141	0.0019	616.7	822.4	1.7	1.8	918	954	484	2356
2020	6	2	16	72.1	1019.9	39.2	9.8	10	1.9	3.9	0	3.021	4.57E-10	739.7	6.00E-09	1882	1882	6.00E-09	3.10E-05	758	0.0006	1882	1882	0.0006	0.000428169	0.002	637.7	822.4	1.6	1.8	519	517	277	1313
2020	6	2	17	73	1019.8	36.7	359.3	7	2.4	4.8	0	3.202	6.11E-10	826.8	5.00E-09	1867	1884	3.00E-09	7.04E-05	861.7	0.0013	1880	1884	0.0003	0.000504225	0.0016	647	815.2	1.6	1.7	44	96	13	153
2020	6	2	18	73.4	1019.8	38.5	0	10	1.8	3.9	0	3.202	6.43E-10	722.9	2.00E-08	1880	1881	3.00E-09	4.79E-05	740.2	0.0016	1882	1882	0.0016	0.000685915	0.0019	624.4	822.4	1.6	1.8	325	313	98	736
2020	6	2	19	73.9	1019.8	36.7	358.4	7	1.8	4.5	0	3.202	2.65E-10	721.4	3.00E-09	1885	1885	3.00E-09	9.86E-06	721.1	0.0003	1885	1885	0.0003	0.00066338	0.0022	621	812.8	1.8	2	5210	5191	1933	12334
2020	6	2	20	76.1	1019.8	34.9	9.4	10	2.2	5.5	0	3.202	5.88E-10	776.7	1.60E-08	1880	1880	1.60E-08	5.21E-05	790.5	0.0016	1880	1880	0.0016	0.000584507	0.0021	602.4	833.2	1.8	1.9	1925	1891	437	4253
2020	6	2	21	76.6	1019.7	34	356.8	7	1.5	3.6	0	3.439	3.50E-10	758.4	4.00E-09	1867	1884	2.00E-09	2.68E-05	793.2	0.0004	1879	1888	0.0001	0.000459155	0.0013	603.7	803.2	1.8	1.9	686	685	147	1518
2020	6	2	22	77.4	1019.6	32.3	327.7	7	1	2.7	0	3.439	7.47E-10	809	2.00E-08	1881	1881	2.00E-08	5.77E-05	791.8	0.002	1881	1881	0.002	0.000588732	0.0019	620.8	805.6	1.8	2	535	644	213	1392
2020	6	2	23	79.3	1019.6	30.1	1.9	10	1.6	3.6	0	3.439	4.34E-10	739.5	8.00E-09	1852	1884	3.00E-09	2.54E-05	738.4	0.0008	1852	1878	0.0001	0.000501408	0.0019	620.7	805.6	2	2.2	1143	1358	421	2922
2020	6	2	24	81	1019.5	29	311.1	11	0.9	2.8	0	3.439	3.04E-10	737.4	3.00E-09	1886	1886	3.00E-09	2.14E-05	789.7	0.0003	1886	1886	0.0003	0.000474286	0.0019	613	786.4	2.1	2.3	546	662	112	1320
2020	6	2	25	83.7	1019.4	24.8	287.7	4	0.9	2.8	0	2.993	2.47E-10	684.1	4.00E-09	1871	1873	7.94E-10	2.68E-05	757.1	0.0004	1858	1880	0.0003	0.00044507	0.0016	602.3	784	2.1	2.4	554	668	151	1373
2020	6	2	26	86.5	1019.4	23.1	301.4	4	0.6	1.8	0	2.993	2.82E-10	716.6	3.00E-09	1843	1877	2.00E-09	2.14E-05	792.3	0.0004	1858	1876	0.0002	0.000587143	0.0017	569.7	751.6	2.3	2.4	561	581	104	1246
2020	6	2	27	88.5	1019.4	21.6	295.9	4	0.8	3.6	0	2.993	3.82E-10	753.2	4.00E-09	1859	1875	3.00E-09	2.57E-05	753.3	0.0004	1867	1875	0.0003	0.000431429	0.0017	542.4	736	2.4	2.6	199	244	52	495
2020	6	2	28	90.7	1019.2	19	332.4	7	0.9	4.6	0	2.993	3.38E-10	819.7	3.00E-09	1880	1887	1.00E-09	7.04E-06	714.8	0.0002	1856	1880	0	0.000326761	0.0016	506.8	694	2.7	3	381	395	58	834
2020	6	2	29	90.7	1019	17.7	301.6	4	1.1	3.7	0	2.701	3.52E-10	817.8	3.00E-09	1877	1884	2.00E-09	1.86E-05	761.5	0.0002	1871	1884	0.0002	0.000528571	0.0017	482.5	690.4	2.8	3	633	737	106	1476
2020	6	2	30	86.9	1018.9	21.6	355.5	7	0.9	3.6	0	2.701	3.35E-10	702.4	4.00E-09	1858	1881	3.00E-09	2.57E-05	769.3	0.0004	1858	1881	0.0003	0.000537143	0.0017	483.5	680.8	2.9	3.1	872	986	132	1990
2020	6	2	31	89.4	1018.8	21	285.4	4	0.5	2.2	0	2.701	2.69E-10	758.8	3.00E-09	1884	1884	3.00E-09	2.43E-05	802	0.0003	1884	1884	0.0003	0.000425714	0.0017	488	672.4	2.8	3	749	908	142	1799
2020	6	2	32	90.3	1018.7	20.9	253.9	6	0.6	2.1	0	2.701	4.08E-10	781.8	5.00E-09	1878	1883	3.00E-09	1.86E-05	750.7	0.0002	1849	1877	0.0002	0.000424286	0.0016	455.4	632.8	2.9	3.2	374	431	60	865
2020	6	2	33	91.9	1018.6	19.7	252	6	0.6	2.8	0	2.6	7.65E-10	787.1	2.50E-08	1879	1880	8.00E-09	3.14E-05	769.6	0.0005	1877	1877	0.0005	0.000432857	0.0017	455.1	652	3	3.2	610	564	196	1370
2020	6	2	34	93.2	1018.4	18.5	307.7	11	0.7	3	0	2.6	2.19E-10	707.1	3.00E-09	1857	1882	2.00E-09	1.14E-05	731.3	0.0003	1857	1882	0.0002	0.000527143	0.0017	448.2	624.4	3.1	3.3	1203	1314	184	2701
2020	6	2	35	88.3	1018.3	20.3	294	4	0.7	2.5	0	2.6	1.75E-10	676.9	2.00E-09	1864	1886	1.00E-09	1.86E-05	745.1	0.0003	1860	1884	0.0003	0.000515714	0.0018	464	611.2	3.2	3.3	580	658	236	1474
2020	6	2	36	86.7	1018.3	22.7	245.9	6	0.9	2.7	0	2.6	3.30E-10	790.8	3.00E-09	1853	1888	5.01E-10	0.000134286	847.4	0.0063	1880	1888	0.0001	0.00047	0.0018	496.4	690.4	3.1	3.3	747	746	152	1645
2020	6	2	37	83.8	1018.2	21.9	252	6	1.6	3	0	1.767	3.37E-10	757.6	4.00E-09	1873	1882	1.00E-09	2.29E-05	739	0.0004	1873	1884	0.0003	0.000488571	0.0019	529.6	709.6	3.2	3.6	2432	2550	657	5639
2020	6	2	38	82.2	1018.1	22.7	223.3	12	1.2	2.4	0	1.767	2.44E-10	726.1	3.00E-09	1861	1880	5.01E-10	1.29E-05	705.3	0.0003	1861	1881	0.0002	0.000511429	0.0019	548.5	767.2	2.9	3.2	3243	3463	833	7539
2020	6	2	39	81.1	1017.9	22.2	249	6	1	3.6	0	1.767	3.46E-10	724.9	4.00E-09	1871	1881	2.00E-09	2.29E-05	742.6	0.0004	1871	1881	0.0002	0.000367143	0.002	604.8	770.8	2.7	2.9	2215	2542	513	5270
2020	6	2	40	79.9	1017.8	24.4	270.9	14	1.1	3.1	0	1.767	4.97E-10	828.2	4.00E-09	1881	1881	4.00E-09	2.29E-05	772.8	0.0003	1842	1873	0.0003	0.000528571	0.0019	579.5	784	2.6	2.8	1951	2039	360	4350
2020	6	2	41	79	1017.5	24.1	266.9	14	0.8	2.2	0	0.636	3.94E-10	768.2	1.00E-08	1880	1884	1.00E-09	3.86E-05	807.6	0.001	1880	1884	0.0003	0.000445714	0.0015	596.2	767.2	2.5	2.6	1288	1565	411	3264
2020	6	2	42	78.6	1017.5	24.5	203.2	8	0.5	2.4	0	0.636	2.72E-10	740.2	3.00E-09	1879	1887	2.00E-09	8.57E-06	701.4	0.0002	1883	1887	0.0002	0.000594286	0.002	640.3	841.6	2.4	2.6	1259	1574	244	3077
2020	6	2	43	78.3	1017.4	25.9	236.8	6	0.8	2.4	0	0.636	6.90E-10	859.2	1.30E-08	1884	1884	1.30E-08	5.57E-05	862.5	0.0013	1884	1884	0.0013	0.000421429	0.0017	604.1	833.2	2.3	2.5	880	1164	202	2246
2020	6	2	44	78.1	1017.3	23.5	226.5	12	1.1	3.3	0	0.636	3.40E-10	718.3	6.00E-09	1858	1858	6.00E-09	2.14E-05	753.5	0.0006	1858	1879	0.0004	0.000411429	0.0019	617.1	805.6	2.4	2.6	438	535	100	1073
2020	6	2	45	79.7	1017.3	23.2	222.5	12	1.4	3	0	0.486	2.70E-10	670.5	5.00E-09	1858	1880	3.00E-09	1.43E-05	722.7	0.0004	1872	1881	0.0002	0.00049	0.002	617.9	832	2.2	2.4	340	472	81	893
2020	6	2	46	78.3	1017.2	23.6	235.5	12	0.6	2.2	0	0.486	1.46E-09	856.9	6.30E-08	1880	1881	2.00E-09	3.10E-05	787	0.0004	1884	1884	0.0004	0.000473239	0.002	608.1	786.4	2.2	2.4	353	614	102	1069
2020	6	2	47	77.4	1017	24	229.6	12	0.4	1.6	0	0.486	5.99E-10	768.8	1.30E-08	1880	1889	7.94E-10	9.15E-05	911	0.0016	1880	1889	0.0001	0.00043662	0.002	617.3	805.6	2.1	2.3	321	482	90	893
2020	6	2	48	77.4	1016.9	25.5	223.9	12	0.6	2.7	0	0.486	3.80E-10	747.3	4.00E-09	1878	1878	4.00E-09	1.97E-05	750.1	0.0003	1867	1877	0.0002	0.000512676	0.0019	617.6	786.4	2	2.2	850	964	93	1907
2020	6	2	49	77	1016.8	24.7	230.6	12	0.7	1.8	0	0.153	4.00E-10	736.2	5.00E-09	1859	1883	5.00E-09	3.24E-05	774.8	0.0005	1859	1886	0.0002	0.000414085	0.0021	638.9	805.6	2	2.1	342	555	105	1002
2020	6	2	50	76.6	1016.9	26.9	235.2	12	0.3	1.3	0	0.153	5.17E-10	826	4.00E-09	1856	1879	3.00E-09	2.68E-05	756.5	0.0004	1856	1876	0.0003	0.000487324	0.0021	642.9	814	2	2.3	73	80	9	162
2020	6	2	51	74.7	1017	28.3	290.8	4	0	0.7	0	0.153	3.04E-10	721.5	5.00E-09	1881	1881	5.00E-09	2.82E-06	648.8	0.0002	1837	1837	0.0002	0.000604225	0.002	614.6	833.2	1.9	2	160	333	42	535
2020	6	2	52	72.9	1017	30.7	315	11	0	0.1	0	0.153	4.60E-10	788.2	4.00E-09	1872	1885	3.00E-09	4.23E-05	788.7	0.001	1880	1885	0.0003	0.000466197	0.0019	645.4	842.8	1.8	2	19	85	7	111
2020	6	2	53	71.6	1016.8	33	314.4	11	0	0	0	0.001	7.07E-10	793.4	1.00E-08	1880	1884	5.00E-09	4.29E-05	826.4	0.001	1880	1880	0.001	0.000575714	0.0017	637.1	863.2	1.7	1.9	328	454	89	871
2020	6	3	1	54.5	1017.7	62.8	288.8	4	0	0.1	0	1.308	8.32E-10	898.4	8.00E-09	1881	1885	5.00E-09	4.14E-05	776.7	0.0008	1881	1885	0.0005	0.000672857	0.0017	687.9	860.8	0	0.1	87	94	33	214
2020	6	3	2	55.8	1017.6	61.4	322.3	11	0	0	0	1.308	6.23E-10	793.4	8.00E-09	1879	1881	3.00E-09	3.86E-05	775.8	0.0008	1879	1879	0.0008	0.000614286	0.0016	648.9	882.4	0	0.1	221	291	22	534
2020	6	3	3	57.2	1017.7	59.7	309.3	11	0	0.1	0	1.308	1.37E-09	846.6	4.00E-08	1880	1885	3.00E-09	0.000157143	899.8	0.004	1880	1885	0.0003	0.000548571	0.0016	667.7	860.8	0	0.2	85	396	29	510
2020	6	3	4	61.3	1017.8	54.1	317.6	11	0.2	2.4	0	1.308	9.45E-10	829.9	2.50E-08	1881	1881	4.00E-09	3.57E-05	777.3	0.0004	1881	1881	0.0004	0.000505714	0.0016	672	880	0.1	0.3	47	74	9	130
2020	6	3	5	63.5	1017.7	51.1	4.7	10	2.1	4.5	0	1.774	7.27E-10	809.2	1.00E-08	1878	1890	1.00E-09	5.21E-05	843	0.0006	1880	1890	0.0001	0.000540845	0.0015	684.6	880	0.5	0.8	46	121	20	187
2020	6	3	6	64.6	1017.7	50.6	352.2	7	2.4	5.7	0	1.774	4.01E-10	755.6	5.00E-09	1871	1876	4.00E-09	9.86E-06	670.3	0.0005	1871	1871	0.0005	0.000567606	0.0018	669.5	862	1	1.2	96	226	31	353
2020	6	3	7	65.7	1017.8	49	349.6	7	2.2	4.6	0	1.774	7.83E-10	773.6	2.50E-08	1881	1881	2.50E-08	0.000107042	791.3	0.0032	1880	1881	0.0025	0.000616901	0.0017	672.6	852.4	1.3	1.5	37	129	3	169
2020	6	3	8	66.2	1017.9	49	347.5	7	2.4	6.3	0	1.774	5.62E-10	791.4	6.00E-09	1863	1884	5.00E-09	2.68E-05	722.6	0.0006	1863	1884	0.0005	0.000669014	0.002	662.5	844	1.4	1.6	64	170	19	253
2020	6	3	9	67.8	1018	46.8	3.2	10	2.2	5.1	0	1.887	5.22E-10	790.8	5.00E-09	1876	1881	4.00E-09	5.49E-05	757.9	0.002	1881	1888	0	0.000492958	0.0018	650.2	844	1.5	1.7	34	200	9	243
2020	6	3	10	68.9	1018.1	46.3	356.6	7	2.5	6.1	0	1.887	5.53E-10	742.4	6.00E-09	1880	1880	3.00E-09	4.23E-05	777	0.0006	1882.5	1887	0.0001	0.000623944	0.0019	671.8	842.8	1.6	1.7	69	122	7	198
2020	6	3	11	69.3	1018	45.6	349.5	7	1.4	3.7	0	1.887	5.80E-10	775.2	6.00E-09	1884	1884	6.00E-09	2.54E-05	740.3	0.0006	1884	1884	0.0006	0.00048169	0.0021	626.6	844	1.7	1.9	115	154	56	325
2020	6	3	12	69.6	1018.1	45.6	336	7	1.3	3.9	0	1.887	1.39E-09	705	7.90E-08	1880	1880	4.50E-09	0.000121127	704.5	0.0079	1880	1880	0.00045	0.000459155	0.0019	624.7	824.8	1.6	1.7	215	493	33	741
2020	6	3	13	70.2	1018	46.5	341.6	7	1.2	3	0	2.504	1.02E-09	807.8	4.00E-08	1880	1884	3.00E-09	8.31E-05	807.6	0.004	1880	1884	0.0003	0.000533803	0.0018	621.6	824.8	1.5	1.6	88	125	11	224
2020	6	3	14	69.8	1017.9	46.9	355.9	7	0.8	2.1	0	2.504	2.58E-10	705.3	3.00E-09	1873	1880	3.00E-09	0.000457746	756.9	0.0316	1880	1880	0.00025	0.000629577	0.0017	654.2	851.2	1.5	1.7	98	145	32	275
2020	6	3	15	71.6	1017.8	46.8	338.8	7	0.6	2.1	0	2.504	2.87E-10	721	3.00E-09	1866	1866	3.00E-09	2.82E-05	806.8	0.0003	1866	1871	0.0002	0.000547887	0.002	617.9	860.8	1.5	1.7	93	127	22	242
2020	6	3	16	73.2	1017.6	43.3	311.1	11	0.5	2.2	0	2.504	4.85E-10	758	4.00E-09	1858	1882	3.00E-09	4.79E-05	844	0.0004	1858	1882	0.0003	0.000525352	0.0018	635.1	814	1.6	1.8	29	93	1	123
2020	6	3	17	72.5	1017.5	43.9	296.6	4	0.1	1	0	3.355	2.83E-10	722.5	3.00E-09	1879	1886	6.31E-10	9.86E-06	704.7	0.0003	1856	1886	0.0001	0.000490141	0.002	625	860.8	1.7	1.8	31	123	12	166
2020	6	3	18	72.9	1017.3	42.8	307.3	11	0.4	2.8	0	3.355	3.73E-10	722	5.00E-09	1845	1884	3.00E-09	1.97E-05	705.1	0.0005	1845	1879	0.0003	0.000632394	0.002	621.9	803.2	1.7	1.9	30	74	6	110
2020	6	3	19	74.3	1017.3	42.3	323.8	11	0.5	3.4	0	3.355	2.71E-10	720.8	3.00E-09	1858	1858	3.00E-09	1.13E-05	720.8	0.0003	1858	1858	0.0003	0.000626761	0.002	652.2	844	1.7	1.9	104	101	16	221
2020	6	3	20	76.1	1017.2	41	329	7	0.6	2.7	0	3.355	5.01E-10	791.8	1.30E-08	1880	1882	3.00E-09	5.07E-05	809.3	0.0013	1880	1880	0.001	0.000432394	0.0019	638.1	833.2	1.8	1.9	489	499	101	1089
2020	6	3	21	77.9	1017	36.2	341.6	7	0.6	2.4	0	3.444	5.60E-10	861.2	5.00E-09	1871	1887	1.00E-09	3.66E-05	809.8	0.0005	1871	1887	0.0001	0.000395775	0.0019	616.8	785.2	1.9	2.1	731	808	276	1815
2020	6	3	22	80.4	1017	33.9	283.4	4	0.7	1.6	0	3.444	4.66E-10	723.5	1.60E-08	1884	1884	1.60E-08	3.10E-05	810	0.0004	1862	1884	0.0003	0.000573239	0.0018	617.1	822.4	2	2.3	1084	1225	230	2539
2020	6	3	24	82.6	1016.7	32.4	275	14	0.7	1.8	0	3.444	3.37E-10	769.2	3.00E-09	1856	1874	3.00E-09	2.82E-06	697.7	0.0001	1834	1857	0.0001	0.000495775	0.0017	602.5	805.6	2.1	2.4	768	792	134	1694
2020	6	3	25	85.8	1016.7	30.5	296.6	4	0.7	2.7	0	3.362	4.87E-10	860	4.00E-09	1866	1887	2.51E-10	3.80E-05	774	0.0013	1873	1887	0	0.000576056	0.0018	573	756.4	2.3	2.8	686	870	247	1803
2020	6	3	26	90.9	1016.5	26.1	284	4	0.6	2.5	0	3.362	5.80E-10	825.8	1.00E-08	1888	1888	1.00E-08	3.86E-05	791.6	0.001	1888	1888	0.001	0.000415714	0.0018	568.2	748	2.3	2.4	1003	1205	216	2424
2020	6	3	27	92.7	1016.3	22.3	242.7	6	0.9	2.5	0	3.362	6.36E-10	815.6	1.60E-08	1880	1884	3.00E-09	2.14E-05	762.4	0.0004	1883	1884	0.0002	0.000382857	0.0016	533.1	728.8	2.5	2.9	233	309	50	592
2020	6	3	28	95.2	1016.1	20.3	233.8	12	1.1	2.5	0	3.362	2.08E-10	700.7	2.00E-09	1880	1889	3.16E-10	8.57E-06	704.3	0.0002	1880	1889	0	0.000431429	0.0016	494.2	678.4	2.9	3.1	1606	1580	198	3384
2020	6	3	29	96.1	1015.8	16.1	235.1	12	1.1	3	0	2.459	2.91E-10	715.4	3.00E-09	1882	1886	2.00E-09	2.00E-05	716.5	0.0003	1882	1886	0.0002	0.000457143	0.0016	503.2	678.4	3.1	3.3	1138	1107	289	2534
2020	6	3	30	96.8	1015.4	16.7	215.9	12	1.3	3.4	0	2.459	5.82E-10	752.4	2.00E-08	1880	1880	2.00E-08	4.29E-05	712.6	0.002	1880	1880	0.002	0.000404286	0.0016	489.4	671.2	3.3	3.5	886	885	110	1881
2020	6	3	31	97.9	1015.3	15.9	219.8	12	1.1	3.4	0	2.459	2.02E-10	691.7	3.00E-09	1876	1880	2.00E-10	1.71E-05	730.1	0.0003	1876	1880	0	0.00042	0.0016	464.4	637.6	3.3	3.4	998	1017	261	2276
2020	6	3	32	97	1015.1	14.9	253.7	6	1.6	3.6	0	2.459	3.34E-10	745.5	3.00E-09	1849	1871	2.00E-09	1.86E-05	695.3	0.0003	1849	1870	0.0002	0.000465714	0.0016	460.5	613.6	3.4	3.6	1605	1680	484	3769
2020	6	3	33	97.7	1014.9	14.9	257.4	6	1.5	4	0	1.121	3.95E-10	753.6	5.00E-09	1880	1885	2.00E-09	3.57E-05	760.4	0.0005	1880	1885	0.0002	0.000408571	0.0016	453.1	611.2	3.4	3.6	1778	1766	615	4159
2020	6	3	34	97.9	1014.6	15.5	276.5	14	1.2	3.3	0	1.121	2.70E-10	692.5	5.00E-09	1871	1884	3.00E-09	2.29E-05	710.6	0.0005	1871	1885	0.0003	0.000455714	0.0016	455.7	583.6	3.5	3.7	1637	1640	703	3980
2020	6	3	35	92.8	1014.4	16.8	232.3	12	1.7	4.2	0	1.121	1.63E-09	735.6	1.00E-07	1880	1887	2.00E-09	0.000167143	781.2	0.01	1880	1887	0.0002	0.00052	0.0016	440.2	594.4	3.5	3.6	662	718	166	1546
2020	6	3	36	90	1014.3	18.1	225.8	12	2.3	4.6	0	1.121	3.84E-10	800.9	3.00E-09	1868	1884	3.00E-09	2.57E-05	770.3	0.0003	1868	1884	0.0003	0.000472857	0.0018	504	668.8	3.4	3.6	401	537	71	1009
2020	6	3	37	86.5	1014.1	20.5	236.8	6	1.3	3.1	0	0.209	4.60E-10	835.8	8.00E-09	1880	1880	8.00E-09	2.57E-05	782.1	0.0003	1871	1876	0.0002	0.000444286	0.0018	533.9	707.2	3.3	3.5	3751	3677	1041	8469
2020	6	3	38	84.6	1014.1	22.1	250	6	1.5	4.3	0	0.209	1.74E-10	660.7	2.00E-09	1860	1862	2.00E-09	7.14E-06	678.8	0.0002	1860	1862	0.0002	0.00056	0.0018	571.1	748	3.1	3.3	1083	1259	213	2555
2020	6	3	39	83.5	1014	21.8	278	14	0.9	3.4	0	0.209	7.92E-10	748.3	2.50E-08	1880	1881	2.00E-09	7.86E-05	773.7	0.0025	1880	1884	0.0002	0.000442857	0.0018	565.4	745.6	2.9	3.1	648	845	133	1626
2020	6	3	40	82	1013.9	24.1	300.7	4	0.2	1.9	0	0.209	4.72E-10	746.2	1.00E-08	1880	1880	2.00E-09	2.57E-05	762.3	0.0003	1864	1880	0.0002	0.000438571	0.0019	560.3	745.6	2.8	3	552	776	131	1459
2020	6	3	41	81.3	1013.7	24.6	305.8	11	0.8	2.7	0	1.149	3.12E-10	739.3	3.00E-09	1858	1885	2.00E-09	2.25E-05	738.4	0.0003	1858	1884	0.0002	0.000591549	0.002	584.7	764.8	2.7	2.9	390	674	100	1164
2020	6	3	42	79.2	1013.7	24	300.9	4	0.8	2.2	0	1.149	4.32E-10	783.2	5.00E-09	1876	1884	2.00E-09	1.29E-05	698.8	0.0005	1876	1884	0.0002	0.000578571	0.0019	620.9	803.2	2.5	2.7	376	664	89	1129
2020	6	3	43	77.7	1014.4	27.1	330.4	7	2.3	8.5	0	1.149	6.54E-10	842.1	6.00E-09	1884	1884	3.00E-09	5.29E-05	825	0.0006	1884	1884	0.0003	0.000531429	0.0019	622.8	805.6	2.5	2.8	353	459	114	926
2020	6	3	44	75.4	1015.7	30.9	340.9	7	2.9	8.2	0	1.149	4.11E-10	753.4	5.00E-09	1871	1885	2.00E-10	3.14E-05	750	0.0005	1871	1880	0.0003	0.000512857	0.0019	601.5	815.2	2.3	2.4	18	48	2	68
2020	6	3	45	71.2	1015.5	38.4	334.1	7	1.4	5.7	0	0.793	3.24E-10	773.6	4.00E-09	1873	1880	2.00E-09	1.41E-05	722.3	0.0004	1873	1875	0.0001	7.32E-05	0.0017	622.1	822.4	2.2	2.4	39	117	7	163
2020	6	3	46	72.7	1014.3	36.6	339.5	7	0.8	4.5	0	0.793	2.42E-10	705.9	3.00E-09	1857	1860	5.01E-10	1.01E-05	709.7	0.0002	1855	1859	0.0001	0.000243038	0.0016	684.8	1420	1.8	2.1	104	216	25	345
2020	6	3	47	73.2	1013.9	33.4	5.6	10	1.7	5.8	0	0.793	3.52E-10	808	3.00E-09	1868	1878	2.00E-09	1.86E-05	792.9	0.0003	1868	1878	0.0002	0.000375714	0.0015	650	899.2	1.7	1.9	347	462	63	872
2020	6	3	48	73.2	1013.6	32.9	337.2	7	0.5	2.2	0	0.793	3.12E-10	737.3	3.00E-09	1880	1880	3.00E-09	1.57E-05	754.9	0.0003	1880	1880	0.0003	0.000455714	0.0011	642.9	844	1.7	1.8	511	559	25	1095
2020	6	3	49	74.5	1013.5	30.8	325.1	11	0.6	3.1	0	0.101	2.99E-10	791.8	2.00E-09	1869	1875	7.94E-10	2.00E-05	791.5	0.0003	1838	1875	0.0001	0.000495714	0.0025	616.7	805.6	1.7	1.9	277	483	72	832
2020	6	3	50	73.6	1013.5	40.4	246.7	6	1.4	3.4	0	0.101	3.31E-10	791.2	2.00E-09	1884	1884	2.00E-09	1.83E-05	790.7	0.0003	1849	1878	0.0001	0.000315493	0.0011	631.5	844	1.7	1.9	70	128	9	207
2020	6	3	51	71.2	1013.5	42.7	227.9	12	1.6	3.9	0	0.101	5.06E-10	828.4	5.00E-09	1880	1880	5.00E-09	2.14E-05	775.7	0.0003	1838	1879	0.0001	0.000445714	0.0011	636.9	824.8	1.7	1.8	183	262	100	545
2020	6	3	52	70	1013.4	43.8	233.9	12	0.6	1.6	0	0.101	2.67E-10	748.5	2.00E-09	1844	1872	2.51E-10	8.57E-06	734.3	0.0002	1860	1872	0	0.000437143	0.0011	639.9	814	1.5	1.7	14	116	15	145
2020	6	3	53	69.1	1013.1	45.7	294.3	4	0.2	1.8	0	0.001	2.86E-10	702.5	3.00E-09	1858	1865	1.00E-09	1.71E-05	757	0.0003	1858	1865	0.0001	0.000594286	0.0011	649.9	805.6	1.5	1.7	27	91	23	141
2020	6	4	1	54	1012.9	71.6	329.2	7	0.1	0.7	0	1.347	5.65E-10	859.8	5.00E-09	1862	1884	2.00E-09	4.08E-05	859.8	0.0005	1862	1884	0.0002	0.000474648	0.0015	660.9	863.2	0	0	56	98	18	172
2020	6	4	2	56.3	1012.8	61.9	346.4	7	0.3	1.6	0	1.347	4.10E-10	788	3.00E-09	1884	1884	3.00E-09	2.11E-05	756.5	0.0003	1839	1884	0.0002	0.000588732	0.0015	686.9	863.2	0	0.2	73	89	13	175
2020	6	4	3	58.5	1012.7	62	311.3	11	0.2	1.2	0	1.347	4.78E-10	791.7	5.00E-09	1836	1886	1.00E-09	3.94E-05	827.2	0.0005	1836	1886	0.0001	0.000497183	0.0014	658.8	845.2	0	0.2	45	98	9	152
2020	6	4	4	62.6	1012.8	59.9	238.1	6	0.4	1.2	0	1.347	1.50E-09	792.5	7.90E-08	1880	1885	5.01E-10	1.27E-05	723	0.0003	1876	1885	0.0001	0.000467606	0.0014	672.1	863.2	0.1	0.3	80	142	16	238
2020	6	4	5	63.9	1012.9	60.3	233.5	12	0.7	1.5	0	2.172	3.42E-10	757.2	2.00E-09	1841	1888	1.00E-09	1.27E-05	722	0.0002	1841	1880	0.0001	0.000615493	0.0013	686.1	860.8	0.5	0.8	118	225	29	372
2020	6	4	6	64.6	1013	57.9	303.3	4	0.5	2.5	0	2.172	2.85E-10	719.2	3.00E-09	1833	1876	2.00E-09	1.41E-05	736.2	0.0003	1874	1874	0.0003	0.000378873	0.0013	697.7	882.4	1	1.3	31	100	4	135
2020	6	4	7	65.3	1013	54	332.8	7	1.3	3.9	0	2.172	2.37E-10	670.6	2.00E-09	1839	1856	2.00E-09	2.00E-05	739.1	0.0003	1847	1847	0.0003	0.000531429	0.0011	682.9	862	1.3	1.6	81	130	18	229
2020	6	4	8	64.9	1013	54.2	358.8	7	2.3	5.8	0	2.172	4.15E-10	776.5	8.00E-09	1877	1886	2.00E-09	1.14E-05	740.9	0.0002	1846	1886	0.0002	0.00046	0.0011	684.7	834.4	1.5	1.7	464	657	65	1186
2020	6	4	9	67.1	1013	53.3	352	7	1.2	3.7	0	2.603	3.75E-10	809.3	6.00E-09	1888	1888	6.00E-09	2.68E-05	842.7	0.0006	1888	1888	0.0006	0.000326761	0.0011	708.7	882.4	1.5	1.7	53	101	14	168
2020	6	4	10	69.1	1012.9	47.4	348.9	7	1	2.8	0	2.603	2.51E-10	700.6	3.00E-09	1832	1843	2.00E-09	1.97E-05	773.7	0.0004	1859	1878	0.0002	0.000439437	0.0011	682.3	882.4	1.7	1.8	26	105	8	139
2020	6	4	11	71.4	1013.1	48	290.4	4	0.7	1.8	0	2.603	4.93E-10	860.5	6.00E-09	1880	1882	6.31E-10	4.23E-05	844	0.0006	1880	1884	0.0006	0.000374648	0.0011	664.1	920.8	1.8	2	1017	1284	443	2744
2020	6	4	12	71.8	1013.3	45.5	311.9	11	0.7	3	0	2.603	3.86E-10	824.6	3.00E-09	1843	1880	1.00E-09	8.45E-06	705.6	0.0002	1871	1880	0.0001	0.000405634	0.0011	680.3	860.8	1.8	1.9	52	129	10	191
2020	6	4	13	72	1013.4	43.9	348.8	7	1.6	4.2	0	2.378	2.41E-10	704.6	2.00E-09	1832	1876	2.00E-09	2.68E-05	791.2	0.0005	1881	1881	0.0005	0.000370423	0.0011	672.6	844	1.8	1.9	193	435	24	652
2020	6	4	14	73	1013.3	45	345.1	7	1	3.3	0	2.378	4.97E-10	876.5	6.00E-09	1880	1882	1.00E-09	2.96E-05	808.3	0.0006	1880	1880	0.0006	0.000308451	0.0011	646.7	824.8	1.8	1.9	99	171	17	287
2020	6	4	15	74.3	1013.2	41.6	356.9	7	1.4	4.8	0	2.378	3.32E-10	790.7	3.00E-09	1856	1882	3.98E-10	2.54E-05	808.1	0.0003	1863	1882	0	0.000378873	0.0011	642.4	853.6	1.8	1.9	764	966	309	2039
2020	6	4	16	76.5	1013.2	40.7	343.9	7	0.9	3.1	0	2.378	2.21E-10	720.4	2.00E-09	1842	1847	1.00E-09	8.45E-06	688.3	0.0003	1876	1876	0.0003	0.000464789	0.0011	647.4	844	1.8	1.9	64	134	11	209
2020	6	4	17	77.7	1013.3	37.7	354.5	7	0.8	2.8	0	2.205	4.63E-10	704.9	1.60E-08	1880	1880	1.60E-08	3.52E-05	753.2	0.0016	1880	1880	0.0016	0.000316901	0.001	643.9	841.6	2	2.3	40	94	10	144
2020	6	4	18	79.2	1013.3	39.5	304.8	11	0.6	1.3	0	2.205	4.27E-10	804	8.00E-09	1881	1881	8.00E-09	1.27E-05	717.9	0.0003	1867	1872	0.0001	0.000326761	0.001	622.1	826	2.1	2.3	95	173	15	283
2020	6	4	19	79.7	1013.5	37.8	315	11	0.2	1.3	0	2.205	4.55E-10	740.1	1.00E-08	1880	1880	1.00E-08	2.25E-05	722.2	0.001	1880	1880	0.001	0.000322535	0.001	632.6	815.2	2.1	2.3	273	339	49	661
2020	6	4	20	80.2	1013.5	37.8	240.5	6	0.1	1.5	0	2.205	2.63E-10	753	2.00E-09	1872	1878	2.00E-10	7.04E-06	736.1	0.0002	1869	1877	0	0.000350704	0.001	643.5	822.4	2.2	2.4	13	58	6	77
2020	6	4	21	81	1013.5	34.6	296.8	4	0.2	1.3	0	1.917	2.26E-10	735	2.00E-09	1869	1886	1.00E-09	1.69E-05	773.3	0.0003	1863	1880	0.0002	0.000332394	0.001	620.2	824.8	2.3	2.4	80	134	28	242
2020	6	4	22	82	1013.4	33.1	298.4	4	0.3	1.5	0	1.917	3.35E-10	720.3	6.00E-09	1880	1882	2.00E-09	1.43E-06	649.8	0.0001	1871	1871	0.0001	0.000348571	0.0009	603.6	792.4	2.4	2.5	374	442	114	930
2020	6	4	23	83.1	1013.3	31.9	268.3	14	0.5	2.5	0	1.917	3.68E-10	827.8	3.00E-09	1868	1877	1.00E-09	1.43E-05	741.3	0.0002	1876	1876	0.0002	0.000344286	0.0009	627	805.6	2.4	2.6	350	454	353	1157
2020	6	4	24	83.8	1013.2	29	252.3	6	0.5	1.9	0	1.917	3.60E-10	787.7	6.00E-09	1881	1882	7.94E-10	2.86E-05	826.6	0.0006	1881	1888	0	0.000354286	0.0009	585.7	792.4	2.4	2.6	206	197	18	421
2020	6	4	25	83.5	1013.2	28.1	261.7	14	0.5	2.1	0	2.036	3.50E-10	761.7	4.00E-09	1838	1886	1.00E-09	1.00E-05	711.9	0.0003	1832	1886	0.0001	0.0004	0.0009	560.7	751.6	2.5	2.6	234	347	43	624
2020	6	4	26	83.7	1013.1	28.4	275.3	14	0.2	1.2	0	2.036	3.94E-10	792.6	4.00E-09	1888	1888	4.00E-09	3.57E-05	845.3	0.0004	1888	1888	0.0004	0.000307143	0.0009	587	757.6	2.4	2.6	100	154	31	285
2020	6	4	27	84.4	1013	27.1	237.9	6	0.8	3.4	0	2.036	3.54E-10	767.6	4.00E-09	1880	1881	2.00E-09	1.43E-05	725.2	0.0002	1859	1881	0.0002	0.000245714	0.0009	565.6	792.4	2.5	3	32	75	2	109
2020	6	4	28	84	1012.9	23.2	268.6	14	0.3	2.4	0	2.036	5.82E-10	813.2	1.60E-08	1880	1884	1.00E-09	3.86E-05	732	0.0016	1880	1881	0.0003	0.00032	0.0009	590	791.2	2.5	2.6	44	61	9	114
2020	6	4	29	84.7	1012.9	24.2	287.2	4	0.5	2.2	0	2.453	3.53E-10	835.9	4.00E-09	1880	1887	3.16E-10	2.43E-05	836.9	0.0004	1880	1887	0	0.00031	0.0009	579	770.8	2.5	2.7	344	378	93	815
2020	6	4	30	84.7	1012.8	25.3	280.7	14	0.5	3	0	2.453	3.36E-10	724.4	1.00E-08	1880	1884	7.94E-10	1.69E-05	673.6	0.001	1880	1884	0.0001	0.000378873	0.0009	588.8	760	2.5	2.7	547	499	108	1154
2020	6	4	31	84.9	1012.6	22.5	234.3	12	0.5	1.8	0	2.453	2.39E-10	713.7	2.00E-09	1866	1884	2.00E-09	1.43E-05	738.7	0.0002	1866	1884	0.0002	0.000324286	0.0009	557.8	748	2.5	2.6	463	501	82	1046
2020	6	4	32	86.2	1012.6	22.9	245.6	6	0.8	2.7	0	2.453	2.75E-10	748.7	3.00E-09	1833	1886	2.00E-09	2.57E-05	794.5	0.0005	1880	1886	0.0002	0.000392857	0.0009	526.1	745.6	2.5	2.7	294	322	59	675
2020	6	4	33	86.5	1012.3	21.2	282.4	4	0.5	1.8	0	2.282	2.11E-10	740.2	1.00E-09	1871	1880	1.00E-09	5.63E-06	691.7	0.0001	1880	1880	0.0001	0.000307042	0.0009	558.9	746.8	2.6	2.7	547	589	112	1248
2020	6	4	34	84.4	1012.1	21.7	284	4	0.5	2.8	0	2.282	2.37E-10	688.3	6.00E-09	1881	1883	5.01E-10	2.43E-05	780.2	0.0006	1881	1882	0.0001	0.00043	0.0009	545.5	750.4	2.6	2.7	727	776	168	1671
2020	6	4	35	83.1	1012.1	22.2	274.1	14	0.2	1.9	0	2.282	2.50E-10	714.4	3.00E-09	1841	1867	1.00E-09	1.14E-05	691.2	0.0003	1841	1864	0.0002	0.0004	0.0032	557.8	767.2	2.6	2.8	1656	1846	554	4056
2020	6	4	36	82	1011.9	21.2	287.3	4	0.6	1.8	0	2.282	3.24E-10	830.3	2.00E-09	1864	1886	1.00E-09	1.86E-05	777	0.0003	1860	1882	0.0001	0.000411429	0.0009	571.4	785.2	2.6	2.7	1013	1221	212	2446
2020	6	4	37	81.5	1011.9	21.5	252.9	6	0.8	3.1	0	1.162	2.22E-10	751.4	2.00E-09	1857	1882	1.00E-09	1.86E-05	787.2	0.0005	1880	1883	0	0.0003	0.0009	609.9	786.4	2.6	2.8	1809	1804	451	4064
2020	6	4	38	81	1011.7	22.8	272.6	14	0.5	1.9	0	1.162	2.92E-10	791.1	3.00E-09	1833	1884	1.00E-09	1.14E-05	719.9	0.0003	1833	1884	0.0001	0.000372857	0.001	590.5	787.6	2.5	2.6	2281	2352	672	5305
2020	6	4	39	80.8	1011.6	20.7	324.7	11	0.6	2.1	0	1.162	3.71E-10	799.6	3.00E-09	1839	1868	2.00E-09	1.86E-05	765.1	0.0003	1863	1865	0.0001	0.000387143	0.001	601.7	786.4	2.4	2.6	1225	1442	332	2999
2020	6	4	40	80.2	1011.4	22.4	301.6	4	0.4	1.8	0	1.162	1.56E-10	653.2	5.01E-10	1886	1886	5.01E-10	1.43E-06	653.2	0.0001	1886	1886	0.0001	0.000375714	0.001	610.1	776.8	2.3	2.5	1579	1856	370	3805
2020	6	4	41	79.7	1011.4	22.8	312.3	11	0.3	1.9	0	1.107	2.55E-10	772.2	2.00E-09	1848	1885	6.31E-10	8.57E-06	719.9	0.0002	1848	1885	0.0001	0.000364286	0.0009	595.4	823.6	2.3	2.5	699	1023	193	1915
2020	6	4	42	79.5	1011.3	23.1	267.4	14	0.2	0.9	0	1.107	6.92E-10	760.55	6.00E-09	1880	1886	1.00E-09	5.57E-05	753.15	0.0006	1880	1886	0.0001	0.000248571	0.001	620.7	822.4	2.2	2.4	438	601	64	1103
2020	6	4	43	79.2	1011.1	24	296.1	4	0	0.1	0	1.107	2.38E-10	748.9	2.00E-09	1843	1881	1.00E-09	1.86E-05	786.4	0.0002	1853	1881	0.0001	0.000354286	0.001	608.5	824.8	2.3	2.4	386	596	79	1061
2020	6	4	44	79.3	1011	23.6	336.4	7	0.2	1.5	0	1.107	5.14E-10	859.8	5.00E-09	1888	1888	5.00E-09	2.14E-05	753.9	0.0005	1880	1880	0.0005	0.000384286	0.001	617.6	822.4	2.3	2.4	89	154	17	260
2020	6	4	45	79	1010.8	24.3	318	11	0	0.1	0	0.803	2.33E-10	736.9	2.00E-09	1834	1879	1.00E-09	1.00E-05	754.7	0.0002	1834	1881	0.0001	0.000332857	0.001	623.6	791.2	2.3	2.4	246	392	48	686
2020	6	4	46	78.8	1010.6	24.1	290.5	4	0	0.1	0	0.803	2.76E-10	756.6	3.00E-09	1847	1885	7.94E-10	1.27E-05	754.9	0.0002	1864	1864	0.0002	0.000426761	0.001	616.5	809.2	2.2	2.4	62	108	10	180
2020	6	4	47	78.1	1010.4	24.4	315.6	11	0	0.6	0	0.803	3.67E-10	787.9	5.00E-09	1853	1884	1.00E-09	1.86E-05	755.7	0.0003	1873	1878	0.0001	0.000391429	0.001	587.1	786.4	2.1	2.4	33	72	3	108
2020	6	4	48	77.5	1010.2	24	244.8	6	0	0.3	0	0.803	3.97E-10	794	5.00E-09	1880	1886	2.00E-09	2.86E-05	792.8	0.0005	1880	1880	0.0005	0.000454286	0.0011	618.2	803.2	2.1	2.2	37	66	5	108
2020	6	4	49	77.4	1010.3	24.8	317.8	11	0	0.3	0	0.094	5.04E-10	896.9	6.00E-09	1880	1880	6.00E-09	4.00E-05	897	0.0006	1880	1880	0.0006	0.000342857	0.001	602.8	794.8	2.1	2.4	500	727	131	1358
2020	6	4	50	76.5	1010.1	26.3	277.7	14	0.3	1.6	0	0.094	3.04E-10	807.7	2.00E-09	1839	1876	2.00E-09	3.57E-05	913.1	0.0003	1883	1883	0.0003	0.00036	0.001	600.7	791.2	2.1	2.3	36	86	11	133
2020	6	4	51	75.6	1010.1	26.8	230.9	12	0.3	2.1	0	0.094	3.97E-10	808.8	4.00E-09	1858	1879	3.00E-09	2.86E-05	811.9	0.0004	1858	1879	0.0003	0.000468571	0.001	613.3	786.4	2.2	2.4	443	601	140	1184
2020	6	4	52	74.8	1010.1	26.9	237.9	6	0.3	2.2	0	0.094	3.56E-10	776.7	6.00E-09	1871	1882	1.00E-09	4.57E-05	863.6	0.0006	1871	1883	0.0003	0.000408571	0.0011	665.4	841.6	1.9	2.2	37	110	30	177
2020	6	4	53	73.6	1010	28.4	256.7	6	0	0.1	0	0.001	2.53E-10	740.6	2.00E-09	1841	1883	1.00E-09	5.71E-06	702.7	0.0002	1831	1883	0.0001	0.000525714	0.0011	656	834.4	1.8	1.9	236	376	27	639
2020	6	5	1	54.5	1010.6	62	352.5	7	0.7	2.7	0	1.264	5.28E-10	808.3	3.00E-09	1873	1880	1.00E-09	1.69E-05	740.8	0.0003	1873	1881	0.0002	0.000660563	0.0015	694.1	882.4	0	0	44	53	17	114
2020	6	5	2	55.8	1010.7	62.1	212.4	8	0.3	1.5	0	1.264	1.37E-09	878.4	5.00E-08	1880	1883	2.00E-09	5.21E-05	860.8	0.0013	1841	1883	0.0002	0.000466197	0.0015	696.5	852.4	0	0.2	1	18	0	19
2020	6	5	3	56.7	1010.8	62	219.2	12	0.3	1.2	0	1.264	2.94E-10	705.3	3.00E-09	1858	1869	1.00E-09	1.97E-05	757	0.0003	1858	1885	0.0002	0.000438028	0.0014	665.6	863.2	0.1	0.2	278	324	74	676
2020	6	5	4	59.5	1010.8	58.1	244.6	6	0.2	0.9	0	1.264	5.03E-10	791.7	5.00E-09	1858	1886	6.31E-10	2.68E-05	774.6	0.0004	1861	1886	0.0001	0.000508451	0.0014	678.9	844	0.1	0.2	51	108	7	166
2020	6	5	5	61.9	1010.6	52.7	281.4	4	0.3	1.5	0	2.049	9.17E-10	824.2	3.20E-08	1879	1879	1.82E-09	2.25E-05	772.3	0.0005	1831	1861	0.0001	0.00044507	0.0014	677.7	854.8	0.3	0.7	542	705	75	1322
2020	6	5	6	63.7	1010.6	53	346.4	7	1.5	4	0	2.049	4.10E-10	809	3.00E-09	1838	1884	3.00E-09	2.54E-05	843.8	0.0003	1838	1884	0.0003	0.000367606	0.0013	674.2	864.4	0.7	1	257	423	50	730
2020	6	5	7	65.1	1010.5	53.1	342	7	0.7	2.2	0	2.049	4.48E-10	791.5	4.00E-09	1834	1879	7.94E-10	2.96E-05	807.8	0.0004	1834	1879	0.0001	0.000432394	0.0025	695	880	1.1	1.3	120	167	36	323
2020	6	5	8	66	1010.5	50	338.4	7	1.2	2.7	0	2.049	3.43E-10	756.3	3.00E-09	1859	1879	2.00E-09	3.24E-05	790.9	0.0008	1884	1884	0.0008	0.000414085	0.0012	686.4	870.4	1.4	1.6	24	86	9	119
2020	6	5	9	67.6	1010.6	49.2	311.6	11	0.7	2.8	0	2.609	4.63E-10	858.5	3.00E-09	1835	1889	3.16E-10	2.25E-05	807.7	0.0003	1862	1889	0	0.000340845	0.0011	660.5	851.2	1.6	1.8	25	87	11	123
2020	6	5	10	68.5	1010.4	48.7	294.9	4	0.6	2.4	0	2.609	2.36E-10	670.5	3.00E-09	1848	1848	3.00E-09	1.00E-05	687.6	0.0003	1848	1848	0.0003	0.000448571	0.0011	665.4	833.2	1.9	2.1	33	102	5	140
2020	6	5	11	69.6	1010.4	45.7	306.5	11	0.4	1.9	0	2.609	1.08E-09	794.3	5.00E-08	1880	1884	1.00E-09	8.57E-05	776.5	0.005	1880	1884	0.0001	0.000371429	0.0011	686.7	848.8	2	2.1	195	226	23	444
2020	6	5	12	70.7	1010.4	43	303.8	11	0.7	2.7	0	2.609	2.97E-10	739.4	3.00E-09	1848	1884	2.00E-10	1.41E-05	739.4	0.0003	1848	1884	0	0.000377465	0.0011	627.9	827.2	1.9	2	390	652	37	1079
2020	6	5	13	71.8	1010.1	44.6	315.5	11	0.9	3.1	0	2.883	6.11E-10	876.1	4.00E-09	1861	1881	3.00E-09	1.55E-05	722.4	0.0003	1881	1881	0.0003	0.000405634	0.0011	637.6	803.2	1.8	1.9	115	157	13	285
2020	6	5	14	72.7	1010	43.3	318.3	11	0.9	3.6	0	2.883	4.87E-10	773.9	8.00E-09	1880	1880	8.00E-09	3.24E-05	774	0.0008	1880	1880	0.0008	0.000394366	0.0011	641.7	832	1.8	1.9	197	220	48	465
2020	6	5	15	72.5	1009.9	44.5	346.1	7	0.4	2.2	0	2.883	2.43E-10	699	2.00E-09	1834	1879	7.94E-10	2.82E-06	649.8	0.0002	1834	1834	0.0002	0.000352113	0.0011	640.2	841.6	1.8	1.9	864	1092	329	2285
2020	6	5	16	73.6	1009.8	42.6	10.1	10	0.7	3.9	0	2.883	3.10E-10	739.9	3.00E-09	1848	1879	1.00E-09	1.97E-05	739.9	0.0004	1858	1879	0.0001	0.000321127	0.0011	646.3	824.8	1.8	1.9	48	138	14	200
2020	6	5	17	75.2	1009.8	41.7	277.2	14	0.7	1.5	0	2.603	2.58E-10	704.8	3.00E-09	1868	1884	2.00E-09	2.25E-05	787.5	0.0003	1867	1873	0.0002	0.000415493	0.0011	618.3	812.8	1.7	1.9	46	75	4	125
2020	6	5	18	75.7	1009.6	40.7	266.7	14	0.6	1.9	0	2.603	3.67E-10	758.4	8.00E-09	1880	1886	7.94E-10	1.83E-05	723.3	0.0008	1880	1884	0.0002	0.00028169	0.001	650.6	841.6	1.9	2.1	243	272	86	601
2020	6	5	19	77.4	1009.6	37.6	304	11	0.8	2.8	0	2.603	2.86E-10	738.8	3.00E-09	1832	1882	1.00E-09	1.41E-05	704	0.0003	1842	1856	0.0002	0.000380282	0.0011	614.4	804.4	1.9	2	283	311	88	682
2020	6	5	20	79.5	1009.4	37.6	328.1	7	0.7	3.7	0	2.603	3.68E-10	856.2	3.00E-09	1853	1879	5.01E-10	1.97E-05	822.5	0.0003	1853	1879	0.0001	0.000308451	0.001	637	812.8	2	2.1	1372	1460	310	3142
2020	6	5	21	80.4	1009.2	34.5	357	7	1.4	3.4	0	2.867	2.00E-10	704.9	1.00E-09	1841	1879	7.94E-10	1.00E-05	740.4	0.0002	1873	1879	0.0001	0.000331429	0.001	588	805.6	2.1	2.2	883	952	136	1971
2020	6	5	22	82	1009.2	33.7	336.6	7	1.1	3.1	0	2.867	4.08E-10	809.2	4.00E-09	1848	1884	2.00E-09	3.24E-05	844.2	0.0003	1863	1885	0.0002	0.000283099	0.001	611.5	791.2	2.2	2.4	956	986	128	2070
2020	6	5	23	84.7	1009	33.7	316.2	11	0.5	2.5	0	2.867	2.59E-10	755.2	2.00E-09	1884	1884	2.00E-09	1.86E-05	784.1	0.0003	1877	1881	0.0002	0.000351429	0.001	616.4	784	2.3	2.5	401	584	62	1047
2020	6	5	24	84.4	1008.9	31.1	310.3	11	0.3	2.7	0	2.867	2.73E-10	715.8	3.00E-09	1884	1884	3.00E-09	1.55E-05	716.1	0.0003	1881	1884	0.0003	0.000373239	0.0014	615.2	803.2	2.4	2.6	401	334	25	760
2020	6	5	25	87.8	1008.8	33	270	14	0.3	1.2	0	2.969	2.79E-10	727.3	3.00E-09	1880	1880	3.00E-09	2.11E-05	813.7	0.0002	1867	1884	0.0001	0.00031831	0.0009	592.5	786.4	2.5	2.7	309	395	53	757
2020	6	5	26	86.9	1008.8	33.8	319.1	11	0.1	1	0	2.969	1.97E-09	707.5	1.26E-07	1880	1887	1.00E-09	7.04E-06	697.4	0.0002	1883	1883	0.0002	0.000274648	0.0008	592	804.4	2.6	2.8	890	944	221	2055
2020	6	5	27	91.8	1008.4	26.3	354.1	7	0.6	1.9	0	2.969	2.66E-10	761.5	2.00E-09	1831	1880	1.00E-09	2.54E-05	837	0.0003	1872	1880	0.0001	0.000269014	0.0014	591.3	748	2.7	3	836	996	130	1962
2020	6	5	28	96.1	1008.1	23.4	285.2	4	0.5	2.2	0	2.969	2.31E-10	756.8	2.00E-09	1873	1873	2.00E-09	1.13E-05	744.2	0.0002	1873	1885	0.0001	0.000298592	0.0009	534.6	709.6	3	3.2	1613	1626	341	3580
2020	6	5	29	99.1	1007.9	18.3	275.6	14	0.8	1.9	0	2.349	2.02E-10	679.2	3.00E-09	1880	1880	3.00E-09	2.43E-05	799.2	0.0003	1862	1881	0.0001	0.000227143	0.0008	511.6	694	3.2	3.4	1220	1241	308	2769
2020	6	5	30	101.1	1007.8	17.1	268.5	14	0.7	2.1	0	2.349	2.67E-10	722.3	4.00E-09	1856	1886	7.94E-10	1.00E-05	691.7	0.0002	1871	1886	0.0001	0.000225714	0.0008	467.3	652	3.4	3.6	1111	1227	308	2646
2020	6	5	31	100.4	1007.5	14.9	227.9	12	1.2	2.7	0	2.349	1.53E-10	681.8	2.00E-09	1868	1887	3.98E-10	4.29E-06	637.7	0.0002	1881	1881	0.0002	0.000311429	0.0008	481.2	652	3.4	3.6	1120	1105	217	2442
2020	6	5	32	99.5	1007.3	15.9	263.1	14	0.8	2.4	0	2.349	1.25E-10	623.5	1.00E-09	1879	1879	1.00E-09	7.14E-06	703.2	0.0002	1856	1880	0.0001	0.000242857	0.0007	458	632.8	3.5	3.7	760	727	89	1576
2020	6	5	33	98.6	1007.1	16.1	284	4	0.6	2.2	0	2.14	3.36E-10	790.4	8.00E-09	1880	1880	8.00E-09	2.29E-05	738.7	0.0008	1880	1880	0.0008	0.000271429	0.0008	466.7	668.8	3.5	3.8	592	667	150	1409
2020	6	5	34	97	1006.8	17.8	266	14	0.5	2.1	0	2.14	1.51E-10	643.5	2.00E-09	1846	1846	2.00E-09	1.57E-05	700.5	0.0003	1880	1884	0.0003	0.000241429	0.0007	493.4	678.4	3.6	3.7	591	681	183	1455
2020	6	5	35	92.8	1006.6	20.4	267	14	0.3	1.8	0	2.14	2.12E-10	755.9	3.00E-09	1880	1880	3.00E-09	1.57E-05	775.4	0.0003	1880	1880	0.0003	0.000347143	0.0007	516.2	683.2	3.5	3.8	1564	1588	327	3479
2020	6	5	36	90.7	1006.3	18.7	263.9	14	1	3.3	0	2.14	7.35E-10	748.6	4.00E-08	1882	1883	1.58E-10	4.29E-06	698.2	0.0001	1861	1883	0	0.000344286	0.0008	523	732.4	3.4	3.6	2054	2069	485	4608
2020	6	5	37	89.8	1006.1	20	269	14	1.1	2.5	0	1.82	2.12E-09	753.2	1.26E-07	1880	1881	2.00E-09	0.000202857	760.3	0.0126	1880	1882	0.0001	0.000292857	0.0008	552.1	746.8	3.3	3.5	1267	1363	429	3059
2020	6	5	38	88.7	1005.8	19.9	253.6	6	0.7	2.1	0	1.82	2.16E-10	721.6	2.00E-09	1884	1884	2.00E-09	8.57E-06	686.3	0.0002	1872	1882	0.0001	0.000311429	0.0008	568.4	749.2	3.2	3.4	4575	5096	1144	10815
2020	6	5	39	88	1005.4	21.1	273.3	14	0.6	1.6	0	1.82	1.75E-10	683.5	2.00E-09	1879	1884	1.00E-09	1.43E-05	758.9	0.0002	1879	1884	0.0001	0.00036	0.0008	573	786.4	3.1	3.3	1467	1709	317	3493
2020	6	5	40	87.1	1005.2	21	269.6	14	0.6	2.2	0	1.82	2.51E-10	723.4	3.00E-09	1862	1881	3.98E-10	1.00E-05	715.8	0.0003	1862	1862	0.0003	0.000332857	0.0008	551.8	738.4	3	3.2	1243	1536	282	3061
2020	6	5	41	86	1004.9	22.1	276.6	14	0.3	1.5	0	1.314	2.25E-10	714.3	2.00E-09	1836	1880	6.31E-10	8.57E-06	687.5	0.0002	1841	1880	0.0001	0.000318571	0.0008	556.9	766	3.1	3.2	761	893	176	1830
2020	6	5	42	85.6	1004.6	22	289.6	4	0.4	2.1	0	1.314	3.23E-10	788.6	2.00E-09	1879	1884	5.01E-10	2.29E-05	773.6	0.0005	1880	1880	0.0005	0.000335714	0.0009	577	786.4	3	3.2	1205	1413	194	2812
2020	6	5	43	84.9	1004.3	20.8	275.9	14	0.4	2.1	0	1.314	4.13E-10	729.9	1.00E-08	1880	1881	5.00E-09	2.71E-05	716.6	0.001	1880	1881	0.0005	0.000314286	0.0009	605.6	748	2.8	3.1	1354	1418	419	3191
2020	6	5	44	84	1003.9	23.3	305.1	11	0.1	0.7	0	1.314	3.36E-10	867.2	3.00E-09	1833	1886	1.00E-09	2.25E-05	884.5	0.0003	1833	1886	0.0001	0.0003	0.0009	584.5	812.8	2.5	2.7	108	196	16	320
2020	6	5	45	83.5	1003.7	24.2	248.3	6	0.1	2.1	0	0.797	3.04E-10	717	6.00E-09	1881	1883	7.94E-10	8.57E-06	737.6	0.0002	1828	1883	0.0001	0.000322857	0.0009	625.6	786.4	2.4	2.6	845	1011	175	2031
2020	6	5	46	83.1	1003.4	23.9	236.1	12	0	0.1	0	0.797	3.33E-10	823.7	3.00E-09	1841	1888	7.94E-10	1.69E-05	820.3	0.0003	1857	1888	0.0001	0.000377465	0.0009	607.3	784	2.4	2.6	234	294	62	590
2020	6	5	47	82.9	1003.1	23.4	317.2	11	0.2	2.2	0	0.797	5.25E-10	783.6	1.30E-08	1879	1881	6.00E-09	2.43E-05	788.9	0.0006	1881	1881	0.0006	0.00026	0.0009	600.7	786.4	2.4	2.6	92	153	23	268
2020	6	5	48	82.4	1002.8	22	296	4	0.1	1.3	0	0.797	2.88E-10	791.8	3.00E-09	1858	1882	7.94E-10	1.57E-05	757.6	0.0003	1858	1882	0.0001	0.000352857	0.0009	603.6	786.4	2.3	2.6	128	173	21	322
2020	6	5	49	83.3	1002.7	21.4	326.8	7	0.1	1.3	0	0.047	2.16E-10	716.2	2.00E-09	1881	1886	7.94E-10	1.29E-05	754.4	0.0002	1881	1886	0.0001	0.000257143	0.0009	598.2	824.8	2.3	2.5	836	1119	275	2230
2020	6	5	50	84	1002.6	21.1	352	7	0.2	1.6	0	0.047	1.94E-10	716.7	3.00E-09	1872	1879	3.98E-10	9.86E-06	750.9	0.0003	1872	1872	0.0003	0.000394366	0.001	622.4	787.6	2.4	2.7	60	115	2	177
2020	6	5	51	84.2	1002.5	22.7	316.4	11	0	0.1	0	0.047	2.19E-10	741.9	1.00E-09	1851	1886	7.94E-10	1.43E-06	638.2	0.0001	1874.5	1878	0.0001	0.000322857	0.0009	588.6	803.2	2.4	2.6	66	135	15	216
2020	6	5	52	83.7	1002.8	22.6	307.1	11	0.1	1	0	0.047	2.65E-10	733.3	2.00E-09	1864	1879	2.00E-09	1.86E-05	768.7	0.0003	1877	1884	0.0001	0.000327143	0.0009	596.2	814	2.5	2.7	527	905	161	1593
2020	6	5	53	84	1003.8	19.5	227.1	12	3.7	9.5	0	0.001	3.19E-10	793.1	4.00E-09	1880	1882	1.00E-09	2.14E-05	781.7	0.0004	1880	1884	0.0002	0.000405714	0.001	622.8	815.2	2.5	2.7	138	152	78	368
2020	6	6	1	67.8	1003.5	35.2	229.8	12	1.9	5.5	0	0.041	3.16E-10	701.1	4.00E-09	1854	1856	4.00E-09	3.80E-05	788.1	0.0005	1875	1880	0.0003	0.000307042	0.0009	681.7	846.4	0.9	1.1	38	76	14	128
2020	6	6	2	68.5	1003.4	38.3	232.3	12	1.8	3.7	0	0.041	5.69E-10	743.5	1.30E-08	1873	1876	2.00E-09	4.79E-05	757.1	0.0013	1873	1882	0.0005	0.000297183	0.0009	682.5	892	1.1	1.3	42	77	15	134
2020	6	6	3	67.3	1003.7	36.3	214.2	12	1.9	6	0	0.041	4.16E-10	772.3	5.00E-09	1865	1865	5.00E-09	3.94E-05	825.2	0.0006	1881	1884	0.0003	0.000326761	0.0008	710	899.2	1.1	1.4	37	71	21	129
2020	6	6	4	68.9	1003.8	33.3	222.3	12	2.6	5.8	0	0.041	4.65E-10	733.6	6.00E-09	1854	1885	2.00E-09	3.80E-05	787.9	0.0006	1854	1887	0.0002	0.000390141	0.0012	663.3	880	1.1	1.4	14	33	5	52
2020	6	6	6	69.4	1003.8	29.5	219.2	12	3	7.3	0	0.388	7.11E-10	785.2	2.00E-08	1880	1886	3.00E-09	1.55E-05	721.5	0.0005	1864	1864	0.0005	0.000269014	0.0009	659.4	863.2	1.2	1.4	91	125	43	259
2020	6	6	7	69.8	1004.5	27.8	218.8	12	5.1	10.6	0	0.388	4.04E-10	739.2	5.00E-09	1860	1886	3.00E-09	1.69E-05	684.5	0.0005	1860	1864	0.0004	0.000294366	0.0008	681.8	880	1.3	1.5	170	182	26	378
2020	6	6	8	69.1	1005.6	29.7	220.1	12	4.5	8.1	0	0.388	5.01E-10	753.4	6.00E-09	1863	1881	2.00E-09	4.79E-05	826.4	0.0006	1863	1886	0.0003	0.000291549	0.001	698.5	865.6	1.3	1.5	77	101	67	245
2020	6	6	9	68.2	1004.4	30	220.7	12	3.1	12.5	0	1.42	3.40E-10	737.6	4.00E-09	1874	1888	5.01E-10	1.13E-05	736.1	0.0003	1858	1888	0.0001	0.000340845	0.0011	685.3	863.2	1.3	1.5	33	52	9	94
2020	6	6	10	67.6	1004.2	29.4	330.7	7	1.1	4.6	0	1.42	7.71E-10	843	1.30E-08	1884	1888	1.00E-09	5.35E-05	809.4	0.0013	1884	1888	0.0001	0.000316901	0.0011	666.8	882.4	1.3	1.4	11	78	31	120
2020	6	6	11	67.5	1004	29.3	263.7	14	1.2	3.7	0	1.42	6.61E-10	839.7	5.00E-09	1869	1880	3.00E-09	5.21E-05	857.2	0.0006	1880	1881	0.0002	0.00025493	0.001	638.4	824.8	1.2	1.4	489	538	37	1064
2020	6	6	12	67.8	1003.9	33.1	295.4	4	1.1	3.7	0	1.42	4.48E-10	774.5	4.00E-09	1863	1879	3.00E-09	2.82E-05	791.7	0.0004	1846	1881	0.0001	0.000298592	0.001	640.8	822.4	1.2	1.5	46	81	7	134
2020	6	6	13	67.1	1003.7	35.8	329.1	7	2.8	12.1	0	2.15	7.72E-10	758.2	1.30E-08	1888	1888	1.30E-08	6.76E-05	775.7	0.0013	1888	1888	0.0013	0.000222535	0.0008	641	822.4	1.2	1.4	55	84	3	142
2020	6	6	14	67.8	1003.4	36	266.5	14	1.9	4.9	0	2.15	5.80E-10	825.7	4.00E-09	1864	1885	4.00E-09	5.77E-05	894.8	0.0004	1864	1885	0.0004	0.000288732	0.0011	623.8	806.8	1.2	1.5	20	30	2	52
2020	6	6	15	70.2	1003.1	35.1	281.8	4	1.3	4.6	0	2.15	7.02E-10	827.4	1.30E-08	1880	1884	3.00E-09	3.66E-05	740.4	0.0013	1880	1882	0.0002	0.00034507	0.0011	675.5	899.2	1.2	1.4	60	106	11	177
2020	6	6	16	70.7	1003	32.1	298.8	4	1.5	6.3	0	2.15	3.55E-10	701.8	8.00E-09	1869	1876	4.00E-09	2.25E-05	715.5	0.0008	1869	1869	0.0008	0.000290141	0.001	663.7	832	1.4	1.6	26	54	0	80
2020	6	6	17	71.6	1002.7	33.6	304.8	11	0.7	2.8	0	2.305	3.84E-10	743.5	5.00E-09	1879	1884	2.00E-09	1.27E-05	721.3	0.0003	1860	1871	0.0003	0.00033662	0.001	627.1	814	1.5	1.6	48	151	15	214
2020	6	6	18	71.8	1002.3	34	347.9	7	1.6	4.9	0	2.305	4.78E-10	773.3	6.00E-09	1881	1883	2.00E-09	6.34E-05	790.8	0.0025	1879	1883	0.0002	0.000259155	0.001	643	841.6	1.6	1.7	37	112	4	153
2020	6	6	19	73.4	1001.7	32.8	273.2	14	1.3	3.6	0	2.305	5.87E-10	791.5	6.00E-09	1871	1881	2.00E-09	3.66E-05	774.9	0.0006	1871	1881	0.0002	0.000367606	0.001	654.3	841.6	1.6	1.8	30	75	7	112
2020	6	6	20	74.5	1001.6	31.9	335.5	7	1.7	5.1	0	2.305	3.24E-10	720.6	4.00E-09	1877	1885	7.94E-10	2.11E-05	736.8	0.0004	1877	1883	0.0004	0.000229577	0.001	613.7	803.2	1.7	1.9	1148	1168	236	2552
2020	6	6	21	75	1001	31	354.3	7	2.1	7.5	0	2.429	9.05E-10	844.3	1.60E-08	1880	1884	3.00E-09	2.54E-05	757.4	0.0004	1862	1884	0.0003	0.000326761	0.001	637	823.6	1.8	2	1173	1205	396	2774
2020	6	6	22	76.6	1000.9	29.9	7.2	10	2.5	5.7	0	2.429	5.92E-10	808.6	1.30E-08	1880	1886	1.00E-09	3.66E-05	736.8	0.0013	1880	1886	0.0001	0.000294366	0.001	629.1	860.8	1.9	2	1401	1413	565	3379
2020	6	6	23	78.6	1000.7	30.1	308	11	1.8	5.7	0	2.429	5.65E-10	809.4	5.00E-09	1879	1884	3.00E-09	3.94E-05	809.1	0.0004	1873	1884	0.0003	0.000287324	0.001	626.4	803.2	1.9	2.1	871	1018	265	2154
2020	6	6	24	78.8	1000.6	29.5	356.6	7	1.4	4.5	0	2.429	2.59E-10	721.2	3.00E-09	1864	1875	3.00E-09	1.41E-05	704	0.0004	1878	1878	0.0004	0.000394366	0.0009	608.1	835.6	2.1	2.3	20	56	2	78
2020	6	6	25	77.7	1000.5	29.3	332.7	7	1	3.4	0	0.23	5.34E-10	841.7	4.00E-09	1859	1887	6.31E-10	3.66E-05	803.6	0.0004	1882	1887	0.0001	0.000259155	0.001	609.7	805.6	2.1	2.2	227	386	44	657
2020	6	6	26	78.8	1000.6	29.5	290.1	4	1.4	3.6	0	0.23	5.30E-10	804.3	5.00E-09	1831	1884	3.00E-09	1.97E-05	733.7	0.0005	1831	1881	0.0002	0.000305634	0.001	638.3	863.2	2.1	2.3	394	502	67	963
2020	6	6	27	81	1000.1	28.1	346.3	7	2.2	7.9	0	0.23	2.60E-10	684.5	4.00E-09	1875	1882	1.00E-09	2.54E-05	737	0.0004	1876	1882	0.0003	0.000326761	0.0009	592.5	822.4	2.1	2.2	531	653	95	1279
2020	6	6	28	82.9	999.9	26.3	3	10	2.8	6.6	0	0.23	2.70E-10	685.5	3.00E-09	1875	1884	3.00E-09	3.86E-05	822.6	0.0004	1856	1884	0.0003	0.000358571	0.001	578.2	756.4	2.2	2.4	381	549	97	1027
2020	6	6	29	80.4	999.6	28.4	345.8	7	1.8	4.8	0	0.766	2.98E-10	704.1	3.00E-09	1833	1869	3.00E-09	1.43E-05	704.1	0.0003	1831	1869	0.0003	0.000382857	0.001	561.4	748	2.3	2.4	275	644	64	983
2020	6	6	30	74.8	1000.4	33.6	265.1	14	1.4	4.8	0	0.766	6.50E-10	789.4	1.30E-08	1880	1886	3.00E-09	4.14E-05	738.5	0.0013	1880	1883	0.0004	0.000358571	0.001	577.7	767.2	2.3	2.5	136	226	42	404
2020	6	6	31	62.1	1002	64.3	269.2	14	1.4	4.3	0.121	0.766	1.11E-09	842.8	5.00E-08	1880	1884	3.00E-09	0.000102817	843.5	0.005	1880	1884	0.0003	0.000164789	0.0007	1765.4	2291.2	2	2.4	81	82	28	191
2020	6	6	32	57	1001.8	77	285.1	4	0.9	3.7	0.143	0.766	5.03E-10	811.2	5.00E-09	1879	1883	3.00E-09	4.65E-05	879.1	0.0005	1879	1883	0.0003	0.000211268	0.0013	2068.9	2293.6	1.4	1.7	42	121	14	177
2020	6	6	33	57.2	1000.4	76.7	7.3	10	1.9	7.2	0.143	1.127	2.35E-10	687.9	2.00E-09	1873	1878	6.31E-10	1.41E-06	653	0.0001	1845	1845	0.0001	0.00055493	0.0015	2090.9	2281.6	0.8	1.1	10	19	9	38
2020	6	6	34	56.8	1000.7	71.2	344	7	3.6	7.5	0.143	1.127	3.40E-10	723.1	5.00E-09	1883	1886	7.94E-10	2.25E-05	773.9	0.0003	1833	1881	0.0003	0.000567606	0.0022	2051.5	2291.2	0.6	0.8	27	41	30	98
2020	6	6	35	57.2	1000.5	72.5	311.5	11	2.5	5.4	0.143	1.127	4.27E-10	828	3.00E-09	1878	1885	2.00E-09	8.57E-06	688	0.0003	1848	1848	0.0003	0.000635714	0.0028	2068	2281.6	0.4	0.6	4	8	0	12
2020	6	6	36	58.8	1000.6	66.1	352.7	7	1.4	4.9	0.143	1.127	3.87E-10	758.8	5.00E-09	1881	1881	5.00E-09	1.29E-05	688.5	0.0005	1881	1881	0.0005	0.000721429	0.003	2042.7	2264.8	0.5	0.8	32	76	14	122
2020	6	6	37	61.2	1000.6	57.8	332	7	2.1	5.2	0.143	0.311	2.92E-10	756.8	2.00E-09	1839	1876	7.94E-10	5.63E-06	687.7	0.0002	1839	1876	0.0001	0.000522535	0.0028	2017.3	2264.8	0.6	0.8	77	99	4	180
2020	6	6	38	63.1	1000.3	52.1	1.4	10	2.6	6.1	0.143	0.311	3.51E-10	791.4	3.00E-09	1833	1881	1.00E-09	1.41E-05	774	0.0003	1860	1881	0.0001	0.000222535	0.0012	1761.4	2177.2	0.7	0.9	162	205	56	423
2020	6	6	39	64.8	1000.6	54.2	304.6	11	1.6	4.2	0.143	0.311	4.55E-10	774	5.00E-09	1879	1883	3.00E-09	3.38E-05	774.5	0.0008	1880	1885	0.0002	1.13E-05	0.0004	1556.3	1830.4	0.8	1.1	273	336	52	661
2020	6	6	40	64.4	1000.9	56.9	342.2	7	1.5	5.2	0.143	0.311	4.38E-10	756	1.00E-08	1880	1880	1.00E-08	2.68E-05	739.1	0.001	1880	1880	0.001	8.45E-06	0.0001	1313.9	1612	1	1.3	16	124	5	145
2020	6	6	41	64.8	1001.7	59.1	278.7	14	0.8	2.2	0.143	0.097	2.67E-10	687.2	3.00E-09	1846	1852	2.00E-09	1.41E-05	722.1	0.0003	1883	1883	0.0003	2.82E-06	0.0001	1110.9	1379.2	0.9	1.1	33	117	11	161
2020	6	6	42	63.5	1002.4	59.1	296.4	4	2.1	4.2	0.143	0.097	7.15E-10	723.3	2.50E-08	1880	1884	4.00E-09	5.35E-05	723.3	0.0025	1880	1884	0.0004	5.63E-06	0.0001	933.9	1216	0.9	1.2	61	120	7	188
2020	6	6	43	61.9	1003	59.5	302.8	4	1.5	3.1	0.143	0.097	2.44E-10	670.4	2.00E-09	1835	1854	2.00E-09	1.69E-05	739.1	0.0004	1868	1871	0.0002	0.000130986	0.0009	841.8	1034.8	0.9	1.1	25	23	19	67
2020	6	6	44	60.8	1002.9	56.1	6.4	10	2.7	6.7	0.143	0.097	4.44E-10	790.7	4.00E-09	1856	1882	3.00E-09	2.96E-05	790.7	0.0004	1856	1882	0.0003	0.000349296	0.0009	752.1	986.8	0.8	1.1	11	11	4	26
2020	6	6	45	60.1	1003	56.9	346.7	7	1.8	3.9	0.143	0.044	3.13E-10	704.4	3.00E-09	1833	1879	3.00E-09	1.13E-05	703.5	0.0003	1833	1836	0.0002	0.000402817	0.0009	769.8	978.4	0.7	1	30	37	35	102
2020	6	6	46	59	1002.9	63.8	336.9	7	0.9	2.8	0.143	0.044	3.62E-10	774.4	2.00E-09	1851	1887	1.00E-09	1.13E-05	740.1	0.0002	1851	1878	0.0001	0.000367606	0.0009	1281.4	2034.4	0.6	0.8	2	0	31	33
2020	6	6	47	58.5	1002.9	66.4	358	7	1.4	4.9	0.143	0.044	2.72E-10	721.9	2.00E-09	1870	1877	2.00E-09	2.11E-05	807.6	0.0002	1870	1878	0.0001	0.000329577	0.0009	1586.1	2021.2	0.5	0.7	3	17	5	25
2020	6	6	48	58.6	1002.9	65.8	329.7	7	0.5	2.4	0.143	0.044	3.65E-10	739.5	3.00E-09	1833	1881	2.00E-09	1.27E-05	705.4	0.0003	1878	1884	0.0002	0.000356338	0.0009	1352.7	1765.6	0.5	0.7	11	10	3	24
2020	6	6	49	58.3	1003.6	70	228.8	12	1.3	3.3	0.143	0.011	3.80E-10	770.9	3.00E-09	1852	1882	7.94E-10	1.55E-05	739.9	0.0003	1852	1882	0.0001	0.000257746	0.001	1504.7	1840	0.4	0.6	3	2	10	15
2020	6	6	50	57	1004.7	70.4	228.4	12	3.1	8.1	0.154	0.011	3.04E-10	739.1	2.00E-09	1873	1877	1.00E-09	1.27E-05	739.7	0.0002	1873	1877	0.0001	0.000294366	0.0011	1605.5	2195.2	0.5	0.6	84	100	16	200
2020	6	6	51	53.4	1005.4	78.4	261	14	2.5	6.3	0.187	0.011	2.93E-10	721.1	3.00E-09	1844	1865	1.00E-09	8.45E-06	702.5	0.0002	1872	1876	0.0001	9.30E-05	0.001	2061.5	2264.8	0.3	0.6	30	35	20	85
2020	6	6	52	52	1005.9	82.8	230	12	1.2	3.3	0.198	0.011	4.81E-10	773.5	4.00E-09	1869	1883	3.00E-09	4.51E-05	791.4	0.001	1876	1883	0.0003	0.000229577	0.001	2039.3	2264.8	0.2	0.5	20	18	63	101
2020	6	6	53	51.3	1006.3	84.1	278.8	14	0.1	0.9	0.209	0	6.13E-10	740.1	1.30E-08	1880	1882	3.00E-09	5.35E-05	792	0.0013	1880	1882	0.0005	0.000350704	0.0011	2053.5	2264.8	0.1	0.3	13	14	5	32
2020	6	7	1	46.6	1006.3	92.6	234.9	12	0.5	1.6	0.187	0.425	3.48E-10	726.2	8.00E-09	1881	1881	8.00E-09	2.71E-05	865.5	0.0008	1881	1886	0.0001	0.001031429	0.0035	1990.8	2245.6	0	0	41	47	40	128
2020	6	7	2	47.5	1006.3	92.2	225.6	12	0.3	1.3	0.187	0.425	2.75E-10	776.8	2.00E-09	1867	1884	1.00E-09	8.57E-06	741.5	0.0002	1867	1879	0.0001	0.000928571	0.0035	2007	2252.8	0	0	73	68	72	213
2020	6	7	3	49.5	1006.2	91.7	261.1	14	0	0.3	0.187	0.425	2.09E-10	688.2	5.01E-10	1844	1851	3.16E-10	5.71E-06	741	0.0002	1873	1873	0.0002	0.001078571	0.0035	2000.4	2245.6	0	0	346	335	289	970
2020	6	7	4	51.1	1006	88.8	253.8	6	0.1	1.2	0.187	0.425	2.98E-10	844.7	2.00E-09	1880	1885	2.51E-10	1.14E-05	792.6	0.0003	1884	1884	0.0003	0.001087143	0.0035	2013.7	2262.4	0	0	6	6	4	16
2020	6	7	5	50	1006	89.8	271.8	14	0	0	0.187	0.244	2.64E-10	742.3	1.00E-09	1876	1883	7.94E-10	1.14E-05	777.1	0.0001	1858	1883	0.0001	0.000938571	0.0033	2048.1	2251.6	0	0	1	0	0	1
2020	6	7	6	49.3	1005.9	87.7	263.6	14	0.5	3.3	0.187	0.244	2.37E-10	722.6	1.00E-09	1874	1874	1.00E-09	7.14E-06	757.5	0.0001	1837	1874	0.0001	0.001005714	0.0035	2021.3	2264.8	0	0	25	26	2	53
2020	6	7	7	49.5	1005.6	86.9	348.6	7	0.9	2.5	0.187	0.244	2.75E-10	776.5	1.00E-09	1831	1884	6.31E-10	5.71E-06	706.2	0.0001	1858	1884	0.0001	0.000782857	0.0034	1998.8	2264.8	0	0	0	4	0	4
2020	6	7	8	48.9	1006.3	85.8	7.3	10	2.1	6	0.187	0.244	2.34E-10	705.5	1.00E-09	1857	1857	1.00E-09	7.14E-06	740.6	0.0001	1847	1883	0.0001	0.000985714	0.003	2057.5	2252.8	0	0.1	110	88	13	211
2020	6	7	9	48.2	1006.7	88.7	312.3	11	0.3	2.2	0.187	0.393	2.51E-10	776.4	1.00E-09	1880	1881	7.94E-10	4.29E-06	707	0.0001	1872	1880	0.0001	0.000745714	0.0031	2015.2	2248	0	0.1	9	21	8	38
2020	6	7	10	46	1006.7	87.2	331.7	7	1.2	3.6	0.286	0.393	2.39E-10	758.1	1.00E-09	1881	1881	1.00E-09	4.29E-06	741.3	0.0001	1839	1881	0.0001	0.000641429	0.0029	2030.9	2245.6	0	0	182	175	9	366
2020	6	7	11	45.3	1006.4	90.3	8	10	1.7	4.2	0.297	0.393	2.38E-10	706.6	2.00E-09	1880	1880	2.00E-09	5.71E-06	688.9	0.0002	1880	1880	0.0002	0.001034286	0.0033	2021.7	2245.6	0	0	49	48	9	106
2020	6	7	12	44.6	1005.9	88.9	8.5	10	2.1	4.6	0.297	0.393	2.67E-10	810.4	1.00E-09	1833	1884	3.16E-10	4.29E-06	707.1	0.0001	1879	1879	0.0001	0.001092857	0.0033	2012.1	2245.6	0	0	53	56	30	139
2020	6	7	13	44.4	1006.2	91.1	326.9	7	0.5	3.9	0.319	0.061	2.41E-10	727.1	1.00E-09	1880	1880	1.00E-09	8.57E-06	780.2	0.0001	1874	1880	0.0001	0.000915714	0.0035	1988.5	2245.6	0	0	6	10	1	17
2020	6	7	14	44.6	1005.4	91.4	358.9	7	0.5	1.6	0.341	0.061	2.16E-10	706.6	7.94E-10	1858	1875	2.51E-10	2.86E-06	724.3	0.0002	1880	1880	0.0002	0.000855714	0.0032	2030.1	2252.8	0	0	22	22	6	50
2020	6	7	15	48.2	1005.4	91.6	352.1	7	0	0.7	0.341	0.061	3.91E-10	794	1.00E-08	1880	1882	6.31E-10	2.29E-05	810.9	0.001	1880	1882	0.0001	0.001388571	0.0033	2039.6	2246.8	0	0	3	0	0	3
2020	6	7	16	47.1	1005.7	91.2	320.1	11	0	0	0.341	0.061	2.33E-10	724.6	1.00E-09	1879	1882	7.94E-10	7.14E-06	743	0.0001	1834	1882	0.0001	0.001375714	0.0033	2036.4	2246.8	0	0	15	20	1	36
2020	6	7	17	46.2	1005.8	91.3	236.3	6	0.1	1	0.341	0.415	2.20E-10	722.7	5.01E-10	1881	1881	5.01E-10	2.86E-06	704.9	0.0001	1862	1862	0.0001	0.001264286	0.0033	2017.2	2245.6	0	0	0	0	0	0
2020	6	7	18	45.5	1006.9	92	249.9	6	1	2.1	0.352	0.415	2.30E-10	758.5	7.94E-10	1832	1886	2.51E-10	7.14E-06	810.9	0.0001	1834	1886	0	0.001271429	0.0033	2049	2252.8	0	0	26	29	10	65
2020	6	7	19	45	1007.5	92.3	225.6	12	0.8	2.1	0.385	0.415	3.23E-10	760	3.00E-09	1884	1885	7.94E-10	1.14E-05	741.8	0.0003	1884	1885	0.0001	0.001331429	0.0034	2014.9	2245.6	0	0.2	53	55	94	202
2020	6	7	20	44.2	1007	92.1	280.9	14	0.9	2.5	0.429	0.415	2.50E-10	741.3	1.00E-09	1881	1881	1.00E-09	7.14E-06	741.3	0.0001	1872	1873	0.0001	0.001348571	0.0036	1985	2245.6	0	0	63	67	34	164
2020	6	7	21	44.4	1007.3	92.8	255.9	6	0.4	1.2	0.451	1.266	2.56E-10	775	1.00E-09	1835	1879	3.98E-10	8.57E-06	758.4	0.0001	1835	1879	0	0.001355	0.0039	2023.4	2248	0	0	57	59	49	165
2020	6	7	22	45	1007.3	92.8	277	14	0	0.9	0.495	1.266	3.07E-10	828.8	3.00E-09	1881	1881	3.00E-09	8.57E-06	759.8	0.0003	1881	1881	0.0003	0.001361429	0.0036	2051.9	2248	0	0	121	111	8	240
2020	6	7	23	46	1006.9	91.1	354.7	7	1	3.4	0.495	1.266	2.36E-10	740.5	1.00E-09	1839	1858	7.94E-10	4.29E-06	706.2	0.0001	1881	1881	0.0001	0.001374286	0.0038	2037	2248	0	0	0	0	1	1
2020	6	7	24	46	1007.4	89.8	352	7	1.3	5.4	0.495	1.266	2.13E-10	701.8	6.31E-10	1864	1864	6.31E-10	8.45E-06	771	0.0001	1849	1880	0.0001	0.001449115	0.0038	2007.8	2243.2	0	0	5	8	39	52
2020	6	7	26	45.3	1007	88.2	8.9	10	1.7	3.9	0.495	1.712	3.40E-10	775.3	8.00E-09	1880	1885	3.98E-10	1.97E-05	844	0.0008	1880	1885	0	0.001523944	0.0038	2029.4	2245.6	0	0	0	0	0	0
2020	6	7	27	47.8	1006.9	87.8	343.7	7	1	3.9	0.495	1.712	2.02E-10	654.1	3.16E-10	1877	1877	3.16E-10	2.86E-06	688.3	0.0001	1846	1852	0.0001	0.00154501	0.0042	2046.1	2245.6	0	0	0	11	0	11
2020	6	7	28	49.1	1007.2	85.9	344.9	7	0.5	1.9	0.495	1.712	3.02E-10	756.6	4.00E-09	1880	1880	2.00E-09	4.23E-06	671.2	0.0002	1880	1880	0.0002	0.001566076	0.0046	2021.6	2245.6	0	0	0	6	0	6
2020	6	7	29	50	1007.1	86.3	319.8	11	0	0.7	0.495	2.173	2.18E-10	671.7	5.01E-10	1863	1884	5.01E-10	4.29E-06	705.6	0.0001	1851	1863	0.0001	0.001587143	0.004	2043.9	2249.2	0	0	11	24	4	39
2020	6	7	30	51.8	1006.8	82.4	317	11	0.3	1.2	0.495	2.173	2.29E-10	684.1	1.00E-09	1831	1849	3.16E-10	1.41E-06	649.9	0.0001	1841	1841	0.0001	0.001476056	0.0034	2039.3	2246.8	0	0	618	625	76	1319
2020	6	7	31	53.6	1007.2	80	314.4	11	0.3	1.5	0.495	2.173	2.24E-10	704.2	1.00E-09	1832	1853	3.16E-10	5.63E-06	738.2	0.0001	1833	1880	0.0001	0.00123662	0.0035	2023.2	2262.4	0	0.1	8	52	2	62
2020	6	7	32	50.7	1007.4	82	312.3	11	0.3	1.5	0.495	2.173	2.08E-10	706.2	5.01E-10	1837	1877	3.16E-10	0	688.4	0	1833	1864	0	0.001278571	0.0034	2059.6	2262.4	0.1	0.2	3	9	1	13
2020	6	7	33	49.3	1007.2	80.1	317.8	11	0.8	2.8	0.506	0.533	3.07E-10	809.2	5.00E-09	1880	1880	1.00E-09	8.57E-06	843.4	0.0001	1833	1880	0.0001	0.00133	0.0036	2056.6	2264.8	0	0.2	1	7	0	8
2020	6	7	34	50.9	1007.3	80.8	331	7	0.6	2.1	0.506	0.533	2.07E-10	671.4	5.01E-10	1873	1880	5.01E-10	4.29E-06	706.6	0.0001	1851	1880	0.0001	0.001154286	0.0033	2036.6	2262.4	0	0.1	9	71	1	81
2020	6	7	35	52	1007.1	76.9	352.5	7	1.6	4.9	0.506	0.533	2.17E-10	688.8	1.00E-09	1833	1869	3.16E-10	0	689.1	0	1865.5	1869	0	0.00116	0.0034	2045.1	2264.8	0	0.1	1732	1649	503	3884
2020	6	7	36	50.4	1007.2	73.8	345.4	7	1.2	3.4	0.506	0.533	3.03E-10	739.6	5.00E-09	1880	1880	5.00E-09	9.86E-06	757.2	0.0005	1880	1884	0	0.000883099	0.0034	2037.1	2272	0	0.2	59	121	14	194
2020	6	7	37	50.5	1007.5	78.6	349.4	7	1.2	3.6	0.506	1.487	2.25E-10	723.1	7.94E-10	1879	1879	7.94E-10	4.29E-06	794.5	0.0001	1862	1881	0.0001	0.00096	0.0033	2057	2264.8	0.1	0.2	10	46	42	98
2020	6	7	38	48.9	1007.6	77.5	342.3	7	0.6	4.3	0.506	1.487	2.34E-10	724	1.00E-09	1884	1884	1.00E-09	4.29E-06	707.2	0.0001	1878	1878	0.0001	0.001174286	0.0033	2047.2	2264.8	0	0.2	10	12	36	58
2020	6	7	39	46.9	1007.9	80.7	269.4	14	1.7	5.1	0.506	1.487	2.29E-10	723.1	7.94E-10	1843	1863	6.31E-10	2.86E-06	723.4	0.0001	1863	1863	0	0.00076	0.0032	2042	2252.8	0.1	0.6	20	15	12	47
2020	6	7	40	47.5	1007.9	79.7	319.2	11	0.2	1.9	0.506	1.487	2.40E-10	740.9	2.00E-09	1831	1878	3.16E-10	0	706.1	0	1835	1875	0	0.000918571	0.0028	2016.2	2249.2	0	0	6	8	44	58
2020	6	7	41	46.4	1008.5	77	345.8	7	1.9	4.3	0.506	1.338	2.26E-10	741.3	6.31E-10	1885	1885	6.31E-10	2.86E-06	758.7	0.0001	1885	1885	0.0001	0.000857143	0.0027	2037	2246.8	0	0.1	8	17	0	25
2020	6	7	42	46.2	1008.9	76.7	2.4	10	2.1	4.8	0.506	1.338	2.36E-10	723.8	7.94E-10	1863	1884	5.01E-10	5.71E-06	723.4	0.0001	1863	1877	0	0.00084	0.0029	2047.6	2246.8	0	0	0	1	0	1
2020	6	7	43	46.6	1008.5	77.2	1	10	2.9	6.7	0.506	1.338	2.38E-10	759.3	7.94E-10	1880	1886	5.01E-10	5.71E-06	741.1	0.0001	1880	1881	0	0.000931429	0.0029	2081.8	2252.8	0	0	1259	1218	313	2790
2020	6	7	44	46.2	1008.5	73	15.4	0	2.9	5.8	0.506	1.338	2.15E-10	653.9	6.31E-10	1839	1839	6.31E-10	0	654	0	1872	1849	0	0.000798571	0.0029	2034.2	2245.6	0	0	38	46	5	89
2020	6	7	45	46.4	1008.7	71.6	6.6	10	2.5	5.2	0.506	0.109	3.43E-10	810.2	3.00E-09	1884	1884	3.00E-09	2.82E-06	671.5	0.0001	1864	1880	0.0001	0.000471831	0.0018	2050.2	2245.6	0	0	49	53	4	106
2020	6	7	46	46.9	1008.7	72.2	350.7	7	1.8	4.5	0.506	0.109	3.18E-10	791.3	5.00E-09	1880	1886	2.00E-10	1.41E-05	826.9	0.0003	1880	1886	0	0.000391549	0.0016	2009.5	2245.6	0	0	563	537	74	1174
2020	6	7	47	47.7	1008.9	70.6	3.1	10	2.1	4.6	0.506	0.109	2.36E-10	722.5	1.00E-09	1885	1885	1.00E-09	2.82E-06	705.3	0.0001	1840	1885	0.0001	0.000339437	0.0016	2035.2	2245.6	0	0	203	214	97	514
2020	6	7	48	47.3	1009	72.3	341.7	7	1.1	4	0.506	0.109	2.16E-10	670.5	7.94E-10	1879	1879	7.94E-10	1.41E-06	653.3	0.0001	1841	1841	0.0001	0.000352113	0.0016	2039.4	2246.8	0	0	1	2	0	3
2020	6	7	49	47.1	1009	70.4	4.1	10	1.7	3.4	0.506	0.091	2.63E-10	705.8	2.00E-09	1878	1884	2.00E-09	4.23E-06	654.2	0.0003	1880	1880	0.0003	0.000376056	0.0015	2061.3	2245.6	0	0	21	15	8	44
2020	6	7	50	46.2	1008.9	77.5	343.8	7	0.3	1.8	0.506	0.091	2.27E-10	689.1	1.00E-09	1873	1876	5.01E-10	8.45E-06	740.4	0.0001	1873	1876	0.0001	0.000569014	0.0015	2034.3	2249.2	0	0	68	62	56	186
2020	6	7	51	46	1009.4	79.6	311	11	0	0.7	0.506	0.091	2.77E-10	775.2	2.00E-09	1887	1887	2.00E-09	1.13E-05	774.6	0.0002	1887	1887	0.0002	0.000556338	0.0015	2030.8	2246.8	0	0	25	27	6	58
2020	6	7	52	45.7	1009.6	75.5	329.6	7	0.3	2.7	0.506	0.091	2.85E-10	775.1	2.00E-09	1880	1882	1.00E-09	9.86E-06	774.6	0.0002	1880	1882	0.0001	0.000449296	0.0016	2005.7	2245.6	0	0	10	11	1	22
2020	6	7	53	45.5	1010.1	75.8	350.8	7	1.9	4.9	0.506	0.002	2.29E-10	688.5	1.00E-09	1881	1885	7.94E-10	1.13E-05	758.3	0.0003	1881	1885	0.0001	0.000449296	0.0015	1997.9	2245.6	0	0	7	5	6	18
2020	6	8	1	37.6	1014.8	89.8	0	10	0	0.6	0	1.245	3.62E-10	813.8	6.00E-09	1881	1886	1.00E-09	1.69E-05	779.6	0.0006	1881	1886	0.0001	0.000570423	0.0017	1984.7	2243.2	0	0	17	13	7	37
2020	6	8	2	38.5	1014.8	88.7	0	10	0	0.1	0	1.245	3.14E-10	744.6	3.00E-09	1880	1887	6.31E-10	1.83E-05	743.4	0.0006	1884	1887	0.0001	0.000528169	0.0017	2004.1	2243.2	0	0	40	34	36	110
2020	6	8	3	41.4	1014.8	88.8	352.8	7	0	0.1	0	1.245	2.32E-10	723.4	1.00E-09	1849	1873	1.00E-09	5.63E-06	707	0.0001	1851	1873	0.0001	0.000476056	0.0016	2019.9	2245.6	0	0	4	3	0	7
2020	6	8	4	45.5	1014.9	84	256.9	6	0.4	1.6	0	1.245	3.42E-10	758	3.00E-09	1880	1880	3.00E-09	1.41E-05	741.3	0.0003	1877	1879	0.0002	0.000483099	0.0016	1997.9	2245.6	0	0	1	1	0	2
2020	6	8	5	46	1014.9	81.1	249	6	0.4	1.2	0	1.785	3.90E-10	830.6	6.00E-09	1881	1884	1.00E-09	1.71E-05	847.3	0.0002	1880	1884	0.0001	0.00054	0.0016	2001.6	2245.6	0	0	45	45	13	103
2020	6	8	6	45.7	1015	76.2	204.5	8	0.5	1.2	0	1.785	3.33E-10	883	1.00E-09	1882	1884	7.94E-10	1.14E-05	777.5	0.0001	1878	1883	0.0001	0.000552857	0.0015	2004.8	2252.8	0	0	14	21	9	44
2020	6	8	7	46.9	1015.1	72.9	259.4	14	1	2.2	0	1.785	2.50E-10	773.7	1.00E-09	1871	1871	1.00E-09	8.57E-06	790.9	0.0001	1871	1871	0.0001	0.000488571	0.0033	2025.9	2251.6	0	0	2	0	0	2
2020	6	8	8	48	1015.2	73.5	251.7	6	0.8	1.9	0	1.785	3.08E-10	776.9	3.00E-09	1880	1888	3.98E-10	4.29E-06	687.7	0.0001	1831	1866	0.0001	0.000638571	0.0016	2007.2	2264.8	0	0.3	122	134	8	264
2020	6	8	9	47.8	1015.3	68.1	248.1	6	0.5	2.4	0	1.819	2.56E-10	741.8	1.00E-09	1876	1882	7.94E-10	7.14E-06	723.4	0.0001	1833	1882	0.0001	0.00039	0.0015	2038.4	2264.8	0.1	0.3	24	19	34	77
2020	6	8	10	48.7	1015.4	66.3	234.2	12	0.8	2.2	0	1.819	8.88E-10	773.2	4.00E-08	1880	1880	7.94E-10	1.00E-05	720.4	0.0003	1880	1880	0.0003	0.00066	0.0015	2045.9	2267.2	0.2	0.5	3	0	0	3
2020	6	8	11	48.9	1015.3	68.2	281.4	4	0.8	2.1	0	1.819	2.96E-10	793.7	1.00E-09	1877	1886	7.94E-10	1.43E-05	810.7	0.0001	1853	1886	0.0001	0.000382857	0.0014	1978.3	2269.6	0.1	0.5	4	4	1	9
2020	6	8	12	50.9	1015.3	62.3	292.3	4	0.7	2.2	0	1.819	3.23E-10	863.1	1.00E-09	1887	1887	1.00E-09	1.83E-05	845.1	0.0002	1881	1887	0.0001	0.000383099	0.0029	2014.8	2262.4	0	0.1	12	9	8	29
2020	6	8	13	50	1015.4	65.2	319.6	11	0.2	1.6	0	0.971	2.64E-10	757.6	1.00E-09	1831	1882	5.01E-10	9.86E-06	774.3	0.0001	1869	1875	0.0001	0.0005	0.0014	2006.6	2264.8	0	0.3	165	193	69	427
2020	6	8	14	51.4	1015.5	63	300.4	4	0.2	1.5	0	0.971	3.39E-10	777.2	4.00E-09	1880	1887	7.94E-10	1.29E-05	741.8	0.0004	1880	1880	0.0001	0.000351429	0.0013	2041.8	2245.6	0	0.2	7	38	2	47
2020	6	8	15	53.2	1015.5	54.4	313.1	11	0.8	4.8	0	0.971	1.17E-09	789.9	6.30E-08	1880	1880	1.40E-09	1.27E-05	772.6	0.0002	1849	1873	0.0001	0.000494366	0.0014	2010.1	2272	0	0.2	12	28	2	42
2020	6	8	16	51.4	1015.6	57.9	286.6	4	0.5	1.9	0	0.971	4.02E-10	843.5	5.00E-09	1880	1884	2.00E-09	2.25E-05	809.5	0.0005	1880	1884	0.0002	0.000433803	0.0031	2045.9	2264.8	0.1	0.2	4	25	5	34
2020	6	8	17	47.8	1015.8	62.6	272.1	14	0.6	1.9	0	1.893	2.71E-10	721.8	2.00E-09	1870	1871	1.00E-09	1.13E-05	772.8	0.0002	1870	1871	0.0001	0.000474648	0.0014	1997.6	2262.4	0	0.2	0	0	22	22
2020	6	8	18	47.1	1016.1	64	309.3	11	0.8	3.6	0	1.893	2.59E-10	757.9	1.00E-09	1877	1889	3.16E-10	8.45E-06	757.9	0.0001	1879	1889	0	0.000435211	0.0015	2031.4	2245.6	0	0.1	1	1	12	14
2020	6	8	19	47.5	1016.3	66.3	293.7	4	0.9	2.2	0	1.893	2.76E-10	738	2.00E-09	1834	1884	1.00E-09	8.45E-06	720.4	0.0002	1834	1839	0.0001	0.000459155	0.0024	2029.4	2250.4	0	0	0	1	12	13
2020	6	8	20	49.3	1016.4	61.2	338.2	7	1	5.7	0	1.893	2.72E-10	774.4	1.00E-09	1833	1886	1.00E-09	2.29E-05	793.6	0.0006	1880	1886	0.0001	0.000627143	0.0016	2002.7	2262.4	0	0	1	0	15	16
2020	6	8	21	52.7	1016.3	56.7	333.1	7	1.4	4.6	0	1.605	2.79E-10	773.4	1.00E-09	1871	1875	7.94E-10	1.13E-05	757.3	0.0002	1878	1883	0.0002	0.000578873	0.0016	2012.1	2262.4	0	0	1289	1329	234	2852
2020	6	8	22	54.9	1016.3	56.9	287.2	4	0.9	2.7	0	1.605	3.14E-10	770.2	2.00E-09	1884	1884	2.00E-09	1.69E-05	804.5	0.0002	1884	1884	0.0002	0.000405634	0.0014	2006.9	2250.4	0	0.3	1257	1620	476	3353
2020	6	8	24	54.7	1016.3	46.9	338.3	7	1.3	4.8	0	1.605	2.82E-10	756.8	2.00E-09	1884	1889	1.00E-09	9.86E-06	757	0.0002	1884	1889	0.0001	0.000315493	0.0013	1991.1	2251.6	0.2	0.6	222	634	64	920
2020	6	8	25	52.5	1016.4	51.5	328.3	7	1.6	4	0	1.467	4.20E-10	844.2	8.00E-09	1880	1884	1.00E-09	0.000160563	758.4	0.01	1880	1884	0.0001	0.000361972	0.0014	2014.1	2262.4	0.2	0.5	163	150	49	362
2020	6	8	26	50.5	1016.7	56.9	291.6	4	2	4.6	0	1.467	3.55E-10	757.5	6.00E-09	1884	1884	6.00E-09	2.11E-05	809.4	0.0006	1884	1884	0.0006	0.000374648	0.0014	2004.3	2264.8	0.2	0.7	257	280	145	682
2020	6	8	27	51.4	1016.8	56.6	263.2	14	2.1	3.9	0	1.467	3.16E-10	723.2	4.00E-09	1880	1885	1.00E-09	2.25E-05	826	0.0004	1880	1882	0.0001	0.000464789	0.0015	2022.4	2262.4	0.1	0.5	16	38	10	64
2020	6	8	28	52	1016.8	58.7	259	14	1.2	2.7	0	1.467	1.21E-09	826.5	6.30E-08	1880	1884	1.00E-09	1.41E-05	826.7	0.0002	1871	1884	0.0001	0.000339437	0.0014	2064.9	2262.4	0	0.2	184	184	31	399
2020	6	8	29	59.5	1016.8	52.5	240.1	6	1.3	3.1	0	1.875	2.60E-10	739.2	1.00E-09	1843	1886	6.31E-10	8.45E-06	740.2	0.0001	1883	1886	0.0001	0.000376056	0.0014	1992	2262.4	0	0.2	114	151	13	278
2020	6	8	30	63.3	1016.7	43.7	301.2	4	1.2	3.3	0	1.875	3.36E-10	859.9	2.00E-09	1860	1880	1.00E-09	1.13E-05	774	0.0002	1860	1880	0.0001	0.000347887	0.0013	2012.8	2264.8	0.3	0.6	399	660	87	1146
2020	6	8	31	62.6	1016.7	45.3	268.4	14	0.9	3.3	0	1.875	3.11E-10	756.1	4.00E-09	1880	1880	4.00E-09	2.82E-05	825.5	0.0004	1879	1880	0.0004	0.00033662	0.0012	2018	2281.6	0.6	0.8	8	104	3	115
2020	6	8	32	56.1	1016.6	44.8	325.5	11	1.4	3.7	0	1.875	1.22E-09	841.6	6.30E-08	1880	1880	5.00E-09	0.000101408	773.2	0.0063	1880	1880	0.0005	0.000450704	0.0022	2013.4	2262.4	0.7	0.8	60	49	6	115
2020	6	8	33	55.9	1016.7	49.2	335.4	7	1.2	4.5	0	0.767	2.62E-10	757.4	1.00E-09	1861	1887	6.31E-10	1.41E-05	722	0.0006	1879	1879	0.0006	0.000330986	0.0014	2004.2	2264.8	0.5	0.8	2429	2281	937	5647
2020	6	8	34	62.6	1016.8	42.9	286.7	4	0.7	2.4	0	0.767	2.48E-10	739.1	1.00E-09	1874	1886	7.94E-10	8.45E-06	721.6	0.0003	1880	1880	0.0003	0.000346479	0.0012	2033	2269.6	0.4	0.7	859	970	302	2131
2020	6	8	35	59	1016.9	42.3	280.2	14	1.4	4.3	0	0.767	3.08E-10	806.3	2.00E-09	1883	1883	2.00E-09	1.69E-05	809.1	0.0002	1883	1883	0.0002	0.000319718	0.0012	2029.2	2291.2	0.7	0.8	729	788	215	1732
2020	6	8	36	57	1016.9	43.6	329.4	7	0.7	2.7	0	0.767	2.46E-10	722.1	1.00E-09	1834	1871	7.94E-10	5.63E-06	704.6	0.0001	1834	1869	0.0001	0.000349296	0.0011	2042	2263.6	0.7	0.9	1240	1280	229	2749
2020	6	8	37	55.6	1016.9	49	304.4	11	1	4.8	0	1.395	2.71E-10	738.6	2.00E-09	1877	1877	2.00E-09	1.13E-05	773.7	0.0002	1877	1882	0.0001	0.000428169	0.0012	2031.4	2263.6	0.5	0.7	51	166	9	226
2020	6	8	38	55	1017.1	53.8	281.8	4	2.4	4.6	0	1.395	3.57E-10	826.6	2.00E-09	1873	1884	1.00E-09	1.41E-05	775.1	0.0002	1873	1884	0.0001	0.000316901	0.0013	1983.4	2264.8	0.4	0.6	85	96	4	185
2020	6	8	39	54.3	1017.2	49.9	284.6	4	1.7	4.6	0	1.395	3.30E-10	844.4	2.00E-09	1879	1883	7.94E-10	1.69E-05	861.8	0.0001	1852	1883	0.0001	0.000273239	0.0011	2027.9	2264.8	0.4	0.6	13	16	28	57
2020	6	8	40	51.3	1017.5	56.5	274.3	14	1.4	3.7	0	1.395	3.98E-10	826.2	4.00E-09	1880	1889	3.98E-10	1.83E-05	774.2	0.0004	1880	1889	0	0.000274648	0.0012	1999.2	2272	0.2	0.6	15	14	41	70
2020	6	8	41	48.9	1017.7	64.8	326.7	7	1.1	3.6	0	0.586	3.70E-10	860.3	3.00E-09	1880	1887	1.00E-09	1.55E-05	791.3	0.0003	1880	1884	0.0001	0.000405634	0.0013	2053.8	2264.8	0	0.2	435	409	70	914
2020	6	8	42	49.6	1017.7	64.7	11	10	1.2	3.6	0	0.586	2.50E-10	774.2	1.00E-09	1883	1884	6.31E-10	8.45E-06	790.2	0.0001	1833	1884	0.0001	0.000388732	0.0014	2068.2	2264.8	0	0.3	9	8	43	60
2020	6	8	43	49.3	1017.7	62.6	341.8	7	0.8	3	0	0.586	2.45E-10	687.6	2.00E-09	1831	1887	3.98E-10	4.23E-06	687.6	0.0002	1831	1887	0	0.000221127	0.001	2025.5	2264.8	0	0	9	21	34	64
2020	6	8	44	47.7	1018.1	71.5	321.5	11	0.1	1.6	0.022	0.586	2.41E-10	705	1.00E-09	1844	1881	7.94E-10	9.86E-06	755	0.0001	1836	1847	0.0001	0.000694366	0.0024	2030.2	2250.4	0	0	46	39	9	94
2020	6	8	45	47.1	1018	74.9	330.6	7	0.2	2.2	0.033	0.303	2.88E-10	794.9	2.00E-09	1848	1884	1.00E-09	1.83E-05	881.9	0.0002	1880	1884	0.0001	0.000353521	0.0015	2050.9	2272	0	0	8	8	12	28
2020	6	8	46	46.8	1018	78.7	296.2	4	0	0.1	0.033	0.303	3.03E-10	723.6	5.00E-09	1880	1886	3.98E-10	1.13E-05	723.2	0.0005	1880	1886	0	0.0006	0.0024	2012.2	2246.8	0	0	170	166	62	398
2020	6	8	47	48	1018.2	78.2	238.8	6	0.3	1.3	0.033	0.303	2.76E-10	726.5	2.00E-09	1876	1881	1.00E-09	1.13E-05	744.1	0.0002	1884	1884	0.0002	0.000397183	0.0024	1997.9	2245.6	0	0	6	4	8	18
2020	6	8	48	47.5	1018.4	79.5	300.1	4	0	0.3	0.033	0.303	2.62E-10	722.2	2.00E-09	1866	1866	2.00E-09	8.45E-06	722.6	0.0002	1866	1866	0.0002	0.000692958	0.0027	2063.7	2264.8	0	0	212	233	58	503
2020	6	8	49	45.9	1019.5	80	320.7	11	0.8	5.2	0.044	0.169	2.79E-10	773.6	2.00E-09	1865	1877	1.00E-09	8.45E-06	738.7	0.0002	1865	1877	0.0001	0.000614085	0.0026	2034.7	2251.6	0	0	119	110	30	259
2020	6	8	50	42.3	1019.9	86.5	3.9	10	4.5	10.7	0.11	0.169	2.65E-10	723	2.00E-09	1831	1886	5.01E-10	7.14E-06	705	0.0002	1831	1856	0.0001	0.000728571	0.00305	2006.1	2245.6	0	0.1	135	121	33	289
2020	6	8	51	42.1	1020	87.2	5.7	10	3	8.8	0.121	0.169	2.39E-10	725	1.00E-09	1881	1883	7.94E-10	8.57E-06	759.8	0.0001	1881	1883	0.0001	0.0008	0.0035	1976.2	2252.8	0	0	95	83	42	220
2020	6	8	52	42.4	1019.8	86.7	337.7	7	0.8	2.7	0.121	0.169	3.07E-10	864.2	1.00E-09	1868	1884	3.98E-10	1.14E-05	812.2	0.0001	1880	1884	0	0.00075	0.0033	2009.6	2245.6	0	0	4	4	10	18
2020	6	8	53	42.4	1019.6	85.4	346.8	7	0.5	1.9	0.121	0.002	2.50E-10	725.3	1.00E-09	1874	1886	6.31E-10	8.57E-06	743.2	0.0001	1874	1886	0.0001	0.000848571	0.0036	2019	2245.6	0	0	59	54	43	156
2020	6	9	1	34.5	1022.2	92.8	264.6	14	0	0	0	1.278	2.71E-10	786.7	2.00E-09	1879	1884	1.00E-09	1.13E-05	769.5	0.0002	1879	1884	0.0001	0.001119718	0.0037	1983.1	2207.2	0	0	0	0	0	0
2020	6	9	2	36.3	1022.3	92.8	4.3	10	0.1	1.6	0	1.278	2.43E-10	749	1.00E-09	1884	1884	1.00E-09	1.55E-05	853.4	0.0001	1839	1884	0.0001	0.00108169	0.0036	1967.2	2226.4	0	0	21	27	27	75
2020	6	9	3	40.1	1022.3	91.9	341.2	7	0.2	1.5	0	1.278	2.42E-10	796.5	1.00E-09	1857	1885	5.01E-10	8.45E-06	777.7	0.0001	1841	1885	0.0001	0.000980282	0.0033	2022.8	2228.8	0	0	36	39	39	114
2020	6	9	4	42.1	1022.5	91.1	294.1	4	0.5	2.5	0	1.278	2.84E-10	830.2	3.00E-09	1879	1881	6.31E-10	9.86E-06	743.7	0.0003	1879	1879	0.0003	0.001035211	0.0034	1981.4	2243.2	0	0	14	12	4	30
2020	6	9	5	43.2	1022.7	88.9	289.9	4	0.4	1.5	0	2.095	2.16E-10	724.6	6.31E-10	1881	1881	6.31E-10	2.86E-06	689.4	0.0001	1830	1881	0.0001	0.000862857	0.0036	1991	2245.6	0	0	5	6	1	12
2020	6	9	6	44.2	1022.7	89.4	271.8	14	0.6	1.2	0	2.095	2.03E-10	653.4	3.98E-10	1833	1833	3.98E-10	0	636.7	0	1831.5	1882.5	0	0.001305714	0.0038	1964.9	2262.4	0	0	8	11	3	22
2020	6	9	7	45.1	1022.7	88.8	281.3	4	0.7	1.8	0	2.095	2.28E-10	725	1.00E-09	1880	1884	2.51E-10	1.41E-06	724.4	0.0001	1833	1884	0	0.00146338	0.0047	2035.1	2245.6	0	0	9	3	1	13
2020	6	9	8	46	1022.7	85.7	316.8	11	0.4	2.4	0	2.095	2.23E-10	724.6	6.31E-10	1882	1886	2.51E-10	1.43E-06	723.8	0.0001	1881	1886	0	0.001044286	0.0034	1993.7	2245.6	0	0	8	10	1	19
2020	6	9	9	46.8	1022.7	86.3	337.5	7	0.6	3	0	2.622	2.64E-10	740.2	2.00E-09	1884	1884	2.00E-09	5.63E-06	705.1	0.0002	1884	1884	0.0002	0.000660563	0.0029	2051.2	2262.4	0	0.1	126	117	2	245
2020	6	9	10	48	1022.7	83.8	291.2	4	0.3	1.3	0	2.622	2.78E-10	812.7	2.00E-09	1880	1881	7.94E-10	8.57E-06	795	0.0002	1880	1881	0.0001	0.0008	0.0022	2022.7	2264.8	0	0.1	153	166	75	394
2020	6	9	11	48.9	1022.6	82.3	347	7	0.8	3	0	2.622	3.10E-10	827	3.00E-09	1880	1884	7.94E-10	1.83E-05	844.6	0.0003	1880	1886	0.0001	0.000585915	0.0024	2007.8	2254	0	0.2	10	4	25	39
2020	6	9	12	49.8	1022.6	81.4	268.1	14	0.7	2.2	0	2.622	2.38E-10	705.7	7.94E-10	1876	1881	6.31E-10	1.13E-05	792.5	0.0001	1876	1881	0.0001	0.000608451	0.0024	2042.6	2264.8	0	0.1	42	99	10	151
2020	6	9	13	50.5	1022.6	80.3	285.1	4	0.6	1.3	0	2.905	2.55E-10	755.7	1.00E-09	1847	1872	1.00E-09	7.04E-06	722	0.0001	1847	1878	0.0001	0.000483099	0.0015	2014.3	2251.6	0	0.1	47	87	6	140
2020	6	9	14	51.3	1022.4	79	283.8	4	0.6	1.5	0	2.905	2.92E-10	739.7	2.00E-09	1859	1881	1.00E-09	8.45E-06	757.4	0.0002	1862	1881	0.0001	0.000308451	0.0015	2018.2	2262.4	0	0.1	49	130	21	200
2020	6	9	15	52.2	1022.3	73.2	258.5	6	0.5	2.1	0	2.905	2.62E-10	773.1	1.00E-09	1876	1876	1.00E-09	1.13E-05	772.4	0.0001	1836	1865	0.0001	0.000450704	0.0014	1971.3	2264.8	0	0.1	97	156	15	268
2020	6	9	16	54.7	1022.4	80.7	274.5	14	0.4	1.8	0	2.905	2.94E-10	773.6	2.00E-09	1880	1881	7.94E-10	1.55E-05	808.6	0.0002	1880	1881	0.0001	0.000443662	0.0019	2011.8	2264.8	0	0.1	36	145	5	186
2020	6	9	18	55	1022.2	75.1	235.5	12	0.7	1.8	0	2.665	2.63E-10	757.8	1.00E-09	1860	1885	6.31E-10	7.04E-06	723.4	0.0001	1860	1885	0.0001	0.000361972	0.0014	2056	2264.8	0.1	0.3	736	814	181	1731
2020	6	9	19	55.8	1022.2	73.9	254.3	6	1	2.7	0	2.665	2.61E-10	739.6	1.00E-09	1876	1881	1.00E-09	9.86E-06	790.6	0.0001	1876	1884	0.0001	0.000394366	0.0013	2025.4	2264.8	0.2	0.3	2866	3049	1117	7032
2020	6	9	20	57.6	1022.3	71.9	240.3	6	1.1	2.8	0	2.665	2.63E-10	756.2	1.00E-09	1860	1881	5.01E-10	8.45E-06	756.7	0.0001	1834	1881	0.0001	0.000450704	0.0014	2067.9	2264.8	0.1	0.3	1544	1727	601	3872
2020	6	9	21	59	1022	68.5	284.3	4	0.9	3	0	2.168	2.60E-10	756.8	1.00E-09	1880	1880	1.00E-09	3.24E-05	774.1	0.0016	1880	1880	0.0016	0.000426761	0.0013	2019.2	2264.8	0.3	0.9	2125	2159	624	4908
2020	6	9	22	59.9	1022.1	60.4	304.7	11	0.9	2.4	0	2.168	2.31E-10	705.3	6.31E-10	1838	1875	6.31E-10	5.71E-06	705.2	0.0001	1873	1873	0.0001	0.000441429	0.0033	1998.2	2272	0.3	0.6	1073	1232	453	2758
2020	6	9	23	60.1	1022.1	62.3	233.4	12	0.7	2.5	0	2.168	2.17E-10	670.1	1.00E-09	1832	1862	2.51E-10	4.23E-06	686.9	0.0001	1832	1851	0.0001	0.000521127	0.0015	2031.5	2264.8	0.4	0.6	750	830	127	1707
2020	6	9	24	61.3	1022.2	58.7	302.2	4	1.3	6.1	0	2.168	2.81E-10	824.5	1.00E-09	1832	1880	5.01E-10	1.55E-05	791.3	0.0003	1884	1884	0.0003	0.000439437	0.0014	2020.9	2281.6	0.5	0.7	894	1139	204	2237
2020	6	9	25	62.6	1022.1	56.9	253.9	6	1	2.8	0	2.65	2.66E-10	756.8	1.00E-09	1832	1875	7.94E-10	1.69E-05	792.5	0.0005	1880	1886	0	0.000464789	0.0013	2050.4	2264.8	0.7	0.9	939	1033	314	2286
2020	6	9	26	66	1022.1	47	336.2	7	0.7	3.4	0	2.65	2.36E-10	756.5	1.00E-09	1879	1884	1.00E-09	4.23E-06	739.4	0.0001	1835	1884	0.0001	0.000528169	0.0018	2037	2281.6	0.8	1	520	718	108	1346
2020	6	9	27	68.4	1022.2	46.4	267.2	14	1.1	2.8	0	2.65	2.62E-10	775.2	1.00E-09	1853	1876	1.00E-09	1.14E-05	827.7	0.0001	1846	1882	0	0.00048	0.0013	2055.8	2281.6	0.9	1.2	420	648	125	1193
2020	6	9	28	69.6	1022	44.7	240.9	6	1.2	3.3	0	2.65	2.62E-10	808.3	1.00E-09	1858	1884	7.94E-10	5.63E-06	721.7	0.0001	1847	1871	0.0001	0.000473239	0.0012	2020.2	2281.6	1.1	1.3	645	792	313	1750
2020	6	9	29	69.6	1021.8	40.4	228.5	12	1.2	2.7	0	2.056	2.54E-10	774.5	1.00E-09	1886	1886	1.00E-09	5.63E-06	740	0.0001	1884	1884	0.0001	0.000364789	0.0015	2068.8	2273.2	1.3	1.6	1366	1593	522	3481
2020	6	9	30	69.6	1021.9	38.5	234.1	12	1.3	4	0	2.056	2.24E-10	774.6	7.94E-10	1857	1884	5.01E-10	7.04E-06	809.6	0.0001	1877	1884	0.0001	0.00018169	0.001	2033.3	2284	1.5	1.6	1349	1612	239	3200
2020	6	9	31	72.3	1021.9	37.4	237.6	6	1.2	3.9	0	2.056	2.34E-10	757.4	1.00E-09	1861	1880	3.16E-10	8.45E-06	791.4	0.0001	1861	1880	0	0.000311268	0.0018	2009	2281.6	1.5	1.6	1214	1344	387	2945
2020	6	9	32	73.8	1021.7	34.5	252.9	6	1.2	3	0	2.056	2.35E-10	742	1.00E-09	1878	1884	1.00E-09	7.14E-06	758.9	0.0001	1872	1884	0.0001	0.000375714	0.0011	2039.2	2291.2	1.7	1.8	372	549	92	1013
2020	6	9	33	72.5	1021.7	31.9	270.2	14	0.9	3.4	0	2.519	2.18E-10	739.8	1.00E-09	1862	1871	6.31E-10	3.71E-05	775.4	0.002	1880	1880	0.002	0.000384286	0.0011	2039.6	2282.8	1.8	1.9	236	291	76	603
2020	6	9	34	69.6	1021.5	36.2	247	6	1.1	3.1	0	2.519	2.50E-10	741.7	2.00E-09	1883	1883	2.00E-09	7.14E-06	759.2	0.0001	1856	1885	0.0001	0.00035	0.0011	2035.3	2293.6	1.8	1.9	43	114	9	166
2020	6	9	35	67.1	1021.5	36.9	258.2	6	0.8	3.1	0	2.519	2.66E-10	792.1	2.00E-09	1878	1881	7.94E-10	7.04E-06	757	0.0001	1839	1881	0.0001	0.000347887	0.0011	2026.8	2284	1.6	1.8	31	93	9	133
2020	6	9	36	66	1021.5	37.2	258.5	6	0.8	4.2	0	2.519	2.44E-10	756.9	1.00E-09	1884	1885	7.94E-10	4.23E-06	704.1	0.0001	1885	1885	0.0001	0.000295775	0.0011	2035.1	2293.6	1.5	1.7	1943	1968	469	4380
2020	6	9	37	65.8	1021.4	38	224.5	12	1.1	3.7	0	2.093	6.48E-10	671.1	3.20E-08	1879	1886	7.94E-10	4.65E-05	671.1	0.0032	1879	1886	0.0001	0.00025493	0.001	2027.6	2284	1.3	1.5	1206	1306	241	2753
2020	6	9	38	63.1	1021.3	38.2	277.6	14	0.7	2.2	0	2.093	2.42E-10	705.3	2.00E-09	1880	1883	2.51E-10	1.27E-05	756.5	0.0003	1880	1880	0.0003	0.000347887	0.0011	2069.8	2284	1.3	1.7	1296	1504	208	3008
2020	6	9	39	62.2	1021.2	36.2	232.8	12	1.5	6	0	2.093	2.61E-10	705.7	3.00E-09	1881	1881	3.00E-09	1.69E-05	774.4	0.0003	1881	1881	0.0003	0.000412676	0.0012	2051.1	2281.6	1.1	1.3	1177	1275	285	2737
2020	6	9	40	61.5	1021.1	38.4	306.5	11	1	4.2	0	2.093	2.22E-10	705.4	7.94E-10	1860	1886	7.94E-10	3.38E-05	722.3	0.002	1880	1886	0.0001	0.000378873	0.0012	2065.3	2291.2	0.9	1.2	3460	3578	740	7778
2020	6	9	41	61	1021.1	38.6	260.8	14	1.1	2.7	0	1.29	2.45E-10	739.6	1.00E-09	1836	1885	1.00E-09	7.04E-06	739.4	0.0002	1880	1881	0	0.000367606	0.0011	2038.2	2281.6	0.8	1	937	1181	273	2391
2020	6	9	42	60.6	1021	39.6	253.4	6	1.1	3.3	0	1.29	3.45E-10	843.4	3.00E-09	1880	1885	5.01E-10	1.55E-05	774.2	0.0003	1880	1883	0.0001	0.000347887	0.0018	2070.7	2281.6	0.7	1	865	1037	246	2148
2020	6	9	43	60.3	1021	39.1	240.8	6	0.8	2.4	0	1.29	4.53E-10	739.7	1.30E-08	1880	1880	1.30E-08	2.39E-05	722.1	0.0013	1880	1880	0.0013	0.000364789	0.0012	2020.3	2281.6	0.6	0.8	1263	1267	255	2785
2020	6	9	44	59.4	1020.9	40.6	243.3	6	0.4	1.8	0	1.29	3.04E-10	774.7	2.00E-09	1888	1888	2.00E-09	1.69E-05	826.4	0.0002	1888	1888	0.0002	0.000371831	0.0012	2032.7	2264.8	0.6	0.8	123	264	29	416
2020	6	9	45	59.2	1020.8	39.1	242.7	6	0.5	2.1	0	0.388	3.21E-10	809.9	4.00E-09	1880	1886	7.94E-10	1.97E-05	810.3	0.0004	1880	1886	0.0001	0.00038169	0.0013	2047.2	2264.8	0.5	0.8	139	156	38	333
2020	6	9	46	59	1020.8	38.4	227.4	12	0.7	2.2	0	0.388	2.63E-10	740.1	1.00E-09	1886	1886	1.00E-09	7.04E-06	722.6	0.0001	1877	1882	0.0001	0.000311268	0.0012	2004.6	2264.8	0.4	0.7	80	151	15	246
2020	6	9	47	59	1020.7	38.7	254	6	0.5	2.1	0	0.388	2.50E-10	704.5	1.00E-09	1844	1866	7.94E-10	9.86E-06	722.5	0.0002	1884	1884	0.0002	0.000330986	0.0011	2018.4	2246.8	0.4	0.6	268	283	90	641
2020	6	9	48	59.4	1020.7	38.1	245.6	6	0.8	2.7	0	0.388	2.49E-10	721.7	2.00E-09	1877	1877	2.00E-09	1.27E-05	757.6	0.0002	1877	1881	0.0001	0.00035493	0.0011	2037.9	2264.8	0.4	0.6	72	93	9	174
2020	6	9	49	59.5	1020.5	38.3	244.3	6	0.7	2.8	0	0.104	3.15E-10	722.6	5.00E-09	1880	1881	6.31E-10	1.69E-05	774.4	0.0005	1880	1888	0	0.000325352	0.0011	2023.9	2267.2	0.4	0.7	619	734	143	1496
2020	6	9	50	59.4	1020.4	37.7	214.7	12	1.3	2.8	0	0.104	3.38E-10	859.5	3.00E-09	1880	1880	3.00E-09	1.27E-05	774	0.0003	1880	1883	0.0001	0.000316901	0.0012	2011.5	2264.8	0.4	0.6	61	73	7	141
2020	6	9	51	58.8	1020.4	38.4	225.3	12	0.6	1.8	0	0.104	2.27E-10	687.9	7.94E-10	1873	1885	7.94E-10	7.04E-06	704.4	0.0002	1836	1873	0.0001	0.000350704	0.0012	2048.4	2264.8	0.4	0.6	39	143	43	225
2020	6	9	52	59.2	1020.5	38.3	238.8	6	0.7	2.8	0	0.104	2.87E-10	722.1	2.00E-09	1881	1881	2.00E-09	1.97E-05	774.2	0.0006	1879	1887	0.0001	0.000277465	0.0012	2024.7	2266	0.4	0.8	14	51	6	71
2020	6	9	53	59.2	1020.5	39.8	237.5	6	0.4	1.8	0	0.005	2.49E-10	705.1	1.00E-09	1841	1876	1.00E-09	2.82E-06	670.8	0.0001	1887	1887	0.0001	0.000316901	0.0011	2035.6	2264.8	0.5	0.6	48	74	18	140
2020	6	10	1	43.5	1022.4	81.6	194.4	8	0.2	1.3	0	1.255	4.72E-10	877.6	3.00E-09	1881	1888	7.94E-10	3.10E-05	860.8	0.0003	1881	1888	0.0001	0.000339437	0.0012	1986.5	2236	0	0	73	65	51	189
2020	6	10	3	45.1	1022.2	77.8	309.7	11	0.2	1.3	0	1.255	3.21E-10	711.1	3.00E-09	1879	1880	2.00E-09	2.25E-05	760.3	0.0003	1863	1879	0.0003	0.000422535	0.0012	1967.3	2226.4	0	0	12	13	23	48
2020	6	10	4	50.2	1022.2	70.2	314.7	11	0	0.1	0	1.255	2.61E-10	722.5	2.00E-09	1848	1881	1.00E-09	4.23E-06	688	0.0001	1871	1871	0.0001	0.00044507	0.0011	2000.6	2233.6	0	0	14	15	17	46
2020	6	10	5	52.9	1022.1	64.9	309.7	11	0.1	0.7	0	2.055	3.18E-10	757.1	3.00E-09	1883	1883	3.00E-09	2.25E-05	808.5	0.0003	1883	1884	0.0002	0.000407042	0.0015	2043.7	2245.6	0	0	8	25	0	33
2020	6	10	6	54.5	1022.1	62.5	274.1	14	0.4	1.2	0	2.055	7.31E-10	722.6	3.20E-08	1880	1885	2.00E-09	1.41E-05	757.4	0.0002	1869	1886	0.0001	0.000369014	0.0013	1997.7	2262.4	0	0.5	11	23	1	35
2020	6	10	7	55.8	1022.2	62.8	292.2	4	0.5	1.3	0	2.055	3.75E-10	790.9	5.00E-09	1881	1881	5.00E-09	2.11E-05	791.6	0.0005	1881	1888	0.0003	0.000325352	0.0013	2022.7	2269.6	0.3	0.7	8	30	1	39
2020	6	10	8	57	1022.3	59.1	311.1	11	0.3	1.6	0	2.055	3.37E-10	809.2	2.00E-09	1874	1886	2.00E-09	3.24E-05	878.4	0.0008	1881	1886	0.0002	0.000353521	0.0012	1989.6	2264.8	0.6	0.8	16	74	1	91
2020	6	10	9	57.9	1022.2	56.5	335.5	7	0.9	2.5	0	2.803	2.96E-10	791.6	2.00E-09	1884	1884	2.00E-09	1.27E-05	791.6	0.0002	1884	1884	0.0002	0.000298592	0.0012	2039.5	2284	0.9	1.1	22	86	0	108
2020	6	10	10	58.3	1022.1	54.5	327.1	7	0.6	2.5	0	2.803	3.86E-10	825.8	6.00E-09	1880	1884	2.00E-09	1.69E-05	756.6	0.0004	1880	1880	0.0004	0.000311268	0.0011	1994.1	2272	1	1.1	155	188	84	427
2020	6	10	11	59.2	1022.2	57	298.2	4	0.7	2.4	0	2.803	3.24E-10	790.5	2.00E-09	1881	1884	1.00E-09	1.55E-05	790.5	0.0002	1881	1884	0.0001	0.000235211	0.0011	2017.7	2284	1	1.1	678	912	83	1673
2020	6	10	12	59.9	1022.3	52.9	327.2	7	1	3.6	0	2.803	2.66E-10	756.2	2.00E-09	1849	1881	3.98E-10	1.41E-05	808.6	0.0002	1849	1882	0.0001	0.000352113	0.0012	2013.6	2272	0.8	1	307	449	120	876
2020	6	10	13	60.4	1022.3	51.1	356.1	7	1.4	3.4	0	2.707	3.74E-10	860.4	2.00E-09	1839	1886	6.31E-10	1.69E-05	791.2	0.0002	1839	1886	0.0001	0.000314085	0.0011	2026.5	2281.6	0.7	0.9	775	839	156	1770
2020	6	10	14	61.9	1022.1	49.5	353.6	7	1.2	3	0	2.707	3.00E-10	804.1	1.00E-09	1837	1881	1.00E-09	8.45E-06	736	0.0001	1881	1881	0.0001	0.00033662	0.001	2046.3	2291.2	0.7	0.9	151	200	27	378
2020	6	10	15	62.2	1022	51.5	323.2	11	0.4	1.8	0	2.707	2.44E-10	756.5	7.94E-10	1866	1881	3.98E-10	9.86E-06	756.6	0.0002	1848	1881	0	0.000290141	0.001	2027	2272	0.8	1	69	129	13	211
2020	6	10	16	63	1022.1	50.4	310.7	11	0.7	4.8	0	2.707	3.14E-10	774.4	4.00E-09	1880	1880	3.16E-10	1.13E-05	773.7	0.0002	1878	1880	0	0.000333803	0.0013	2047.5	2281.6	0.7	0.9	696	796	111	1603
2020	6	10	17	63.9	1022.1	49.7	296.1	4	0.8	3	0	3.31	3.48E-10	774.5	2.00E-09	1883	1884	2.00E-09	1.97E-05	808.8	0.0002	1883	1886	0.0002	0.000278873	0.0011	2022.3	2281.6	0.8	0.9	71	173	14	258
2020	6	10	18	65.5	1021.9	47.1	344.6	7	0.7	2.2	0	3.31	3.71E-10	809.5	4.00E-09	1880	1884	2.00E-09	2.39E-05	843.4	0.0004	1880	1884	0.0002	0.000312676	0.0011	2024.7	2263.6	0.9	1.1	122	188	24	334
2020	6	10	19	67.3	1022	45.1	331.8	7	1.2	2.8	0	3.31	2.31E-10	705.3	1.00E-09	1859	1880	7.94E-10	3.38E-05	810	0.0008	1880	1888	0.0006	0.000333803	0.0021	2009.3	2281.6	0.9	1.1	957	1063	189	2209
2020	6	10	20	68	1021.9	42.9	352.5	7	1.2	3.3	0	3.31	2.54E-10	757.5	1.00E-09	1877	1881	1.00E-09	7.04E-06	722.4	0.0001	1871	1881	0.0001	0.000278873	0.0011	2040.2	2273.2	1	1.2	1059	1123	207	2389
2020	6	10	21	68.9	1021.8	41.7	331.1	7	1	2.8	0	3.432	4.10E-10	861.1	3.00E-09	1883	1884	2.00E-09	1.97E-05	808.6	0.0003	1883	1883	0.0003	0.000328169	0.0011	2020.2	2281.6	1.1	1.3	1254	1308	264	2826
2020	6	10	22	70.3	1021.8	38.7	278	14	1	2.8	0	3.432	2.40E-10	722.4	2.00E-09	1877	1879	6.31E-10	9.86E-06	756.8	0.0002	1877	1883	0.0001	0.000328169	0.0012	2033.1	2284	1.2	1.4	1822	1843	600	4265
2020	6	10	23	71.8	1021.7	38.6	248.8	6	0.9	2.1	0	3.432	1.65E-09	773.2	1.00E-07	1880	1880	7.13E-10	0.000150704	773.3	0.01	1880	1880	5.00E-05	0.00028169	0.001	2045.5	2284	1.3	1.4	3648	4101	1347	9096
2020	6	10	24	73.6	1021.6	35.8	243.1	6	0.9	2.2	0	3.432	2.52E-10	739.4	2.00E-09	1857	1887	7.94E-10	7.04E-06	756.4	0.0001	1850	1881	0	0.000373239	0.0011	2047.4	2281.6	1.4	1.6	2712	3161	628	6501
2020	6	10	25	77.2	1021.6	30	277.1	14	1.2	2.7	0	3.333	3.13E-10	791.6	4.00E-09	1880	1880	4.00E-09	1.83E-05	774.1	0.0005	1880	1880	0.0005	0.000311268	0.001	2047.9	2281.6	1.5	1.6	1212	1472	464	3148
2020	6	10	26	80.2	1021.5	27.9	295.5	4	0.8	1.8	0	3.333	4.93E-10	719.2	2.00E-08	1880	1886	7.94E-10	3.38E-05	720.1	0.002	1880	1886	0.0001	0.000238028	0.001	2031.3	2284	1.7	1.9	1741	1863	416	4020
2020	6	10	27	82.2	1021.4	25.8	281	14	1	3.3	0	3.333	3.18E-10	861.7	2.00E-09	1884	1885	1.00E-09	8.45E-06	739.3	0.0001	1831	1884	0.0001	0.00024507	0.001	2032.7	2300.8	1.9	2.1	1262	1411	287	2960
2020	6	10	28	83.5	1021.3	23.7	257.2	6	0.8	2.1	0	3.333	2.47E-10	721.4	4.00E-09	1881	1887	5.01E-10	1.13E-05	723.1	0.0004	1881	1887	0.0001	0.000253521	0.0009	2037.7	2303.2	2.1	2.4	1332	1554	202	3088
2020	6	10	29	84.4	1021.3	22.9	278	14	1.1	3.4	0	2.98	1.80E-10	702.8	7.94E-10	1879	1879	7.94E-10	1.13E-05	736.7	0.0003	1880	1880	0.0003	0.000297183	0.0009	2035	2303.2	2.3	2.5	969	1021	211	2201
2020	6	10	30	85.3	1021.1	21.1	217.7	12	1.3	3	0	2.98	2.49E-10	805.3	2.00E-09	1881	1884	1.00E-09	5.63E-06	719.4	0.0001	1839	1884	0.0001	0.000257746	0.0009	2004.5	2303.2	2.4	2.5	1472	1658	259	3389
2020	6	10	31	86.4	1021.1	21.6	250.7	6	0.8	2.4	0	2.98	2.17E-10	716.9	3.00E-09	1880	1880	3.00E-09	1.27E-05	768.5	0.0003	1880	1880	0.0003	0.000274648	0.0009	2010.6	2310.4	2.5	2.7	962	1034	238	2234
2020	6	10	32	86.5	1020.9	20.1	286	4	0.9	2.5	0	2.98	1.88E-10	733.2	1.00E-09	1878	1878	1.00E-09	9.86E-06	750.6	0.0001	1856	1866	0.0001	0.000256338	0.0009	2050.5	2303.2	2.6	2.7	1174	1216	313	2703
2020	6	10	33	86.5	1020.8	20.1	306.5	11	0.9	4	0	2.602	2.28E-10	819.6	1.00E-09	1854	1882	3.98E-10	1.41E-05	854.3	0.0001	1854	1882	0	0.000222535	0.0009	2046.9	2304.4	2.6	2.9	1358	1454	166	2978
2020	6	10	34	84.2	1020.7	19.9	241	6	0.7	3.9	0	2.602	2.71E-10	783.4	2.00E-09	1880	1886	1.00E-09	1.69E-05	835.9	0.0002	1880	1886	0.0001	0.000228169	0.0008	2047	2300.8	2.6	2.7	1260	1285	185	2730
2020	6	10	35	78.1	1020.5	23.8	326.4	7	1	3.9	0	2.602	2.54E-10	834.2	1.00E-09	1871	1886	1.00E-09	1.41E-05	803.7	0.0002	1881	1886	0.0001	0.000222535	0.0009	2017.6	2303.2	2.7	2.8	1582	1604	318	3504
2020	6	10	36	74.8	1020.3	24.8	219	12	1.2	2.5	0	2.602	2.04E-10	734.1	2.00E-09	1873	1879	2.51E-10	6.48E-05	768.9	0.004	1879	1886	0.0001	0.000215493	0.0009	2025.8	2293.6	2.5	2.8	2046	2186	563	4795
2020	6	10	37	72.7	1020.3	26.2	226.4	12	1.4	3.1	0	2.05	2.74E-10	820.6	2.00E-09	1862	1884	1.00E-09	1.55E-05	819.6	0.0002	1862	1884	0.0001	0.000276056	0.0009	2049.5	2300.8	2.3	2.5	4835	4921	1238	10994
2020	6	10	38	71.6	1020.1	28.1	265.8	14	1.1	3.7	0	2.05	2.89E-10	790.3	2.00E-09	1847	1888	1.00E-09	1.97E-05	825.3	0.0002	1847	1886	0.0001	0.000259155	0.0012	2033.3	2293.6	2.1	2.4	1734	1767	340	3841
2020	6	10	39	71.1	1020.1	28.7	243.8	6	1	2.7	0	2.05	3.35E-10	858.4	2.00E-09	1884	1886	2.00E-09	1.55E-05	823.2	0.0002	1884	1884	0.0002	0.0003	0.0009	2015.4	2293.6	1.9	2.1	1629	1842	302	3773
2020	6	10	40	70.5	1019.9	28.2	246.3	6	1.1	3.1	0	2.05	2.57E-10	742.6	2.00E-09	1861	1877	7.94E-10	1.13E-05	759.8	0.0002	1831	1881	0.0001	0.000259155	0.0009	2053.1	2293.6	1.8	2	1162	1201	217	2580
2020	6	10	41	70.2	1019.8	28.3	265.8	14	0.9	3	0	1.462	2.74E-10	752.5	2.00E-09	1884	1884	2.00E-09	2.82E-06	667.1	0.0001	1888	1888	0.0001	0.00028169	0.0011	2051.5	2291.2	1.7	1.8	1802	2334	405	4541
2020	6	10	42	69.6	1019.8	29.6	247.1	6	0.7	2.4	0	1.462	2.62E-10	757.9	2.00E-09	1879	1886	1.00E-09	1.27E-05	774.2	0.0002	1864	1886	0.0001	0.000247887	0.0009	2008.6	2284	1.6	1.8	849	983	208	2040
2020	6	10	43	69.3	1019.6	30.1	265.8	14	0.5	2.1	0	1.462	2.91E-10	739.5	2.00E-09	1858	1884	2.00E-09	1.13E-05	773.7	0.0001	1876	1876	0.0001	0.000321127	0.0009	1990.4	2263.6	1.5	1.7	899	996	142	2037
2020	6	10	44	69.1	1019.6	30.7	253.7	6	1	2.7	0	1.462	3.18E-10	774.3	2.00E-09	1884	1884	2.00E-09	1.27E-05	739.2	0.0002	1859	1877	0.0001	0.00025493	0.0009	2003.2	2269.6	1.4	1.7	155	221	11	387
2020	6	10	45	69.4	1019.5	29.3	240.3	6	0.9	2.7	0	1.136	4.78E-10	861.5	8.00E-09	1880	1885	1.00E-09	3.24E-05	860.8	0.0008	1880	1884	0	0.000219718	0.0018	2016.9	2273.2	1.4	1.5	465	657	250	1372
2020	6	10	46	69.3	1019.4	28.8	252.4	6	0.9	2.5	0	1.136	3.11E-10	791.7	2.00E-09	1885	1885	2.00E-09	1.83E-05	826.5	0.0002	1885	1885	0.0002	0.000239437	0.001	1991.2	2264.8	1.3	1.5	623	699	258	1580
2020	6	10	47	68.7	1019.3	29.5	243.4	6	0.7	3.6	0	1.136	4.31E-10	791.7	6.00E-09	1888	1888	6.00E-09	2.54E-05	792.4	0.0006	1888	1888	0.0006	0.000230986	0.001	2017.1	2264.8	1.3	1.5	490	558	308	1356
2020	6	10	48	68.4	1019.3	30	224.7	12	0.7	2.8	0	1.136	3.35E-10	790.4	3.00E-09	1873	1875	1.00E-09	1.83E-05	790.9	0.0003	1873	1875	0.0001	0.000233803	0.001	1973.9	2233.6	1.3	1.5	390	468	138	996
2020	6	10	49	67.8	1019.1	30.5	264.7	14	0.4	1.9	0	0.229	5.00E-10	792.4	1.00E-08	1880	1884	2.00E-09	2.96E-05	758	0.001	1880	1884	0.0002	0.000226761	0.0009	1993.5	2262.4	1.3	1.5	170	326	55	551
2020	6	10	50	67.3	1019.1	31.2	230.3	12	0.5	2.2	0	0.229	3.11E-10	826.5	3.00E-09	1866	1885	1.00E-09	1.69E-05	791.4	0.0003	1866	1884	0.0001	0.000308451	0.001	2027.5	2245.6	1.3	1.5	12	76	3	91
2020	6	10	51	66.9	1019	31.3	232.6	12	0.3	1.8	0	0.229	3.74E-10	826.1	2.00E-09	1876	1888	1.00E-09	2.11E-05	825.9	0.0002	1859	1888	0.0001	0.000271831	0.0015	2013	2245.6	1.2	1.4	275	425	76	776
2020	6	10	52	66.7	1019.1	30.2	242.5	6	0	0.3	0	0.229	3.83E-10	791	5.00E-09	1884	1884	5.00E-09	2.96E-05	860.8	0.0005	1884	1887	0.0001	0.00023662	0.0008	1979.9	2264.8	1.1	1.4	445	679	53	1177
2020	6	10	53	66.4	1019	30.9	315	11	0	0	0	0.003	3.99E-10	808.3	3.00E-09	1881	1881	3.00E-09	3.24E-05	825.8	0.0008	1880	1884	0.0002	0.0003	0.0008	2010.2	2264.8	1.1	1.2	149	301	67	517
2020	6	11	1	48.6	1021.4	68.4	248.7	6	0.3	1.2	0	1.153	4.17E-10	824.9	3.00E-09	1858	1881	3.00E-09	1.55E-05	755.8	0.0003	1858	1866	0.0002	0.000367606	0.0011	1383.9	1697.2	0	0	27	26	25	78
2020	6	11	2	50.4	1021.3	64.8	323.8	11	0.1	1.6	0	1.153	5.87E-10	809.3	1.30E-08	1884	1888	3.98E-10	6.62E-05	896.1	0.0013	1884	1888	0	0.000433803	0.0011	1480.3	1708	0	0	17	40	13	70
2020	6	11	3	53.8	1021.4	56.9	341.7	7	0.4	2.2	0	1.153	4.79E-10	741.1	1.00E-08	1880	1885	3.16E-10	4.37E-05	827.6	0.001	1880	1880	0.0002	0.000415493	0.0013	1496.5	1765.6	0	0	27	21	20	68
2020	6	11	4	57.7	1021.3	52.3	325	11	1.1	3.4	0	1.153	3.62E-10	722.2	5.00E-09	1881	1881	5.00E-09	1.41E-05	705.4	0.0005	1881	1881	0.0005	0.000326761	0.001	1623.4	2021.2	0	0.1	8	25	2	35
2020	6	11	5	59.9	1021.5	50.7	327	7	0.5	2.4	0	2.18	4.72E-10	758	6.00E-09	1880	1885	2.00E-09	2.68E-05	757.8	0.0006	1880	1885	0.0002	0.000394366	0.001	1774.1	2072.8	0.1	0.5	29	66	12	107
2020	6	11	6	61	1021.6	49.3	300.2	4	0.6	3.3	0	2.18	8.27E-10	877.5	2.50E-08	1880	1885	1.00E-09	5.49E-05	807.9	0.0025	1880	1885	0.0001	0.000290141	0.0009	1829.2	2118.4	0.6	0.8	131	305	23	459
2020	6	11	7	62.2	1021.7	46.5	308.4	11	0.5	1.9	0	2.18	3.42E-10	757.5	3.00E-09	1877	1881	2.00E-09	1.69E-05	775.6	0.0002	1880	1882	0.0001	0.000256338	0.0008	1850.6	2168.8	0.9	1.2	470	572	153	1195
2020	6	11	8	61	1021.6	50.7	350.7	7	1.3	3.7	0	2.18	3.18E-10	722.3	4.00E-09	1881	1881	4.00E-09	2.68E-05	791.5	0.0004	1881	1882	0.0003	0.000247887	0.001	1895.1	2166.4	1.2	1.4	174	258	9	441
2020	6	11	9	63	1021.8	49	348.1	7	1.1	3.6	0	2.461	3.34E-10	774.7	3.00E-09	1868	1887	1.00E-09	1.27E-05	739.9	0.0002	1877	1887	0.0001	0.00026338	0.0012	1841.5	2149.6	1.1	1.3	29	64	2	95
2020	6	11	10	64.8	1021.9	46.1	359	7	1.2	3.6	0	2.461	4.49E-10	825.1	3.00E-09	1873	1879	3.00E-09	2.96E-05	841.7	0.0003	1873	1879	0.0003	0.000311268	0.0008	1849.2	2128	1.2	1.4	797	930	122	1849
2020	6	11	11	66.4	1021.8	44.8	358.7	7	1	2.4	0	2.461	3.96E-10	775.8	5.00E-09	1880	1882	1.00E-09	1.97E-05	775.5	0.0003	1862	1882	0.0001	0.000187324	0.0008	1861.4	2185.6	1.3	1.5	63	97	11	171
2020	6	11	12	68.4	1021.7	40.7	346.3	7	0.8	2.7	0	2.461	3.81E-10	757.4	3.00E-09	1873	1880	3.00E-09	1.97E-05	757.4	0.0003	1873	1880	0.0003	0.000219718	0.0008	1876.6	2166.4	1.3	1.5	327	790	69	1186
2020	6	11	13	68.4	1021.4	39.5	6.4	10	1.1	2.5	0	3.067	2.47E-09	773.5	1.58E-07	1880	1880	1.70E-09	9.86E-06	773.4	0.0002	1870	1876	0	0.000240845	0.0008	1864.7	2147.2	1.3	1.5	384	491	96	971
2020	6	11	14	68.9	1021.5	41.3	305.9	11	0.4	2.8	0	3.067	2.17E-10	704.9	1.00E-09	1865	1884	3.98E-10	8.45E-06	739.5	0.0002	1875	1884	0	0.000349296	0.0012	1889.2	2148.4	1.4	1.5	522	636	168	1326
2020	6	11	15	68.5	1021.4	42.2	309.6	11	0.1	1	0	3.067	2.43E-10	704.9	2.00E-09	1866	1872	7.94E-10	2.82E-05	791.1	0.0008	1881	1881	0.0008	0.000304225	0.0012	1876.1	2207.2	1.4	1.5	34	73	5	112
2020	6	11	16	70.9	1021.3	39.3	4.7	10	1.3	3.1	0	3.067	2.51E-10	739.3	2.00E-09	1864	1881	7.94E-10	9.86E-06	739.4	0.0002	1877	1881	0.0001	0.00031831	0.0008	1903.5	2226.4	1.4	1.8	120	275	8	403
2020	6	11	17	72	1021.3	36.8	314	11	0.9	3.7	0	3.328	3.38E-10	757.3	3.00E-09	1872	1884	2.00E-09	1.55E-05	723.5	0.0003	1877	1884	0.0002	0.000297183	0.0008	1955	2245.6	1.5	1.8	160	218	27	405
2020	6	11	18	71.6	1021.2	39.5	272.8	14	0.7	1.9	0	3.328	3.71E-10	808.3	3.00E-09	1871	1882	2.00E-09	1.97E-05	756.7	0.0003	1871	1879	0.0003	0.000294366	0.0007	1944	2226.4	1.6	1.8	63	180	10	253
2020	6	11	19	72.9	1021.1	40	302.1	4	0.7	3.4	0	3.328	3.68E-10	739.7	8.00E-09	1880	1880	8.00E-09	2.96E-05	791.1	0.0008	1880	1882	0.0002	0.000259155	0.0007	1911.7	2224	1.6	1.9	1023	1122	128	2273
2020	6	11	20	73.6	1021.2	40.3	284.3	4	1	3.7	0	3.328	4.30E-10	826.9	3.00E-09	1858	1884	2.00E-09	2.54E-05	756.6	0.001	1880	1882	0.0002	0.000247887	0.0007	1924.8	2226.4	1.6	1.8	1121	1157	143	2421
2020	6	11	21	74.3	1021.1	39.3	279.1	14	0.5	1.9	0	3.423	4.23E-10	825	4.00E-09	1881	1881	4.00E-09	2.68E-05	825.3	0.0004	1881	1882	0.0001	0.000256338	0.0007	1943.7	2233.6	1.7	1.9	1274	1452	194	2920
2020	6	11	22	75.9	1021	35.1	307.7	11	0.7	3.6	0	3.423	1.95E-10	704.5	7.94E-10	1841	1878	5.01E-10	1.97E-05	842.9	0.0002	1884	1884	0.0002	0.000315493	0.0007	1956.3	2204.8	1.7	1.8	845	1008	166	2019
2020	6	11	23	77.7	1020.9	31.8	313.8	11	0.8	3.3	0	3.423	2.89E-10	790.5	2.00E-09	1834	1879	6.31E-10	1.27E-05	755.3	0.0002	1834	1859	0.0002	0.000329577	0.0007	1982.2	2264.8	1.8	2	1812	2011	537	4360
2020	6	11	24	80.2	1020.8	32	328.2	7	0.7	2.5	0	3.423	2.61E-10	773.6	2.00E-09	1886	1886	2.00E-09	8.45E-06	739	0.0002	1886	1886	0.0002	0.000209859	0.0007	1989.9	2262.4	1.9	2	2080	2273	399	4752
2020	6	11	25	84.4	1020.6	29.3	321.9	11	0.6	3.1	0	3.333	4.67E-10	860.3	1.00E-08	1880	1881	1.00E-09	3.38E-05	877.5	0.001	1880	1881	0.0001	0.000274648	0.0007	1979	2264.8	2	2.2	1623	1922	377	3922
2020	6	11	26	87.3	1020.5	25.2	253.5	6	1	2.4	0	3.333	3.09E-10	807.9	2.00E-09	1875	1880	1.00E-09	9.86E-06	756.2	0.0002	1875	1880	0.0001	0.000256338	0.0008	2006.3	2264.8	2.1	2.3	2174	2484	464	5122
2020	6	11	27	89.4	1020.3	23.1	351	7	1.2	2.5	0	3.333	2.79E-10	804.1	2.00E-09	1856	1885	1.00E-09	2.11E-05	856.2	0.0002	1880	1885	0.0001	0.000239437	0.0007	1998.8	2284	2.4	2.6	2086	2353	639	5078
2020	6	11	28	91.8	1020.2	21.6	318.5	11	0.5	2.4	0	3.333	2.51E-10	853.5	1.00E-09	1871	1881	1.00E-09	8.45E-06	732.2	0.0001	1852	1881	0.0001	0.000161972	0.0007	1964.1	2281.6	2.6	2.8	1560	1659	343	3562
2020	6	11	29	92.8	1020	19.1	300.4	4	0.8	1.9	0	3.037	2.15E-10	778.6	2.00E-09	1879	1885	1.00E-09	1.13E-05	777.2	0.0002	1879	1885	0.0001	0.000209859	0.0007	1977.2	2281.6	2.8	3	1389	1508	446	3343
2020	6	11	30	93.9	1019.9	16.9	293.2	4	0.5	1.8	0	3.037	1.66E-10	688.9	1.00E-09	1883	1883	1.00E-09	1.97E-05	778.5	0.0005	1880	1883	0.0001	0.000161972	0.0007	1919.2	2234.8	2.9	3.2	1137	1304	133	2574
2020	6	11	31	94.6	1019.7	16.6	271.8	14	1	2.8	0	3.037	2.63E-10	773.5	2.00E-09	1881	1887	5.01E-10	1.41E-05	757.2	0.0002	1881	1882	0.0002	0.000225352	0.0007	1894.9	2281.6	3	3.2	1222	1262	253	2737
2020	6	11	32	95.2	1019.6	16.3	287	4	0.4	2.1	0	3.037	1.86E-10	681.1	2.00E-09	1876	1882	5.01E-10	4.29E-06	639.8	0.0002	1876	1876	0.0002	0.000221429	0.0007	1853	2168.8	3.1	3.3	1226	1282	245	2753
2020	6	11	33	94.5	1019.3	15.8	264.5	14	1.1	2.5	0	2.599	2.32E-10	748.1	2.00E-09	1853	1876	1.00E-09	8.45E-06	692.5	0.0002	1862	1876	0.0001	0.000225352	0.0013	1846.4	2224	3.2	3.3	1649	1582	229	3460
2020	6	11	34	89.6	1019.4	17.5	267.7	14	1.1	3.7	0	2.599	3.50E-10	834.7	5.00E-09	1880	1880	5.00E-09	0.000197183	821.2	0.0126	1880	1881	0.0001	0.000219718	0.0006	1851.4	2172.4	3.2	3.3	2083	2051	459	4593
2020	6	11	35	84.7	1019.2	19.7	269.4	14	1.1	3	0	2.599	2.66E-10	686.8	8.00E-09	1880	1880	8.00E-09	1.29E-05	758.9	0.0002	1873	1886	0.0002	0.000204286	0.0007	1907	2249.2	3.1	3.4	4361	4562	1042	9965
2020	6	11	36	82.2	1019.1	22	250.5	6	0.6	2.1	0	2.599	1.78E-10	704.2	3.00E-09	1881	1881	3.00E-09	8.45E-06	725.1	0.0003	1881	1881	0.0003	0.00018169	0.0007	1922.4	2224	3	3.2	2524	2547	515	5586
2020	6	11	37	80.6	1019	21.6	280.2	14	0.9	2.5	0	2.06	4.36E-10	781.4	1.00E-08	1880	1885	2.00E-09	4.08E-05	832.8	0.001	1880	1886	0.0001	0.000232394	0.0007	1894.5	2196.4	2.8	3.1	1519	1614	380	3513
2020	6	11	38	79.7	1019	23.3	265	14	0.7	2.4	0	2.06	2.71E-10	818.4	2.00E-09	1879	1879	2.00E-09	9.86E-06	733	0.0002	1879	1879	0.0002	0.000247887	0.0006	1894.7	2226.4	2.7	2.8	2564	2645	660	5869
2020	6	11	39	79	1019	22.3	266.5	14	0.9	2.5	0	2.06	2.87E-10	771.1	2.00E-09	1838	1886	2.00E-09	2.11E-05	720.3	0.0008	1877	1877	0.0008	0.00026338	0.0007	1829	2207.2	2.5	2.6	1375	1575	285	3235
2020	6	11	40	78.3	1018.8	21.7	282.5	4	0.7	3	0	2.06	1.90E-10	668	2.00E-09	1873	1873	2.00E-09	1.41E-05	720.4	0.0003	1871	1873	0.0002	0.00026338	0.0006	1866.8	2168.8	2.4	2.6	1066	1155	293	2514
2020	6	11	41	77.5	1018.7	24	272.9	14	0.6	2.5	0	1.442	5.17E-10	858.4	1.00E-08	1880	1887	1.00E-09	1.27E-05	754.2	0.0002	1880	1884	0.0002	0.000223944	0.0007	1799.9	2092	2.4	2.5	1526	1671	362	3559
2020	6	11	42	77.2	1018.5	23.6	287.8	4	0.6	2.1	0	1.442	2.83E-10	720.7	3.00E-09	1861	1885	2.00E-09	1.55E-05	737.3	0.0003	1861	1885	0.0002	0.000216901	0.0007	1765.5	2070.4	2.3	2.5	1143	1535	351	3029
2020	6	11	43	76.6	1018.2	24.6	293.6	4	0.1	1.2	0	1.442	5.26E-10	774.3	1.00E-08	1880	1884	1.00E-08	4.08E-05	790.9	0.001	1880	1884	0.001	0.000264789	0.0007	1764	2015.2	2.2	2.5	987	1136	183	2306
2020	6	11	44	75.9	1018.1	24.8	310.2	11	0.2	1.5	0	1.442	2.03E-10	704.1	1.00E-09	1880	1880	1.00E-09	5.63E-06	687.7	0.0002	1880	1881	0.0001	0.000243662	0.0007	1751.2	1996	2.1	2.3	411	648	114	1173
2020	6	11	45	76.3	1018	24.2	279.6	14	0.2	1.2	0	1.141	3.35E-10	790.6	3.00E-09	1873	1886	1.00E-09	2.39E-05	808.4	0.0003	1873	1886	0.0001	0.000269014	0.0007	1680.4	2014	2.1	2.3	189	299	30	518
2020	6	11	46	75.9	1017.8	23.8	226.9	12	0.2	2.5	0	1.141	3.15E-10	773.7	3.00E-09	1873	1882	2.00E-09	5.63E-06	687.4	0.0002	1839	1853	0.0001	0.000304225	0.0007	1729.7	1993.6	2.1	2.3	607	730	126	1463
2020	6	11	47	75.7	1017.7	21.6	297.4	4	0.1	0.9	0	1.141	2.97E-10	772.7	2.00E-09	1871	1877	2.00E-09	1.55E-05	789.8	0.0002	1871	1877	0.0002	0.000288732	0.0007	1712.9	1978	2.1	2.3	93	113	6	212
2020	6	11	48	75.6	1017.5	19.5	257	6	0.2	1.9	0	1.141	2.36E-10	721.8	2.00E-09	1875	1885	1.00E-09	3.80E-05	791.6	0.001	1880	1885	0.0001	0.000223944	0.0007	1645	1975.6	2	2.2	104	158	12	274
2020	6	11	49	75.2	1017.5	26.3	319.1	11	0.1	1.2	0	0.23	2.65E-10	735.6	2.00E-09	1877	1877	2.00E-09	1.97E-05	804.4	0.0002	1849	1877	0.0002	0.000226761	0.0007	1679.9	1936	2	2.2	600	764	156	1520
2020	6	11	50	75	1017.6	24.9	328.1	7	0.3	2.4	0	0.23	3.07E-10	772.4	3.00E-09	1869	1882	2.00E-09	9.86E-06	703.9	0.0003	1869	1873	0.0001	0.000353521	0.0007	1643.9	1927.6	2	2.1	71	186	30	287
2020	6	11	51	75.6	1017.6	25	355.6	7	0.5	2.1	0	0.23	5.02E-10	895.7	4.00E-09	1858	1884	3.00E-09	1.41E-05	756.4	0.0003	1861	1876	0	0.000276056	0.0007	1629.9	1889.2	1.9	2.7	598	738	188	1524
2020	6	11	52	75.4	1017.6	29	343.6	7	0.5	2.7	0	0.23	2.73E-10	738.4	3.00E-09	1880	1880	3.00E-09	1.27E-05	740	0.0003	1880	1880	0.0003	0.000243662	0.0007	1627.9	1900	1.8	1.9	107	272	42	421
2020	6	11	53	73.9	1017.6	32.7	316.2	11	0	0.1	0	0.002	2.58E-10	705	3.00E-09	1878	1880	2.00E-09	3.24E-05	722.2	0.0016	1879	1880	0.0002	0.000267606	0.0007	1616.3	1900	1.8	1.9	251	540	54	845
2020	6	12	1	58.8	1018.1	43.9	273.1	14	0.2	1.2	0	1.262	4.29E-10	791.6	3.00E-09	1863	1884	1.00E-09	2.39E-05	791.6	0.0003	1863	1884	0.0001	0.000329577	0.0009	890	1093.6	0.3	0.5	20	35	1	56
2020	6	12	2	60.1	1018.1	43.3	254.7	6	0.2	1	0	1.262	5.62E-10	739.9	1.60E-08	1881	1881	1.60E-08	2.68E-05	757.8	0.0004	1866	1879	0.0002	0.000402817	0.0009	865	1064.8	0.3	0.6	234	294	78	606
2020	6	12	3	63.3	1018.1	37.9	319.1	11	0.4	1.3	0	1.262	1.16E-09	826.3	5.00E-08	1880	1881	1.00E-09	1.69E-05	739.7	0.0004	1881	1881	0.0004	0.000312676	0.0009	897.4	1099.6	0.4	0.5	297	467	86	850
2020	6	12	4	68.2	1018.2	31	348	7	0.9	3	0	1.262	5.04E-10	842.9	3.00E-09	1876	1886	2.00E-09	2.68E-05	807.8	0.0003	1862	1879	0.0003	0.000307042	0.0009	1045.4	1360	0.6	0.9	327	361	44	732
2020	6	12	5	70.7	1018.1	31.9	321.7	11	0.2	2.1	0	2.104	4.89E-10	756.5	1.00E-08	1880	1880	1.00E-08	4.65E-05	810.1	0.001	1880	1887	0.0001	0.000278873	0.0008	1188.7	1456	1.1	1.6	27	89	7	123
2020	6	12	6	72.1	1018	28.9	288.3	4	0.7	2.4	0	2.104	6.29E-10	929.8	8.00E-09	1880	1887	1.00E-09	1.69E-05	756.3	0.0003	1836	1880	0.0002	0.000277465	0.0008	1305.1	1543.6	1.7	1.9	94	194	79	367
2020	6	12	7	73.4	1017.8	29.2	317.3	11	0.3	1.9	0	2.104	4.46E-10	839.8	3.00E-09	1861	1884	3.00E-09	3.10E-05	874.1	0.0003	1861	1887	0.0001	0.00025493	0.0007	1339.7	1574.8	1.9	2	56	161	25	242
2020	6	12	8	74.7	1017.9	30.1	298.8	4	0.4	2.1	0	2.104	3.14E-10	665.6	1.00E-08	1888	1888	1.00E-08	1.69E-05	683.5	0.001	1888	1888	0.001	0.000174648	0.0007	1361.9	1649.2	2.1	2.3	37	97	13	147
2020	6	12	9	75.4	1017.8	31.7	319.4	11	0.2	1.3	0	2.528	4.35E-10	871.9	5.00E-09	1880	1880	5.00E-09	3.24E-05	872.5	0.0005	1880	1880	0.0005	0.00021831	0.0006	1442.1	1650.4	2.3	2.5	143	355	33	531
2020	6	12	10	75.9	1017.8	34.4	308.3	11	0.5	1.3	0	2.528	4.05E-10	805	3.00E-09	1882	1886	2.00E-09	3.52E-05	806.5	0.0008	1880	1886	0.0002	0.000170423	0.0006	1398.6	1669.6	2.3	2.5	206	274	34	514
2020	6	12	11	76.5	1017.8	34.3	318	11	0.2	1.2	0	2.528	2.33E-10	736.9	2.00E-09	1871	1882	1.00E-09	1.27E-05	755.9	0.0002	1886	1886	0.0002	0.000212676	0.0006	1338.2	1592.8	2.3	2.4	53	132	24	209
2020	6	12	12	77.4	1017.6	34.6	284.6	4	0.5	1.3	0	2.528	2.64E-10	770.7	2.00E-09	1866	1870	2.00E-09	2.25E-05	754.5	0.001	1880	1880	0.001	0.000240845	0.0007	1322.4	1554.4	2.2	2.4	18	68	8	94
2020	6	12	13	77.9	1017.4	32.8	304.2	11	0.2	1	0	2.378	3.15E-10	787.3	3.00E-09	1878	1887	3.16E-10	5.63E-06	686.5	0.0002	1884	1884	0.0002	0.000229577	0.0009	1313.4	1554.4	2.1	2.2	239	298	35	572
2020	6	12	14	79	1017.2	31.8	266.3	14	0.1	0.9	0	2.378	2.54E-10	737.7	2.00E-09	1879	1879	2.00E-09	2.82E-05	790.7	0.0008	1880	1884	0.0003	0.000276056	0.0007	1314	1535.2	2.1	2.3	226	430	59	715
2020	6	12	15	80.1	1016.9	31	270.6	14	0.4	1.3	0	2.378	2.87E-10	731.7	3.00E-09	1846	1886	2.00E-09	8.45E-06	718.8	0.0002	1839	1884	0.0001	0.000205634	0.0007	1376.4	1628.8	2.2	2.2	36	82	2	120
2020	6	12	16	82	1016.8	31.4	274.2	14	0.3	1.3	0	2.378	2.62E-10	756.7	2.00E-09	1836	1859	1.00E-09	1.69E-05	787.1	0.0002	1836	1876	0.0002	0.000242254	0.0009	1406.3	1708	2.2	2.3	160	211	25	396
2020	6	12	17	82.8	1016.8	30	248.2	6	0.9	1.9	0	2.954	2.54E-10	753.4	2.00E-09	1858	1884	2.00E-09	1.97E-05	806	0.0002	1876	1884	0.0002	0.000205634	0.0006	1495.8	1763.2	2.3	2.5	181	234	36	451
2020	6	12	18	83.7	1016.6	28.2	250.4	6	1	2.2	0	2.954	3.69E-10	818.2	6.00E-09	1880	1887	2.00E-09	1.83E-05	840.1	0.0002	1872	1887	0.0002	0.000304225	0.0006	1497.1	1735.6	2.4	2.6	550	693	90	1333
2020	6	12	19	83.7	1016.6	29.2	242	6	0.5	1.5	0	2.954	5.52E-10	770.6	2.00E-08	1880	1881	2.00E-09	3.94E-05	752.7	0.002	1880	1881	0.0002	0.000160563	0.0006	1471.2	1724.8	2.5	2.7	164	293	42	499
2020	6	12	20	84.2	1016.5	27.5	170.3	2	0.4	1.8	0	2.954	3.17E-10	787	2.00E-09	1871	1880	1.00E-09	1.55E-05	749.4	0.0002	1871	1881	0.0002	0.000247887	0.0007	1449.9	1688.8	2.5	2.6	64	165	28	257
2020	6	12	21	83.8	1016.5	27.4	247.5	6	0.4	1.6	0	3.148	1.99E-10	720.2	2.00E-09	1881	1887	7.94E-10	1.55E-05	719.9	0.0006	1877	1887	0.0001	0.000202817	0.0006	1459.5	1697.2	2.5	2.6	451	578	109	1138
2020	6	12	22	85.3	1016.4	26.3	274.9	14	0.2	1.3	0	3.148	2.62E-10	768	2.00E-09	1854	1887	1.00E-09	1.27E-05	754.9	0.0002	1854	1887	0.0001	0.000171831	0.0006	1455.5	1708	2.5	2.6	509	604	76	1189
2020	6	12	23	86.4	1016.3	25.2	262.5	14	1	2.1	0	3.148	1.81E-10	683.4	1.00E-09	1843	1875	7.94E-10	1.97E-05	822.1	0.0003	1884	1884	0.0003	0.000261972	0.0006	1457	1753.6	2.6	3.2	1233	1306	539	3078
2020	6	12	24	89.8	1016.1	23.6	268.1	14	1	2.7	0	3.148	3.04E-10	787	3.00E-09	1856	1880	5.01E-10	1.27E-05	734.7	0.0002	1875	1886	0.0001	0.000183099	0.0006	1474.6	1734.4	2.6	2.8	983	1242	207	2432
2020	6	12	25	91.9	1015.8	19.8	264.4	14	1.2	2.8	0	3.253	2.93E-10	764.2	3.00E-09	1858	1889	2.00E-10	1.97E-05	802.2	0.0003	1864	1889	0	0.000261972	0.0006	1552.3	1784.8	2.6	2.8	743	787	197	1727
2020	6	12	26	94.3	1015.7	17.2	244.1	6	1.6	3.6	0	3.253	2.56E-10	767.2	2.00E-09	1857	1888	7.94E-10	2.25E-05	819.8	0.0003	1878	1888	0.0001	0.000235211	0.0006	1582.1	1842.4	2.8	3.1	1614	1928	434	3976
2020	6	12	27	93.6	1015.5	17.5	248.3	6	1.5	3.6	0	3.253	2.51E-10	777.8	2.00E-09	1858	1887	7.94E-10	1.13E-05	775.3	0.0002	1858	1887	0.0001	0.000192958	0.0006	1552.8	1842.4	3	3.2	654	784	148	1586
2020	6	12	28	96.1	1015.3	16.8	246.2	6	1.2	2.7	0	3.253	2.67E-10	756.6	3.00E-09	1876	1880	2.00E-09	2.39E-05	811.2	0.0003	1876	1884	0.0002	0.000128169	0.0005	1545.3	1842.4	3.1	3.3	1370	1488	374	3232
2020	6	12	29	97.3	1015.1	14.9	249.1	6	1.3	2.7	0	2.882	2.17E-10	769.6	2.00E-09	1874	1874	2.00E-09	9.86E-06	719.8	0.0002	1878	1878	0.0002	0.000183099	0.0005	1551.2	1889.2	3.2	3.4	1602	1572	638	3812
2020	6	12	30	98.4	1014.8	13.9	243.9	6	1.5	3	0	2.882	3.02E-10	755.3	5.00E-09	1880	1885	2.00E-09	1.86E-05	702.4	0.0005	1880	1885	0.0002	0.00022	0.0005	1550.6	1804	3.4	3.5	1372	1514	149	3035
2020	6	12	31	99	1014.5	14.2	251.3	6	1	2.7	0	2.882	7.18E-10	863.8	3.20E-08	1880	1882	7.94E-10	5.71E-05	793	0.0032	1880	1880	0.00015	0.000218571	0.0005	1489.8	1784.8	3.4	3.6	1339	1360	326	3025
2020	6	12	32	99	1014.4	13.2	238.8	6	1.2	2.7	0	2.882	1.77E-10	714.3	2.00E-09	1874	1879	1.00E-09	1.14E-05	752	0.0002	1874	1882	0.0001	0.000148571	0.0007	1470.2	1744	3.4	3.6	2092	2188	593	4873
2020	6	12	33	98.4	1014.2	12.8	249.9	6	1.1	2.7	0	2.137	2.10E-10	768.6	2.00E-09	1871	1883	2.00E-10	1.14E-05	785.2	0.0002	1850	1883	0	0.000211429	0.0005	1495.2	1727.2	3.5	3.7	1228	1278	264	2770
2020	6	12	34	93.4	1014	13.4	237.9	6	2.1	5.2	0	2.137	2.59E-10	787.5	2.00E-09	1868	1882	6.31E-10	1.86E-05	791	0.0002	1847	1882	0.0001	0.000185714	0.0006	1432.2	1746.4	3.5	3.7	2134	2154	620	4908
2020	6	12	35	89.6	1013.8	13.2	227.5	12	2.2	4.5	0	2.137	2.24E-10	678.7	4.00E-09	1877	1877	4.00E-09	1.29E-05	696.2	0.0004	1877	1884	0.0001	0.000178571	0.0006	1381.7	1667.2	3.5	3.7	2522	2470	670	5662
2020	6	12	36	87.4	1013.4	18.2	228.6	12	1.5	4.3	0	2.137	2.78E-10	805.7	2.00E-09	1884	1884	2.00E-09	1.71E-05	773.1	0.0002	1884	1884	0.0002	0.000134286	0.0005	1354.5	1613.2	3.3	3.6	1986	1998	453	4437
2020	6	12	37	86	1013	18.6	242.4	6	1.4	3.3	0	1.658	1.71E-10	691.8	3.00E-09	1878	1878	3.00E-09	0	673	0	1882	1877	0	0.000101408	0.0006	1280.9	1554.4	3.2	3.4	1798	1822	421	4041
2020	6	12	38	85.5	1012.9	18.9	250.3	6	1.2	2.7	0	1.658	2.95E-10	727.7	5.00E-09	1880	1880	5.00E-09	1.83E-05	743.3	0.0005	1880	1880	0.0005	0.000153521	0.0006	1234.9	1506.4	3	3.2	1719	1733	473	3925
2020	6	12	39	84.9	1012.5	20.3	261	14	0.7	1.9	0	1.658	2.62E-10	777.5	3.00E-09	1862	1882	2.00E-09	1.83E-05	818.4	0.0003	1862	1882	0.0002	0.000319718	0.0011	1224.9	1475.2	2.7	2.9	1695	1952	364	4011
2020	6	12	40	84.6	1012.3	20.9	258.3	6	0.7	2.2	0	1.658	3.84E-10	836.1	4.00E-09	1877	1881	2.00E-09	2.96E-05	818.1	0.0004	1877	1877	0.0004	0.000205634	0.0006	1156.8	1439.2	2.7	2.9	2388	2396	536	5320
2020	6	12	41	83.8	1012	19.6	235.9	12	0.8	2.1	0	1.002	3.29E-10	763.6	3.00E-09	1872	1882	3.00E-09	1.41E-05	763.4	0.0003	1872	1884	0.0001	0.000259155	0.0006	1149.4	1381.6	2.6	2.8	1615	1800	512	3927
2020	6	12	42	83.1	1011.8	19	217.5	12	0.4	1.8	0	1.002	2.81E-10	753.1	3.00E-09	1874	1881	2.00E-09	1.27E-05	736.1	0.0003	1874	1881	0.0002	0.000205634	0.0006	1129.4	1379.2	2.6	2.8	681	926	133	1740
2020	6	12	43	82.6	1011.5	18.3	222.6	12	0.3	1.3	0	1.002	3.11E-10	736.8	6.00E-09	1880	1886	1.00E-09	2.82E-05	788.7	0.0006	1880	1886	0.0001	0.000238028	0.0006	1100.2	1321.6	2.5	2.7	516	677	63	1256
2020	6	12	44	81.9	1011.3	19.2	346.8	7	0	0.1	0	1.002	2.21E-10	680.4	3.00E-09	1838	1872	2.00E-09	2.11E-05	784.5	0.0003	1838	1879	0.0002	0.000297183	0.0006	1053.7	1276	2.6	2.8	73	108	12	193
2020	6	12	45	81.1	1010.9	20.6	0	10	0	0	0	0.789	2.16E-10	682.6	3.00E-09	1873	1876	1.00E-09	8.45E-06	682.6	0.0003	1871	1881	0.0002	0.00018169	0.0007	1028.9	1247.2	2.5	2.7	58	111	9	178
2020	6	12	47	80.4	1010.6	20.7	251.7	6	0	0.3	0	0.789	5.59E-10	855.6	6.00E-09	1880	1887	1.00E-09	4.93E-05	891.5	0.0006	1880	1887	0.0001	0.000205634	0.0007	971.8	1218.4	2.3	2.4	432	854	100	1386
2020	6	12	48	79.9	1010.3	19.4	234.3	12	0	0.3	0	0.789	3.05E-10	772.8	3.00E-09	1879	1879	3.00E-09	1.97E-05	774.2	0.0003	1879	1880	0.0001	0.000223944	0.001	967.6	1189.6	2.3	2.4	58	153	18	229
2020	6	12	49	79.7	1009.8	20.8	315	11	0	0.1	0	0.163	2.97E-10	756.5	3.00E-09	1878	1880	3.16E-10	1.97E-05	774.6	0.0003	1878	1880	0	0.000164789	0.0007	919.8	1151.2	2.4	2.6	458	610	192	1260
2020	6	12	50	80.4	1009.7	19.1	328.3	7	0.2	1	0	0.163	3.06E-10	756.2	3.00E-09	1865	1884	2.00E-09	1.69E-05	755.8	0.0003	1865	1884	0.0002	0.000202817	0.0009	932.3	1140.4	2.3	2.7	64	119	15	198
2020	6	12	51	79.9	1009.4	21.3	328	7	0	0.9	0	0.163	5.64E-10	842.7	1.30E-08	1880	1886	1.00E-09	3.38E-05	773.6	0.0013	1880	1880	0.0013	0.000185915	0.0007	931.1	1148.8	2.1	2.3	34	159	8	201
2020	6	12	52	79.3	1009.2	22.1	345.8	7	0.1	1.2	0	0.163	2.32E-10	738	2.00E-09	1883	1883	2.00E-09	0.000287324	701	0.02	1880	1880	0.0007	0.000184507	0.0007	946.8	1121.2	2.1	2.3	41	87	3	131
2020	6	12	53	79.2	1009.1	23.7	336.2	7	0.1	0.7	0	0.002	3.30E-10	788.8	3.00E-09	1876	1879	2.00E-09	1.69E-05	802.5	0.0003	1867	1879	0.0001	0.000257746	0.0007	891.8	1115.2	2.2	2.4	9	57	10	76
2020	6	13	1	64	1007.9	28.8	206.4	8	0.7	1.9	0	1.257	3.59E-10	705.5	4.00E-09	1876	1879	3.00E-09	2.25E-05	705.5	0.0008	1880	1880	0.0008	0.000295775	0.0009	610.3	803.2	0.8	1	40	70	20	130
2020	6	13	2	65.5	1008	27.7	227.7	12	0.8	2.1	0	1.257	5.92E-10	860.2	4.00E-09	1858	1881	3.00E-09	1.97E-05	756.5	0.0004	1861	1877	0.0001	0.000369014	0.0009	601.2	805.6	0.8	0.9	113	336	25	474
2020	6	13	3	69.4	1008.1	25.5	225	12	1.1	2.4	0	1.257	5.21E-10	807	5.00E-09	1879	1879	5.00E-09	3.24E-05	790.4	0.0005	1879	1879	0.0005	0.000387324	0.0009	628.6	803.2	0.9	1.1	52	130	29	211
2020	6	13	4	72	1008.4	26.1	254.5	6	0.8	2.1	0	1.257	5.26E-10	876.5	6.00E-09	1859	1884	2.51E-10	3.10E-05	842.4	0.0006	1859	1884	0	0.000266197	0.0008	598.3	785.2	1.1	1.5	105	187	19	311
2020	6	13	5	73.6	1008.6	26	239.1	6	0.5	2.4	0	2.138	3.68E-10	773.3	3.00E-09	1838	1881	3.00E-09	2.39E-05	790.7	0.0003	1838	1881	0.0003	0.000290141	0.0008	658.2	844	1.6	1.9	49	73	12	134
2020	6	13	6	74.7	1008.4	24.8	228.1	12	0.8	2.8	0	2.138	3.12E-09	739.3	2.00E-07	1880	1880	5.50E-09	5.63E-06	687.4	0.0003	1866	1879	0	0.000188732	0.0007	667.5	882.4	2	2.2	113	234	24	371
2020	6	13	7	75.6	1008.3	24.5	228.2	12	1.4	3.7	0	2.138	4.94E-10	777.2	8.00E-09	1884	1884	8.00E-09	2.82E-05	738.6	0.0008	1884	1884	0.0008	0.000256338	0.0007	698.5	869.2	2.2	2.4	25	67	10	102
2020	6	13	8	76.5	1008.1	23.4	229.4	12	1.5	4.2	0	2.138	4.12E-10	858.1	3.00E-09	1874	1885	7.94E-10	2.82E-05	857.8	0.0003	1874	1885	0.0001	0.000183099	0.0008	692.6	901.6	2.3	2.6	26	97	6	129
2020	6	13	9	77	1008.1	17.5	218.2	12	2.4	7.2	0	2.247	5.17E-10	804.2	8.00E-09	1880	1883	3.00E-09	4.51E-05	835.5	0.0008	1880	1883	0.0003	0.00023662	0.0008	685	900.4	2.5	2.8	395	684	100	1179
2020	6	13	10	77.7	1008.2	17.6	225.8	12	2.1	6.1	0	2.247	3.00E-10	798.6	3.00E-09	1856	1882	1.00E-09	8.45E-06	750.8	0.0002	1869	1882	0.0001	0.000239437	0.0007	679.1	880	2.5	2.6	420	488	201	1109
2020	6	13	11	78.8	1008.3	17.2	215.7	12	2.1	5.4	0	2.247	2.28E-10	717.7	3.00E-09	1882	1882	3.00E-09	1.41E-05	735.4	0.0003	1882	1882	0.0003	0.000246479	0.0008	681.2	862	2.3	2.5	263	289	199	751
2020	6	13	12	78.8	1008.2	15.3	215.7	12	2.8	6.1	0	2.247	2.99E-10	738.5	3.00E-09	1853	1887	2.00E-10	1.55E-05	773	0.0003	1853	1887	0	0.000260563	0.0008	672.3	863.2	2.3	2.4	416	523	176	1115
2020	6	13	13	78.3	1008.2	16.1	228	12	3.2	7.3	0	2.482	2.12E-10	702	2.00E-09	1853	1863	1.00E-09	5.63E-06	701.8	0.0001	1841	1846	0.0001	0.000335211	0.0009	659	844	2.2	2.4	1143	1105	485	2733
2020	6	13	14	79	1008.1	15.1	211.9	8	3.6	7.5	0	2.482	2.98E-10	739.8	3.00E-09	1881	1881	3.00E-09	2.39E-05	792.2	0.0003	1874	1881	0.0003	0.000216901	0.0009	666.1	860.8	2.2	2.4	343	388	132	863
2020	6	13	15	80.2	1007.9	15.3	235.2	12	3.6	9	0	2.482	2.68E-10	788.9	2.00E-09	1862	1880	1.00E-09	1.41E-05	772.2	0.0003	1857	1880	0.0001	0.000319718	0.0009	673.5	863.2	2.2	2.4	244	249	91	584
2020	6	13	16	79.3	1008.1	16.7	234	12	3.5	9.5	0	2.482	3.60E-10	790.1	3.00E-09	1855	1883	1.00E-09	5.63E-05	823.4	0.0025	1880	1883	0.0001	0.000257746	0.0009	668.5	860.8	2.3	2.9	507	550	244	1301
2020	6	13	17	78.1	1008.2	18.6	244.4	6	2.6	5.1	0	2.944	4.08E-10	785.2	5.00E-09	1862	1882	2.00E-09	1.27E-05	735.1	0.0002	1845	1875	0.0002	0.000291549	0.0009	652.1	860.8	2.2	2.4	140	157	15	312
2020	6	13	18	78.3	1008.5	19.6	243.3	6	2.8	4.6	0	2.944	3.69E-10	802.5	3.00E-09	1864	1872	2.00E-09	3.24E-05	835.3	0.0003	1864	1872	0.0002	0.000269014	0.0009	625.8	824.8	2.1	2.3	467	495	208	1170
2020	6	13	19	78.6	1008.8	18.5	222.6	12	3	6.4	0	2.944	2.85E-10	771.2	3.00E-09	1869	1869	3.00E-09	1.55E-05	771	0.0003	1869	1869	0.0003	0.000309859	0.0015	608.2	804.4	2.1	2.3	678	659	180	1517
2020	6	13	20	79.9	1009.2	19.6	232.7	12	1.8	4.2	0	2.944	3.97E-10	827.3	3.00E-09	1858	1887	1.00E-09	1.27E-05	756.7	0.0002	1880	1887	0.0001	0.000261972	0.0009	616.8	791.2	2.2	2.4	2705	2636	820	6161
2020	6	13	21	80.1	1009.4	19.2	240.3	6	1.2	4	0	1.777	2.68E-10	750.6	3.00E-09	1839	1871	1.00E-09	1.41E-05	718.3	0.0003	1839	1883	0.0003	0.000214085	0.0007	648.2	846.4	2.2	2.4	1255	1282	372	2909
2020	6	13	22	81.1	1009.5	18.1	235.5	12	1.2	3.1	0	1.777	4.32E-10	789.6	3.00E-09	1871	1877	3.00E-09	4.51E-05	911.9	0.0003	1871	1880	0.0002	0.000301408	0.0009	640.1	841.6	2.2	2.4	1660	1807	543	4010
2020	6	13	23	81	1009.7	18.2	244.3	6	1.4	3.3	0	1.777	4.85E-10	790.6	4.00E-09	1879	1879	4.00E-09	3.10E-05	825.4	0.0004	1877	1877	0.0004	0.000225352	0.0008	643.8	863.2	2.2	2.4	804	1052	199	2055
2020	6	13	24	81.7	1009.8	17.1	255.1	6	1.4	3.3	0	1.777	5.29E-10	806.4	1.00E-08	1880	1880	1.00E-08	5.21E-05	875.5	0.001	1880	1880	0.001	0.000259155	0.0009	636.2	844	2.3	2.5	1034	1245	207	2486
2020	6	13	25	79.7	1009.7	21.3	283.9	4	1.5	5.1	0	2.79	3.39E-10	755.1	3.00E-09	1873	1880	3.00E-09	9.86E-06	703.6	0.0003	1880	1880	0.0003	0.000194366	0.0009	640.5	827.2	2.2	2.4	683	766	183	1632
2020	6	13	27	76.6	1009.7	23.5	320.3	11	1.5	5.2	0	2.79	3.01E-10	787.5	3.00E-09	1854	1854	3.00E-09	1.83E-05	788.4	0.0004	1858	1865	0.0001	0.000339437	0.0009	635.7	804.4	2.2	2.4	70	153	21	244
2020	6	13	28	75.2	1009.7	23.9	298.4	4	1.5	3.9	0	2.79	4.31E-10	826.4	3.00E-09	1883	1884	2.00E-09	3.66E-05	844	0.0003	1864	1884	0.0002	0.000307042	0.0009	598.5	784	2.1	2.4	46	109	6	161
2020	6	13	29	74.8	1009.7	25.8	302.4	4	0.8	2.4	0	2.327	5.06E-10	790.8	8.00E-09	1880	1888	3.16E-10	4.51E-05	842.5	0.0008	1880	1888	0	0.000340845	0.0009	566.2	808	2	2.3	66	98	9	173
2020	6	13	30	77.2	1009.7	23.1	306.7	11	1.2	2.5	0	2.327	3.52E-10	805.1	3.00E-09	1876	1879	1.00E-09	2.54E-05	787.9	0.0003	1876	1879	0.0001	0.000219718	0.001	618.4	786.4	2	2.2	67	85	7	159
2020	6	13	31	80.2	1009.5	22.6	300.6	4	1.3	2.8	0	2.327	4.17E-10	739	1.30E-08	1880	1880	1.30E-08	9.86E-06	721.1	0.0002	1836	1855	0.0002	0.000256338	0.001	598.8	784	2	2.2	1299	1392	233	2924
2020	6	13	32	82.9	1009.4	18.6	309.4	11	1.1	2.8	0	2.327	5.49E-10	873.1	4.00E-09	1877	1887	1.00E-09	3.10E-05	838.4	0.0003	1848	1885	0.0001	0.000253521	0.0009	587.4	804.4	2.2	2.4	1068	1103	268	2439
2020	6	13	33	82.6	1009.2	18.6	300.2	4	1.4	3.3	0	2.263	5.37E-10	858.3	6.00E-09	1880	1884	3.00E-09	2.25E-05	772.7	0.0004	1876	1886	0.0003	0.000277465	0.0009	625.4	824.8	2.3	2.5	83	115	7	205
2020	6	13	34	77.7	1009.2	22.4	318.7	11	1	3.4	0	2.263	3.75E-10	805.2	3.00E-09	1866	1879	3.00E-09	1.97E-05	788.5	0.0003	1879	1879	0.0003	0.000257746	0.0011	589.9	784	2.4	2.6	60	137	2	199
2020	6	13	35	76.8	1009	22.7	321.7	11	1.1	4.2	0	2.263	3.05E-10	721.5	4.00E-09	1882	1886	2.00E-09	1.13E-05	703.5	0.0003	1856	1875	0.0002	0.000274648	0.0009	545.5	745.6	2.3	2.5	1637	1696	373	3706
2020	6	13	36	75.2	1008.8	21.5	295.4	4	1.1	3	0	2.263	2.89E-10	737.7	3.00E-09	1880	1885	3.00E-09	2.39E-05	822.9	0.0003	1880	1885	0.0003	0.000266197	0.0009	575.5	757.6	2.3	2.5	1513	1491	236	3240
2020	6	13	37	73.8	1008.7	21.6	314.2	11	1.1	3.6	0	1.771	5.27E-10	740.4	1.30E-08	1880	1886	3.00E-09	7.46E-05	809.5	0.002	1879	1886	0.0003	0.000260563	0.001	585.8	767.2	2.2	2.4	1657	1713	293	3663
2020	6	13	38	74.3	1008.4	21.9	301.3	4	1	3.6	0	1.771	4.11E-10	807.6	5.00E-09	1872	1888	1.00E-09	2.39E-05	790.7	0.0005	1872	1888	0.0001	0.000284507	0.0009	540.5	738.4	2.1	2.3	1193	1434	312	2939
2020	6	13	39	74.1	1008.4	22.7	304.3	11	0.9	2.8	0	1.771	4.55E-10	859.5	3.00E-09	1878	1884	2.00E-09	2.25E-05	790	0.0003	1878	1884	0.0002	0.000360563	0.0009	567.9	745.6	2.1	2.3	805	837	166	1808
2020	6	13	40	73.6	1008.2	22.9	325.3	11	1	3.6	0	1.771	3.17E-10	738.5	3.00E-09	1877	1880	3.00E-09	2.68E-05	790.5	0.0003	1877	1883	0.0003	0.000288732	0.001	564.6	748	2	2.4	1053	1178	202	2433
2020	6	13	41	73	1008.1	22.4	325.7	11	1	4	0	1.375	4.09E-10	756.1	8.00E-09	1880	1880	8.00E-09	1.83E-05	773.8	0.0003	1876	1880	0.0001	0.000257746	0.0009	561.1	745.6	1.8	2.1	711	857	219	1787
2020	6	13	42	71.6	1007.8	21.8	339.5	7	1.1	5.1	0	1.375	3.41E-10	774	4.00E-09	1859	1888	1.00E-09	1.83E-05	739.5	0.0005	1879	1888	0.0001	0.000308451	0.001	574.6	767.2	1.8	2	447	626	118	1191
2020	6	13	43	71.4	1007.8	23.5	354.6	7	0.7	3.3	0	1.375	3.06E-10	721.8	4.00E-09	1869	1876	2.00E-09	5.35E-05	774	0.0016	1881	1885	0.0001	0.000294366	0.001	556.9	786.4	1.7	1.9	742	819	206	1767
2020	6	13	44	71.6	1007.5	21.5	6.1	10	1.8	4.3	0	1.375	2.81E-10	721.9	2.00E-09	1864	1864	2.00E-09	1.13E-05	704.9	0.0003	1856	1864	0.0002	0.000323944	0.001	552	745.6	1.6	1.7	302	410	64	776
2020	6	13	45	71.1	1007.4	23.6	331.9	7	1.3	3.9	0	0.768	3.20E-10	707.7	3.00E-09	1864	1882	3.00E-09	1.41E-05	707.7	0.0003	1864	1882	0.0003	0.000308451	0.001	565.9	786.4	1.5	1.7	466	595	269	1330
2020	6	13	46	70.3	1007.3	23.6	337.6	7	0.6	2.8	0	0.768	4.32E-10	777.7	4.00E-09	1867	1884	2.00E-09	2.11E-05	760.9	0.0004	1867	1882	0.0001	0.000277465	0.0011	597	784	1.5	1.7	273	314	40	627
2020	6	13	47	70.3	1007	24.8	325.9	11	0.4	2.4	0	0.768	3.73E-10	756.5	3.00E-09	1872	1886	1.00E-09	2.54E-05	773.8	0.0003	1873	1879	0.0002	0.000269014	0.001	599.5	784	1.5	1.7	286	297	45	628
2020	6	13	48	70	1006.9	24.7	328.9	7	0.5	2.8	0	0.768	5.67E-10	740.1	1.00E-08	1884	1884	1.00E-08	1.27E-05	670.6	0.0005	1848	1860	0.0004	0.000292958	0.001	581.4	784	1.5	1.6	1104	1495	161	2760
2020	6	13	49	69.3	1006.8	25.6	316.6	11	0.7	2.7	0	0.062	4.78E-10	792.3	3.00E-09	1861	1884	3.00E-09	3.10E-05	791.9	0.0005	1856	1884	0.0003	0.00021831	0.001	598.1	768.4	1.4	1.6	522	582	131	1235
2020	6	13	50	69.6	1006.7	24.9	348.4	7	1.1	3.6	0	0.062	4.65E-10	808.2	4.00E-09	1859	1879	2.00E-09	3.94E-05	825.7	0.0005	1877	1879	0.0002	0.0003	0.001	591.2	764.8	1.4	1.6	346	844	57	1247
2020	6	13	51	69.4	1006.5	24	349.4	7	1	4.3	0	0.062	5.95E-10	757.7	1.60E-08	1879	1886	1.00E-09	5.35E-05	758.1	0.0016	1879	1886	0.0001	0.000301408	0.001	607.7	786.4	1.3	1.5	53	138	7	198
2020	6	13	52	68.4	1006.7	25.5	345	7	0.7	3	0	0.062	7.74E-10	792	1.60E-08	1880	1888	1.00E-08	6.20E-05	792.1	0.0016	1880	1888	0.001	0.000285915	0.001	597	805.6	1.3	1.5	149	650	80	879
2020	6	13	53	67.1	1007.1	27.7	342.8	7	1	7.2	0	0.002	5.70E-10	824.7	1.00E-08	1880	1880	1.00E-08	4.79E-05	859.1	0.001	1880	1886	0.0001	0.0004	0.0011	616	815.2	1.3	1.5	109	314	38	461
2020	6	14	1	47.1	1014.1	72.5	309.4	11	0.1	1	0	1.22	3.48E-10	722.1	6.00E-09	1878	1878	6.00E-09	2.96E-05	757.5	0.0006	1874	1885	0.0003	0.000349296	0.0013	705.2	918.4	0	0	33	34	29	96
2020	6	14	2	49.3	1014.2	68.4	272	14	0	0	0	1.22	4.46E-10	739.9	6.00E-09	1853	1886	4.00E-09	3.52E-05	740.5	0.0006	1853	1886	0.0004	0.000516901	0.0012	725.3	901.6	0	0	30	15	28	73
2020	6	14	3	53.6	1014.3	61.1	256.1	6	0.4	1.5	0	1.22	4.47E-10	705.5	6.00E-09	1869	1880	5.00E-09	2.25E-05	739.8	0.0004	1833	1878	0.0002	0.000356338	0.0011	731.1	899.2	0	0	11	13	9	33
2020	6	14	4	55.8	1014.4	56.7	232.1	12	0.5	1.9	0	1.22	3.04E-10	688.3	3.00E-09	1873	1876	2.00E-09	3.10E-05	722.9	0.0008	1880	1880	0.0008	0.000387324	0.0014	722.8	899.2	0	0.2	10	16	7	33
2020	6	14	5	56.8	1014.3	55	253.7	6	0.7	2.2	0	2.064	3.71E-10	721.6	5.00E-09	1874	1875	4.00E-09	3.52E-05	807.9	0.0005	1874	1882	0.0002	0.000360563	0.001	710	863.2	0.2	0.5	12	20	24	56
2020	6	14	7	57.6	1014.4	55.2	260.6	14	0.7	1.8	0	2.064	6.57E-10	839.7	8.00E-09	1871	1882	1.00E-09	2.11E-05	754.5	0.0005	1879	1882	0.0001	0.000385915	0.0011	686.7	893.2	0.6	0.8	12	32	13	57
2020	6	14	8	58.5	1014.5	53.8	264.8	14	0.5	1.5	0	2.064	4.79E-10	777.5	4.00E-09	1847	1873	2.00E-09	2.39E-05	743.4	0.0003	1841	1871	0.0003	0.000367606	0.0009	676.1	860.8	0.8	1	22	41	31	94
2020	6	14	9	59	1014.6	52.3	273.8	14	0.4	2.2	0	2.627	5.24E-10	791.8	4.00E-09	1878	1881	6.31E-10	2.82E-05	756.8	0.0005	1869	1878	0.0004	0.000274648	0.001	652.6	882.4	1	1.3	51	64	35	150
2020	6	14	10	59.5	1014.5	51.9	291.3	4	0.4	1.9	0	2.627	4.88E-10	738.7	1.30E-08	1884	1884	1.30E-08	2.39E-05	705.5	0.0013	1884	1884	0.0013	0.000257746	0.0011	620.9	853.6	1.2	1.3	117	129	9	255
2020	6	14	11	60.3	1014.7	48.8	250.6	6	0.7	2.2	0	2.627	4.51E-10	791.2	4.00E-09	1881	1881	4.00E-09	2.54E-05	773.9	0.0004	1881	1881	0.0004	0.000323944	0.0011	671.6	852.4	1.1	1.3	29	76	8	113
2020	6	14	12	60.8	1014.6	49	245.8	6	0.7	2.1	0	2.627	5.95E-10	795.4	6.00E-09	1858	1884	2.00E-09	3.80E-05	777.9	0.0006	1858	1884	0.0002	0.000335211	0.0011	625.8	805.6	0.9	1.1	98	123	27	248
2020	6	14	13	61.3	1014.7	47.5	326	11	0.6	2.2	0	2.821	3.49E-10	722.2	4.00E-09	1880	1880	4.00E-09	1.41E-05	704.5	0.0003	1869	1869	0.0003	0.000328169	0.001	636.4	805.6	0.8	1	303	415	57	775
2020	6	14	14	61.9	1014.7	44.9	256.8	6	0.9	2.1	0	2.821	5.51E-10	808.4	6.00E-09	1880	1882	1.00E-09	4.79E-05	825.6	0.0006	1880	1880	0.0006	0.000295775	0.0009	625.2	832	0.8	0.9	160	200	77	437
2020	6	14	15	61.9	1014.7	45.7	277.3	14	0.6	2.1	0	2.821	5.16E-10	740.5	1.60E-08	1880	1880	1.60E-08	3.80E-05	757.5	0.0016	1880	1882	0.0002	0.000284507	0.0009	631.3	832	0.7	0.8	32	128	7	167
2020	6	14	16	62.6	1014.7	41.9	278.2	14	0.8	2.2	0	2.821	4.06E-10	721.7	4.00E-09	1873	1873	4.00E-09	3.66E-05	791.1	0.0008	1858	1887	0.0001	0.000311268	0.0009	643.8	841.6	0.7	0.8	94	215	1	310
2020	6	14	17	64.2	1014.9	39.5	353.5	7	1.2	4	0	3.004	3.39E-09	722.5	2.00E-07	1880	1881	2.00E-08	0.000329577	756.9	0.02	1880	1884	0.0005	0.000301408	0.0012	611.2	824.8	0.7	0.8	1618	1880	615	4113
2020	6	14	18	64.2	1015	37.9	324	11	1	2.4	0	3.004	4.72E-10	723.3	1.00E-08	1880	1884	3.00E-09	3.66E-05	740.9	0.001	1880	1884	0.0003	0.000340845	0.0011	606	803.2	0.8	1	471	480	119	1070
2020	6	14	19	64.8	1015	38.1	308	11	1.4	4.8	0	3.004	5.21E-10	774.3	1.00E-08	1880	1880	1.00E-08	6.62E-05	843.4	0.0016	1880	1880	0.0016	0.000346479	0.0011	612.8	822.4	0.9	1.1	1094	1096	398	2588
2020	6	14	20	66	1015	35.9	248.7	6	1.7	3.6	0	3.004	5.64E-10	807.2	8.00E-09	1849	1865	3.00E-09	4.79E-05	790.9	0.001	1880	1886	0.0002	0.000356338	0.0011	618.3	792.4	0.9	1	564	637	63	1264
2020	6	14	21	66.9	1014.8	34.9	260.4	14	1.2	2.8	0	3.475	3.97E-10	774.1	3.00E-09	1861	1886	2.00E-09	1.69E-05	723.2	0.0003	1876	1886	0.0002	0.00036338	0.001	616.7	791.2	0.9	1.3	892	1041	251	2184
2020	6	14	22	68.2	1014.9	34.2	309.2	11	0.9	3.6	0	3.475	7.87E-10	860.4	1.60E-08	1876	1880	5.01E-10	6.76E-05	809.2	0.0016	1876	1884	0.0013	0.000297183	0.001	610.6	803.2	1	1.2	1007	1086	185	2278
2020	6	14	23	68.7	1014.8	33.7	279.2	14	1.5	3.9	0	3.475	3.23E-10	722.4	3.00E-09	1884	1884	3.00E-09	3.38E-05	774.5	0.0008	1871	1884	0.0003	0.000350704	0.0011	620.6	803.2	1.1	1.3	896	1084	306	2286
2020	6	14	24	70.9	1014.8	31.6	268.8	14	1.2	2.7	0	3.475	3.79E-10	739.8	5.00E-09	1883	1883	5.00E-09	3.38E-05	791.4	0.0005	1883	1883	0.0005	0.00031831	0.0012	624.7	787.6	1.2	1.3	769	845	231	1845
2020	6	14	25	73	1014.8	27.7	279.5	14	1.4	4.9	0	3.369	2.90E-10	721	3.00E-09	1847	1864	2.00E-09	9.86E-06	721.1	0.0003	1847	1864	0.0002	0.000404225	0.001	600.4	822.4	1.2	1.5	709	776	166	1651
2020	6	14	26	77	1014.5	25.4	268.7	14	1.4	4	0	3.369	2.91E-10	705.2	4.00E-09	1883	1883	4.00E-09	2.39E-05	756.6	0.0004	1864	1884	0.0003	0.000298592	0.0008	588.8	784	1.4	1.7	1495	1610	487	3592
2020	6	14	27	79	1014.6	21.4	257.9	6	1.4	4	0	3.369	3.05E-10	704.8	5.00E-09	1873	1873	5.00E-09	1.55E-05	721.7	0.0005	1873	1873	0.0005	0.000228169	0.0007	590.4	784	1.8	2.1	1592	1641	856	4089
2020	6	14	28	79.9	1014.5	22.2	267	14	1.5	3.9	0	3.369	3.80E-10	771.1	3.00E-09	1865	1886	1.00E-09	2.68E-05	718.8	0.001	1880	1884	0.0003	0.000295775	0.0009	571.3	767.2	2	2.3	1213	1261	362	2836
2020	6	14	29	80.6	1014.4	20.6	235.8	12	1.8	4.5	0	3.022	3.62E-10	738.4	3.00E-09	1873	1874	2.00E-09	1.27E-05	704.2	0.0003	1853	1874	0.0002	0.000250704	0.0009	577.5	767.2	2.1	2.3	5420	5487	2085	12992
2020	6	14	30	81.1	1014.4	19.3	226.8	12	2.1	4.5	0	3.022	2.67E-10	687.4	3.00E-09	1877	1877	3.00E-09	5.63E-06	669.7	0.0003	1877	1877	0.0003	0.000240845	0.0009	552.5	726.4	2.2	2.4	2633	2772	654	6059
2020	6	14	31	82	1014.5	19.7	242.5	6	1.6	3.6	0	3.022	3.55E-10	793.9	3.00E-09	1868	1883	3.00E-09	3.52E-05	859.4	0.0004	1877	1883	0.0002	0.000259155	0.0009	529.8	709.6	2.3	2.5	1030	1035	160	2225
2020	6	14	32	82.2	1014.3	18.9	248.8	6	1.4	4.3	0	3.022	1.98E-10	684.2	3.00E-09	1879	1879	3.00E-09	1.27E-05	684.3	0.0006	1880	1880	0.0006	0.000305634	0.0009	556.4	726.4	2.3	2.5	3936	4154	903	8993
2020	6	14	33	82.2	1014.3	18.3	225.8	12	1.7	4.3	0	2.575	4.88E-10	823.1	6.00E-09	1880	1880	6.00E-09	3.57E-05	788	0.0008	1880	1883	0.0002	0.000242857	0.0009	545.7	709.6	2.4	2.5	4466	4561	811	9838
2020	6	14	34	78.4	1014.2	20.5	219	12	2.1	4.5	0	2.575	3.10E-10	803.6	3.00E-09	1878	1878	3.00E-09	2.25E-05	786.8	0.0003	1878	1878	0.0003	0.000305634	0.0009	545.1	707.2	2.4	2.5	3962	4336	1168	9466
2020	6	14	35	73.2	1014.1	24.5	245.9	6	1.9	3.9	0	2.575	1.53E-10	633.3	2.51E-10	1862	1879.5	1.58E-10	1.41E-06	650.9	0.0001	1836	1836	0.0001	0.000273239	0.0009	524.7	728.8	2.3	2.5	2687	2714	542	5943
2020	6	14	36	70.9	1014	24.5	227.1	12	2	4	0	2.575	3.02E-10	722.1	3.00E-09	1846	1881	1.00E-09	2.14E-05	773.7	0.0003	1846	1881	0.0001	0.000332857	0.001	529.7	732.4	2.2	2.4	2341	2320	414	5075
2020	6	14	37	69.8	1014	26.1	222.6	12	2.2	4.3	0	1.944	4.32E-10	807.8	4.00E-09	1851	1881	3.00E-09	3.24E-05	842.6	0.0004	1851	1889	0.0001	0.000260563	0.001	576.3	767.2	2	2.2	4243	4175	903	9321
2020	6	14	38	68.9	1013.9	27.2	246.9	6	1.8	4	0	1.944	4.85E-10	795.5	5.00E-09	1884	1884	5.00E-09	2.11E-05	760.4	0.0004	1863	1882	0.0001	0.000276056	0.0015	565.3	767.2	1.8	2	1226	1360	267	2853
2020	6	14	39	68	1013.8	26.6	240.9	6	2	4.3	0	1.944	4.44E-10	774.6	4.00E-09	1871	1881	3.00E-09	2.11E-05	757	0.0004	1871	1881	0.0003	0.000264789	0.001	586	767.2	1.7	1.8	1016	1205	169	2390
2020	6	14	40	67.3	1013.8	28	248.3	6	1.5	4.8	0	1.944	3.42E-10	752.9	3.00E-09	1859	1879	2.00E-10	1.27E-05	718.7	0.0003	1858	1879	0	0.000449296	0.001	581.4	770.8	1.5	1.7	1384	1442	406	3232
2020	6	14	41	66.9	1013.9	28.8	238.9	6	1.8	3.3	0	1.227	4.40E-10	705.5	1.30E-08	1880	1880	1.30E-08	3.52E-05	773.4	0.0013	1880	1880	0.0013	0.000316901	0.0012	577.8	786.4	1.4	1.5	991	1090	124	2205
2020	6	14	42	66.6	1013.8	26.9	239.7	6	1.8	3.7	0	1.227	5.27E-10	773.6	1.30E-08	1880	1880	1.30E-08	4.79E-05	825.2	0.0013	1880	1880	0.0013	0.000335211	0.001	593.2	787.6	1.3	1.8	1072	1106	220	2398
2020	6	14	43	66.2	1013.7	28.2	241.5	6	1.3	4.2	0	1.227	4.25E-10	774.8	5.00E-09	1857	1886	2.00E-09	4.23E-05	825.4	0.001	1880	1886	0.0002	0.00038169	0.002	625.3	803.2	1.3	1.7	1133	1162	234	2529
2020	6	14	44	66.2	1013.6	27.8	245.3	6	1.4	4	0	1.227	5.44E-10	774.9	8.00E-09	1880	1886	2.00E-09	1.13E-05	688.1	0.0003	1865	1876	0.0002	0.000342254	0.0011	603.4	793.6	1.3	1.8	118	203	11	332
2020	6	14	45	66.6	1013.6	26.6	255.3	6	1.5	4	0	0.85	3.92E-10	774.6	3.00E-09	1860	1881	2.00E-09	3.52E-05	808.8	0.0005	1884	1884	0.0005	0.000398592	0.0011	616.3	805.6	1.2	1.4	202	256	45	503
2020	6	14	46	66.4	1013.6	26.2	246.4	6	1.4	3	0	0.85	2.79E-10	721.4	3.00E-09	1864	1864	3.00E-09	1.27E-05	721.7	0.0003	1863	1864	0.0003	0.000387324	0.0011	628	822.4	1.2	1.4	796	838	179	1813
2020	6	14	47	65.7	1013.6	28.1	229.5	12	0.8	2.1	0	0.85	4.38E-10	757.5	6.00E-09	1878	1881	3.00E-09	8.45E-06	705.3	0.0003	1881	1881	0.0003	0.000290141	0.001	634.2	803.2	1.2	1.5	123	186	19	328
2020	6	14	48	65.1	1013.6	28.3	256.8	6	0.3	1.8	0	0.85	4.11E-10	739.8	5.00E-09	1881	1881	5.00E-09	1.55E-05	722	0.0005	1876	1876	0.0005	0.000443662	0.0011	643	805.6	1.3	2.3	183	255	25	463
2020	6	14	49	64.2	1013.7	29.5	273.5	14	0.4	1.3	0	0.159	3.13E-10	721.4	3.00E-09	1858	1870	3.00E-09	1.41E-05	721.4	0.0003	1858	1870	0.0003	0.000264789	0.0011	632.6	822.4	1.1	1.4	550	743	107	1400
2020	6	14	50	63.9	1013.7	30	285.5	4	0	0.9	0	0.159	3.47E-10	755.7	3.00E-09	1851	1870	2.00E-09	1.41E-05	721.3	0.0003	1851	1869	0.0002	0.000390141	0.0011	636	803.2	1	1.3	30	119	8	157
2020	6	14	51	63.1	1013.6	30	285.8	4	0	0.7	0	0.159	3.76E-09	688.1	2.51E-07	1880	1881	2.00E-09	0.000395775	877.6	0.0251	1880	1881	0.0002	0.000340845	0.0012	644.1	804.4	1	1.2	128	487	96	711
2020	6	14	52	62.6	1013.7	30.2	256.1	6	0	0.6	0	0.159	3.44E-10	704.6	4.00E-09	1883	1883	4.00E-09	2.25E-05	739.1	0.0004	1883	1883	0.0004	0.000330986	0.0011	628.6	822.4	0.9	1.2	102	274	14	390
2020	6	14	53	62.1	1013.7	30.7	271.6	14	0.2	1.3	0	0.003	3.30E-10	705	3.00E-09	1858	1879	3.00E-09	5.77E-05	808.7	0.0016	1880	1880	0.0016	0.00035493	0.0011	646.9	862	0.8	1.1	491	776	146	1413
2020	6	15	1	48.9	1016.7	58	215.8	12	0.7	3.4	0	1.2	5.24E-10	756.4	5.00E-09	1880	1880	5.00E-09	5.63E-06	670.5	0.0002	1836	1836	0.0002	0.000430986	0.0013	757.2	920.8	0	0	41	49	37	127
2020	6	15	2	48.9	1016.9	59.1	230.6	12	0	1.2	0	1.2	5.04E-10	723.1	6.00E-09	1858	1881	5.00E-09	4.37E-05	792	0.0006	1872	1886	0.0001	0.000478873	0.0015	703.9	920.8	0	0	13	21	21	55
2020	6	15	3	50.4	1016.9	53.1	245.9	6	0.8	4.6	0	1.2	4.38E-10	722.7	1.00E-08	1880	1882	1.00E-09	2.11E-05	722.1	0.001	1880	1882	0.0001	0.000395775	0.0011	720.3	922	0	0	56	49	52	157
2020	6	15	4	54	1016.8	52.3	358	7	1.6	3.4	0	1.2	1.40E-09	808.7	6.30E-08	1880	1880	3.00E-09	0.000160563	860.8	0.0063	1880	1888	0.0016	0.000374648	0.0014	735.4	920.8	0	0	12	7	16	35
2020	6	15	5	56.1	1016.8	45.5	358.6	7	1.6	4.5	0	2.03	4.64E-10	756.9	5.00E-09	1881	1881	5.00E-09	2.25E-05	738.9	0.0005	1881	1881	0.0005	0.000411268	0.0014	700.7	910	0	0.2	5	6	15	26
2020	6	15	6	57.7	1016.7	44.6	358.7	7	1.3	3.6	0	2.03	6.84E-10	859.8	4.00E-09	1871	1880	3.00E-09	3.10E-05	789.7	0.0004	1858	1880	0.0003	0.000340845	0.0012	701.2	869.2	0.3	0.6	37	73	22	132
2020	6	15	7	59.4	1016.7	46.1	250.9	6	0.5	1.6	0	2.03	2.84E-10	687.6	5.00E-09	1872	1872	5.00E-09	2.96E-05	722.5	0.001	1880	1880	0.001	0.000364789	0.0011	691.7	882.4	0.6	0.9	6	10	3	19
2020	6	15	8	60.4	1016.7	44.8	250.2	6	0.4	1.8	0	2.03	4.39E-10	773.9	4.00E-09	1873	1888	6.31E-10	4.08E-05	773.8	0.001	1880	1880	0.001	0.000380282	0.001	676.7	851.2	0.9	1.2	45	54	10	109
2020	6	15	9	61	1016.6	47	289.5	4	0.7	2.1	0	2.141	3.18E-10	723.1	3.00E-09	1855	1889	2.00E-10	2.68E-05	757.7	0.0004	1879	1887	0.0002	0.000280282	0.0011	650.2	860.8	1.2	1.4	17	46	0	63
2020	6	15	10	61.2	1016.5	45.6	318.3	11	0.8	3.9	0	2.141	5.65E-10	774.5	8.00E-09	1868	1884	3.00E-09	4.08E-05	757.8	0.0008	1868	1884	0.0003	0.000328169	0.0011	644.3	832	1.2	1.4	107	132	14	253
2020	6	15	11	62.1	1016.4	45.9	314.6	11	0.6	2.4	0	2.141	4.64E-10	809.6	4.00E-09	1880	1886	1.00E-09	2.68E-05	791.5	0.0004	1880	1886	0.0001	0.000292958	0.001	640.3	853.6	1.2	1.4	76	220	27	323
2020	6	15	12	62.6	1016.4	44.8	330.7	7	1	2.7	0	2.141	6.25E-10	736.2	1.60E-08	1873	1873	1.60E-08	5.63E-05	753.5	0.0016	1873	1880	0.001	0.00036338	0.0011	662.5	844	1	1.3	14	28	1	43
2020	6	15	13	63.3	1016.2	42.1	341.3	7	1.3	3.6	0	2.781	5.16E-10	841.3	3.00E-09	1872	1879	3.00E-09	1.83E-05	773.2	0.0003	1872	1881	0	0.00031831	0.0011	649	814	1	1.3	157	219	6	382
2020	6	15	14	63.3	1016	41.2	2.5	10	1.4	3.9	0	2.781	4.59E-10	756.5	6.00E-09	1881	1881	6.00E-09	5.49E-05	826.5	0.0006	1881	1881	0.0006	0.000339437	0.0011	634.7	822.4	0.9	1.1	135	189	37	361
2020	6	15	15	64.6	1016	41.4	343.5	7	0.8	3.1	0	2.781	5.22E-10	825.3	3.00E-09	1859	1880	3.00E-09	4.23E-05	877.4	0.0004	1879	1880	0.0003	0.000405634	0.0012	647.5	824.8	0.9	1.2	372	544	38	954
2020	6	15	16	65.5	1015.9	40.6	313.8	11	0.6	2.5	0	2.781	7.24E-10	913	5.00E-09	1871	1885	3.00E-09	5.92E-05	930.6	0.0005	1871	1888	0.0001	0.000328169	0.0012	622.1	824.8	1	1.2	43	93	3	139
2020	6	15	17	66.2	1015.9	39.3	357.1	7	1.2	3.3	0	2.815	4.26E-10	773.6	4.00E-09	1856	1880	3.00E-09	2.25E-05	705.4	0.001	1879	1880	0.0003	0.000323944	0.0011	630.4	824.8	1	1.4	83	107	4	194
2020	6	15	18	66.7	1015.6	37.5	349.6	7	1.3	3.6	0	2.815	3.40E-10	757	4.00E-09	1878	1879	3.98E-10	1.55E-05	722.4	0.0004	1878	1879	0	0.000352113	0.0011	623	844	1.1	1.3	534	770	106	1410
2020	6	15	19	68.7	1015.4	37.2	354.7	7	1.3	4.9	0	2.815	5.58E-10	806.8	8.00E-09	1880	1880	8.00E-09	4.37E-05	824.4	0.0008	1880	1880	0.0008	0.000304225	0.0011	632.7	822.4	1.1	1.3	168	200	20	388
2020	6	15	20	70.2	1015	36.8	332.5	7	1	2.8	0	2.815	4.84E-10	774.3	6.00E-09	1884	1884	6.00E-09	2.54E-05	756.9	0.0006	1884	1884	0.0006	0.000388732	0.0012	627.1	824.8	1.2	1.5	86	168	25	279
2020	6	15	21	71.4	1014.9	35.1	342.5	7	1.4	3.7	0	2.889	4.29E-10	807.3	4.00E-09	1836	1887	1.00E-09	1.83E-05	773.7	0.0003	1874	1887	0.0001	0.000298592	0.0011	622.5	805.6	1.3	1.5	1309	1319	376	3004
2020	6	15	22	72.7	1014.8	34.5	335.7	7	0.7	2.8	0	2.889	6.26E-10	877.1	5.00E-09	1864	1884	3.00E-09	4.51E-05	877.9	0.0005	1864	1884	0.0003	0.000276056	0.001	615.3	832	1.6	1.8	426	636	93	1155
2020	6	15	23	73.2	1014.8	32.8	316.1	11	0.7	2.5	0	2.889	4.58E-10	808.2	6.00E-09	1880	1880	6.00E-09	3.52E-05	826	0.0006	1880	1881	0.0001	0.000239437	0.001	643.2	833.2	1.6	1.9	496	708	135	1339
2020	6	15	24	74.5	1014.7	32.4	310.7	11	0.6	2.4	0	2.889	3.94E-10	773	4.00E-09	1880	1880	4.00E-09	9.86E-06	705.4	0.0004	1880	1882	0	0.000411268	0.001	622.7	816.4	1.6	1.7	683	896	129	1708
2020	6	15	25	78.3	1014.5	31.2	293.2	4	0.4	1.3	0	2.727	1.39E-09	825.6	5.00E-08	1880	1880	7.00E-09	0.00011831	807.9	0.005	1880	1880	0.0005	0.000292958	0.001	637.7	844	1.7	1.9	537	647	118	1302
2020	6	15	26	81.1	1014.3	27.8	298.2	4	0.8	3.1	0	2.727	3.78E-10	721.9	1.00E-08	1880	1880	1.00E-08	3.52E-05	807.9	0.001	1880	1880	0.001	0.000309859	0.0014	610.5	844	1.9	2.1	906	1366	219	2491
2020	6	15	27	82.2	1014	28.5	316.2	11	0.8	3.6	0	2.727	2.37E-09	859.5	1.26E-07	1880	1884	3.00E-09	4.08E-05	841.3	0.001	1880	1884	0.0003	0.000280282	0.0009	639.5	805.6	2.1	2.2	1147	1494	245	2886
2020	6	15	28	82.4	1014	25.6	325.6	11	0.7	2.2	0	2.727	6.28E-10	845.9	1.00E-08	1880	1881	2.00E-09	3.57E-05	758.1	0.001	1880	1881	0.0002	0.000292857	0.0009	606.8	815.2	2.2	2.4	841	954	180	1975
2020	6	15	29	82.6	1014	26.1	286	4	0.2	1.6	0	2.252	2.33E-10	717	4.00E-09	1847	1847	4.00E-09	2.11E-05	753.7	0.0004	1847	1876	0.0002	0.000338028	0.001	614.5	805.6	2.3	2.5	1014	1092	236	2342
2020	6	15	30	85.1	1013.7	23.8	273.2	14	0.7	2.2	0	2.252	3.11E-10	739.1	3.00E-09	1871	1887	1.00E-09	2.25E-05	703.2	0.001	1880	1887	0.0001	0.000222535	0.0009	622	805.6	2.4	2.5	1051	1218	164	2433
2020	6	15	31	81.1	1013.6	24	306.1	11	0.6	2.1	0	2.252	3.91E-10	805.1	3.00E-09	1873	1886	1.00E-09	3.24E-05	841.2	0.0003	1871	1886	0.0001	0.000322535	0.001	593.4	784	2.5	2.6	440	673	83	1196
2020	6	15	32	84	1013.4	24	313.4	11	0.4	2.1	0	2.252	2.23E-10	717.8	2.00E-09	1848	1881	1.00E-09	1.14E-05	739.9	0.0002	1848	1880	0	0.000297143	0.0009	566.4	768.4	2.4	2.6	1586	1702	437	3725
2020	6	15	33	84.2	1013.1	18.6	256.8	6	1.2	3.6	0	1.764	1.95E-10	700.9	2.00E-09	1883	1883	2.00E-09	5.63E-06	685.9	0.0002	1883	1883	0.0002	0.000383099	0.0009	572.4	786.4	2.4	2.6	712	770	125	1607
2020	6	15	34	82	1012.9	20.6	240.8	6	1.9	3.6	0	1.764	2.88E-10	797	2.00E-09	1855	1874	2.51E-10	5.63E-06	710.6	0.0002	1843	1874	0	0.000298592	0.0009	586.1	767.2	2.5	2.7	2055	2283	637	4975
2020	6	15	35	79.3	1012.7	23.5	243.1	6	1.3	3.1	0	1.764	3.95E-10	768.3	8.00E-09	1880	1881	1.00E-09	2.39E-05	767.7	0.0008	1880	1881	0.0001	0.000280282	0.0009	586.1	786.4	2.6	2.7	1100	1426	294	2820
2020	6	15	36	78.1	1012.6	24.9	244.6	6	1.3	2.8	0	1.764	2.68E-10	754	3.00E-09	1866	1885	7.94E-10	1.27E-05	755.7	0.0003	1866	1885	0.0001	0.000291549	0.0019	578.5	767.2	2.5	2.7	1365	1701	340	3406
2020	6	15	37	77.9	1012.3	27.2	258.6	6	0.8	2.2	0	1.539	5.31E-10	789	1.30E-08	1881	1887	2.00E-09	2.86E-06	665	0.0001	1835	1835	0.0001	0.000282857	0.0018	583.8	784	2.4	2.5	985	1217	199	2401
2020	6	15	38	77.2	1012.2	27.8	284.5	4	0.6	1.8	0	1.539	4.01E-10	791.9	4.00E-09	1861	1877	3.00E-09	2.57E-05	792.4	0.0003	1877	1877	0.0003	0.000281429	0.0009	600.9	791.2	2.3	2.4	382	612	87	1081
2020	6	15	39	77.2	1012.1	30.3	264.5	14	0.3	1.6	0	1.539	4.65E-10	845.4	3.00E-09	1862	1886	2.00E-09	0.000308571	792.8	0.02	1880	1886	0.0002	0.000277143	0.001	603.8	803.2	2.2	2.4	571	762	122	1455
2020	6	15	40	76.8	1011.8	27.9	222.3	12	0.8	2.2	0	1.539	2.05E-10	670	3.00E-09	1876	1876	3.00E-09	7.14E-06	688.4	0.0003	1876	1876	0.0003	0.000237143	0.0016	613.5	805.6	2.2	2.4	1051	1119	265	2435
2020	6	15	41	76.6	1011.4	27	214.5	12	1.3	3.6	0	0.914	3.75E-10	791.4	4.00E-09	1859	1886	2.00E-09	2.11E-05	773.5	0.0003	1858	1886	0.0002	0.000315493	0.001	597.9	805.6	2.2	2.3	1044	1179	249	2472
2020	6	15	42	76.6	1011.1	26.6	238.3	6	0.7	2.4	0	0.914	4.24E-10	845.3	4.00E-09	1869	1881	2.00E-09	2.43E-05	828	0.0004	1869	1881	0.0002	0.000275714	0.0009	610.4	786.4	2.2	2.4	388	522	76	986
2020	6	15	43	75.9	1010.8	27.9	227.4	12	0.6	2.5	0	0.914	4.28E-10	738.8	1.00E-08	1880	1880	1.00E-08	3.80E-05	774.2	0.001	1880	1884	0.0003	0.000270423	0.001	582.1	804.4	2.1	2.3	353	576	80	1009
2020	6	15	44	75.6	1010.5	26.9	235.9	12	0.5	2.1	0	0.914	3.75E-10	775.2	3.00E-09	1879	1880	1.00E-09	1.55E-05	774.4	0.0002	1876	1879	0.0002	0.0003	0.001	597.5	767.2	2.1	2.3	74	176	26	276
2020	6	15	45	75.7	1010.2	26.6	269.3	14	0.2	1.9	0	0.32	3.61E-10	773.4	3.00E-09	1862	1880	7.94E-10	2.68E-05	824	0.0003	1862	1880	0.0001	0.000340845	0.001	618.2	786.4	2.1	2.3	99	183	38	320
2020	6	15	46	75.7	1010	28.4	242.6	6	0.3	2.4	0	0.32	5.26E-10	808.7	5.00E-09	1876	1879	3.00E-09	3.52E-05	808.5	0.0004	1877	1879	0.0003	0.000380282	0.0016	605.6	786.4	2	2.3	56	100	20	176
2020	6	15	47	74.8	1009.8	27.5	221.8	12	0.4	1.8	0	0.32	6.17E-10	791.7	1.30E-08	1884	1884	1.30E-08	5.49E-05	843.8	0.0013	1884	1884	0.0013	0.000343662	0.001	613.2	805.6	2	2.2	88	267	45	400
2020	6	15	48	73.6	1009.6	30.1	307.3	11	0	0.6	0	0.32	3.69E-10	738.7	5.00E-09	1859	1875	3.00E-09	2.11E-05	738.7	0.0005	1859	1875	0.0003	0.000321127	0.001	599.1	806.8	2	2.2	85	169	26	280
2020	6	15	49	72.9	1009.4	30.7	315	11	0	0	0	0.065	6.35E-10	861.6	4.00E-09	1862	1884	2.00E-09	2.54E-05	757.5	0.0004	1861	1882	0.0002	0.000250704	0.0011	606.1	812.8	1.9	2	62	158	12	232
2020	6	15	50	72.1	1009.3	32.9	315.3	11	0	0.7	0	0.065	5.06E-10	773.9	5.00E-09	1856	1881	5.01E-10	3.52E-05	774.4	0.0005	1879	1881	0.0001	0.000243662	0.0011	617.3	804.4	1.8	2	96	285	19	400
2020	6	15	51	71.8	1009.2	34.3	350.9	7	0.9	3.1	0	0.065	3.48E-10	739.4	3.00E-09	1859	1884	2.00E-09	1.97E-05	755.7	0.0003	1871	1884	0.0002	0.00036338	0.0011	631.3	806.8	1.7	1.9	49	89	13	151
2020	6	15	52	70.7	1009.1	36.2	325.5	11	0.2	1.6	0	0.065	4.64E-10	740.3	1.00E-08	1880	1880	1.00E-08	2.68E-05	722.4	0.001	1880	1880	0.001	0.000250704	0.0011	636.9	841.6	1.7	1.8	31	83	18	132
2020	6	15	53	69.4	1008.9	36.9	329.6	7	0.3	1.5	0	0.001	3.48E-10	756.6	3.00E-09	1838	1884	3.00E-09	3.10E-05	808.3	0.0005	1858	1883	0.0002	0.000323944	0.0011	646.4	832	1.6	1.7	22	42	15	79
2020	6	16	1	54.5	1011.9	63.9	351.2	7	1	3.9	0	0.12	6.83E-10	842.3	5.00E-09	1874	1874	5.00E-09	3.38E-05	790.5	0.0005	1865	1871	0.0003	0.000332394	0.0012	746.5	911.2	0	0.2	71	89	59	219
2020	6	16	2	54.3	1012.5	66.3	348.3	7	1	4.8	0	0.12	4.37E-10	721.9	5.00E-09	1857	1871	4.00E-09	0.000107042	722.4	0.0063	1880	1880	0.00035	0.000414085	0.0013	729.2	920.8	0.1	0.2	22	25	11	58
2020	6	16	3	53.8	1012.6	71.7	355.5	7	1.5	3.9	0	0.12	9.61E-10	775	3.20E-08	1880	1884	4.00E-09	0.000109859	826.2	0.0032	1880	1884	0.0004	0.000374648	0.0011	759.6	1016.8	0.1	0.2	15	13	37	65
2020	6	16	4	52.3	1012.8	76.8	358.5	7	1.9	5.1	0	0.12	5.97E-10	860	8.00E-09	1881	1883	2.00E-09	8.45E-06	687.8	0.0002	1883	1883	0.0002	0.000373239	0.001	1089.8	1439.2	0	0.2	48	68	34	150
2020	6	16	5	51.4	1012.9	79.5	353.2	7	1.6	4.5	0	0.388	3.31E-10	757.7	3.00E-09	1864	1884	7.94E-10	1.83E-05	774.5	0.0003	1864	1882	0.0001	0.000312676	0.0013	1286.8	1573.6	0	0.1	47	43	68	158
2020	6	16	6	51.1	1013.2	81.4	347.6	7	1.3	4.5	0	0.388	4.84E-10	808.1	4.00E-09	1858	1887	1.00E-09	3.52E-05	842.4	0.0004	1858	1887	0.0001	0.000412676	0.0013	1321	1574.8	0	0.1	1	0	0	1
2020	6	16	7	50.9	1013.3	84.4	338.2	7	0.7	3.6	0.022	0.388	2.98E-10	688	3.00E-09	1877	1877	3.00E-09	1.13E-05	705.4	0.0003	1882	1882	0.0003	0.000405634	0.0013	1505.5	2249.2	0	0	26	32	5	63
2020	6	16	8	50.5	1013.2	86.5	351.6	7	1.8	4.5	0.066	0.388	1.16E-09	791.6	3.20E-08	1884	1884	4.00E-09	5.21E-05	774	0.0025	1880	1880	0.0025	0.000143662	0.0011	2066.6	2262.4	0	0.1	34	41	29	104
2020	6	16	9	50.2	1013.7	87.1	358.8	7	1.5	3.7	0.099	0.386	5.90E-10	722.3	1.60E-08	1879	1885	5.00E-09	2.25E-05	739.2	0.0006	1871	1873	0.0004	7.61E-05	0.0011	2018.7	2264.8	0	0	37	39	43	119
2020	6	16	10	50.5	1013.4	88.1	9.7	10	1.2	3.1	0.099	0.386	4.28E-10	740	6.00E-09	1858	1879	3.16E-10	0	670.9	0	1864.5	1879	0	7.89E-05	0.0012	2032.2	2262.4	0	0	2	5	0	7
2020	6	16	11	50.9	1013	86.2	358.3	7	1.1	3	0.11	0.386	3.58E-10	752.1	3.00E-09	1858	1877	2.00E-09	1.41E-05	718.6	0.0003	1858	1877	0.0002	0.000478873	0.0011	2002.8	2262.4	0	0	7	17	37	61
2020	6	16	12	51.4	1012.8	84.1	359	7	1.2	3	0.121	0.386	3.06E-10	689.6	4.00E-09	1882	1882	4.00E-09	1.71E-05	707.5	0.0004	1882	1882	0.0004	0.000461429	0.0017	2020.1	2251.6	0	0	23	22	35	80
2020	6	16	13	51.8	1012	85.1	341.4	7	0.6	2.5	0.121	0.303	4.71E-10	898.5	3.00E-09	1881	1881	3.00E-09	3.14E-05	864.5	0.0004	1862	1884	0.0001	0.000581429	0.0019	2041.4	2264.8	0	0.1	2	2	1	5
2020	6	16	14	52.3	1012.4	84.9	328.8	7	0.3	2.2	0.121	0.303	5.14E-10	705.4	1.60E-08	1880	1880	1.60E-08	1.13E-05	688.6	0.0003	1880	1886	0.0002	0.000633803	0.0029	2045.5	2266	0	0.1	0	0	0	0
2020	6	16	15	51.8	1012.3	85.9	315	11	0	0	0.132	0.303	2.90E-10	738.5	2.00E-09	1864	1865	2.00E-09	1.13E-05	755.5	0.0002	1864	1879	0.0001	0.000826761	0.0023	2045	2262.4	0	0.1	59	61	69	189
2020	6	16	16	51.4	1012.3	86.9	314.7	11	0	0	0.143	0.303	1.66E-09	896	7.90E-08	1880	1884	3.00E-09	0.00014507	862.1	0.0079	1880	1884	0.0003	0.00078169	0.0024	2048.1	2264.8	0	0.1	20	25	3	48
2020	6	16	17	51.6	1012.7	87.4	231.8	12	0.4	1.5	0.165	0.328	2.92E-10	755.8	2.00E-09	1881	1881	2.00E-09	1.97E-05	807.4	0.0005	1881	1881	0.0005	0.001031127	0.00288	2047.3	2272	0	0.1	9	27	3	39
2020	6	16	18	50.7	1012.7	88.1	243.6	6	0.3	1.5	0.198	0.328	3.94E-10	807	6.00E-09	1888	1888	6.00E-09	1.13E-05	756.1	0.0002	1832	1877	0.0001	0.001280563	0.00336	2032.5	2251.6	0	0.1	0	0	0	0
2020	6	16	19	50.9	1012.9	88.6	235.6	12	0	0.1	0.22	0.328	2.88E-10	742.4	2.00E-09	1873	1886	1.00E-09	2.71E-05	760.7	0.0013	1879	1884	0.0001	0.00153	0.00384	2013.8	2251.6	0	0.1	32	34	11	77
2020	6	16	20	51.3	1012.6	88.4	274.1	14	0.1	2.1	0.242	0.328	3.25E-10	757.5	3.00E-09	1880	1886	6.31E-10	1.55E-05	741.5	0.0003	1880	1886	0.0001	0.001512958	0.00432	2046.9	2264.8	0	0.1	8	15	0	23
2020	6	16	21	51.6	1012.6	88	324.3	11	0.2	1.6	0.242	0.536	2.48E-10	670.4	2.00E-09	1834	1883	7.94E-10	2.25E-05	739.7	0.001	1879	1883	0.0001	0.001495915	0.0048	2012	2264.8	0	0.1	8	9	28	45
2020	6	16	22	51.3	1012.7	88.4	311	11	0.2	2.5	0.253	0.536	3.16E-10	808.2	2.00E-09	1869	1878	7.94E-10	1.41E-05	808	0.0002	1869	1878	0.0001	0.001478873	0.00435	2048.3	2264.8	0	0.1	10	13	4	27
2020	6	16	23	50.9	1013.2	88.6	336.2	7	0.8	3.1	0.253	0.536	2.75E-10	777.4	1.00E-09	1850	1873	3.98E-10	9.86E-06	777.1	0.0001	1856	1873	0	0.001415493	0.0039	2043.7	2262.4	0	0.1	16	31	74	121
2020	6	16	24	50.4	1013.1	89.2	344	7	0.8	2.8	0.297	0.536	2.28E-10	688.2	6.31E-10	1860	1860	6.31E-10	1.00E-05	775.3	0.0001	1865	1873	0.0001	0.001352113	0.0039	2064.6	2264.8	0	0	0	0	1	1
2020	6	16	25	50.2	1013.5	89.8	343	7	0	0.7	0.33	0.81	3.63E-10	844.3	5.00E-09	1880	1887	3.16E-10	9.86E-06	792	0.0001	1882	1887	0	0.001288732	0.0038	2055.6	2252.8	0	0.1	8	6	0	14
2020	6	16	26	52.3	1013	88.9	348.9	7	0.4	1.8	0.341	0.81	3.56E-10	775	6.00E-09	1881	1881	6.00E-09	1.97E-05	792.2	0.0006	1881	1881	0.0006	0.001495775	0.0038	2021.1	2262.4	0	0.1	25	39	5	69
2020	6	16	27	51.4	1012.5	88.7	340.6	7	0.4	1.8	0.352	0.81	3.40E-10	825.7	2.00E-09	1875	1881	1.00E-09	1.83E-05	825.9	0.0002	1880	1881	0.0001	0.00153662	0.0038	2007.4	2262.4	0	0.1	19	26	10	55
2020	6	16	28	50.9	1012.5	89.2	319.3	11	0.1	1.9	0.363	0.81	6.26E-10	739.7	2.50E-08	1880	1880	2.50E-08	4.23E-06	687.7	0.0001	1845	1873	0.0001	0.001522535	0.00435	2020.4	2264.8	0	0.2	136	162	109	407
2020	6	16	29	52	1011.5	86.6	330.7	7	0.7	2.4	0.374	1.921	2.42E-10	721.8	1.00E-09	1881	1881	1.00E-09	5.63E-06	738.7	0.0001	1833	1881	0.0001	0.001508451	0.0049	2026.3	2264.8	0	0.1	8	12	1	21
2020	6	16	30	51.3	1011.9	88.1	275.2	14	0.8	3.1	0.374	1.921	2.59E-10	790.6	7.94E-10	1877	1881	5.01E-10	1.13E-05	825.5	0.0001	1836	1887	0.0001	0.001494366	0.0045	2024.4	2264.8	0	0.2	12	29	36	77
2020	6	16	31	52.7	1011.8	89.5	268.9	14	0.3	1.6	0.374	1.921	2.15E-10	670.9	3.98E-10	1862	1885	2.51E-10	2.82E-06	705.4	0.0001	1877	1885	0	0.001480282	0.0038	2068.6	2264.8	0	0.1	10	9	0	19
2020	6	16	32	53.8	1011.7	88.3	265.7	14	0.5	1.3	0.374	1.921	2.30E-10	722.1	6.31E-10	1831	1875	3.16E-10	2.82E-06	755.9	0.0001	1828	1877	0	0.001466197	0.0039	2045.4	2266	0.1	0.4	4	16	1	21
2020	6	16	33	53.8	1011.8	88.6	226.2	12	0.3	1.6	0.374	2.192	2.20E-10	688	3.98E-10	1879	1880	3.98E-10	4.23E-06	740.5	0.0001	1878	1880	0.0001	0.001452113	0.0038	2030.5	2262.4	0.1	0.3	31	31	27	89
2020	6	16	34	56.1	1011.5	85.3	269.8	14	0.3	1.5	0.374	2.192	2.15E-10	653.6	5.01E-10	1883	1883	5.01E-10	4.23E-06	722	0.0001	1831	1883	0.0001	0.001373199	0.0036	2052.2	2264.8	0.1	0.5	124	129	50	303
2020	6	16	35	55.2	1011.3	84.8	327.2	7	0.5	2.4	0.374	2.192	2.43E-10	688.6	1.00E-09	1831	1883	7.94E-10	4.29E-06	688.6	0.0001	1878	1883	0.0001	0.001294286	0.0038	2065.9	2264.8	0.2	0.5	578	616	136	1330
2020	6	16	36	55.6	1011.2	84.8	318.3	11	0.6	2.4	0.374	2.192	2.16E-10	653.1	5.01E-10	1836	1836	5.01E-10	1.43E-06	653.1	0.0001	1836	1836	0.0001	0.001101429	0.0037	2034.7	2264.8	0.3	0.5	558	662	143	1363
2020	6	16	37	56.1	1011.1	84.4	316.6	11	0.5	2.7	0.374	0.835	2.45E-10	759.7	7.94E-10	1866	1881	5.01E-10	1.00E-05	794.9	0.0001	1863	1881	0.0001	0.000637143	0.0027	2057	2272	0.3	0.6	1622	1713	304	3639
2020	6	16	38	57	1010.7	81.9	343.3	7	1.1	3.4	0.374	0.835	2.25E-10	688.6	6.31E-10	1868	1869	3.16E-10	5.71E-06	724.4	0.0001	1868	1888	0.0001	0.000847143	0.003	2048.4	2267.2	0.4	0.6	1332	1516	293	3141
2020	6	16	39	56.7	1010.7	82.7	339.6	7	1.1	3.3	0.374	0.835	2.46E-10	759.2	1.00E-09	1880	1880	1.00E-09	2.86E-06	724	0.0001	1869	1880	0.0001	0.000982857	0.0033	2052.5	2264.8	0.4	0.6	1139	1344	191	2674
2020	6	16	40	57.6	1010.4	81.3	333.7	7	0.7	3	0.374	0.835	2.19E-10	689	5.01E-10	1884	1884	5.01E-10	2.86E-06	706.6	0.0001	1884	1884	0.0001	0.001142857	0.0032	2039.1	2264.8	0.4	0.6	132	201	23	356
2020	6	16	41	57.9	1010.4	80.9	351.1	7	0.9	4.5	0.374	0.257	2.29E-10	650.6	1.00E-09	1880	1880	1.00E-09	0	687.7	0	1878.5	1862	0	0.00119	0.0032	2015.6	2263.6	0.4	0.6	435	549	102	1086
2020	6	16	42	58.1	1009.8	80.5	349.3	7	0.5	1.9	0.374	0.257	2.61E-10	724.3	2.00E-09	1880	1880	7.94E-10	4.29E-06	689.4	0.0001	1873	1880	0.0001	0.000918571	0.0032	2019.6	2274.4	0.3	0.5	13	57	0	70
2020	6	16	43	56.3	1010.3	82.5	322	11	0.4	2.7	0.374	0.257	2.32E-10	692.5	1.00E-09	1867	1879	6.31E-10	1.43E-06	675.1	0.0001	1879	1879	0.0001	0.001134286	0.0031	2048.2	2264.8	0.4	0.8	29	136	10	175
2020	6	16	44	56.3	1009.6	81.5	330.9	7	0.6	3.6	0.374	0.257	2.52E-10	776.4	1.00E-09	1880	1880	1.00E-09	5.71E-06	758	0.0001	1859	1874	0.0001	0.000987143	0.0031	2071.7	2266	0.4	0.6	4	2	0	6
2020	6	16	45	55.8	1009.5	81.1	343.7	7	1	3	0.374	0.104	2.29E-10	689	7.94E-10	1865	1884	6.31E-10	8.57E-06	757.8	0.0001	1838	1884	0.0001	0.000745714	0.003	2060.3	2264.8	0.3	0.5	13	53	13	79
2020	6	16	46	54.9	1009.8	83.8	352.8	7	0.2	2.8	0.374	0.104	2.32E-10	723.3	6.31E-10	1863	1873	5.01E-10	4.29E-06	776.1	0.0001	1860	1873	0	0.000794286	0.0031	2032.9	2264.8	0.3	0.6	24	42	26	92
2020	6	16	47	55.2	1009.3	83.7	327.2	7	0.1	0.9	0.374	0.104	2.29E-10	740.8	7.94E-10	1841	1871	3.16E-10	4.29E-06	722.8	0.0001	1857	1857	0.0001	0.000758571	0.0031	2058.9	2264.8	0.2	0.5	29	35	38	102
2020	6	16	48	54.5	1010	84.1	298.7	4	0.3	1.9	0.385	0.104	2.29E-10	688	6.31E-10	1853	1853	6.31E-10	2.86E-06	688	0.0001	1848	1853	0.0001	0.000902857	0.0031	1997.6	2272	0.2	0.6	14	20	3	37
2020	6	20	44	74.3	1015.1	31.2	238.4	6	0.3	1.6	0	0.965	2.08E-10	689.6	7.94E-10	1858	1858	7.94E-10	1.47E-06	672	0.0001	1877	1877	0.0001	0.000473529	0.0024	2023.9	2261.2	1.5	1.7	1080	1541	337	2958
2020	6	20	45	74.1	1015.1	31.5	244.2	6	0.2	1.5	0	0.578	2.07E-10	653.4	7.94E-10	1874	1874	7.94E-10	1.41E-06	653.4	0.0001	1874	1874	0.0001	3.24E-05	0.0012	2053.7	2263.6	1.6	1.9	729	1081	163	1973
2020	6	20	46	74.3	1015	31.3	273.3	14	0.3	1.2	0	0.578	2.20E-10	690.8	7.94E-10	1884	1884	3.98E-10	5.71E-06	707.9	0.0002	1879	1884	0.0001	0.0002	0.0015	2037.4	2268.4	1.7	1.8	226	356	51	633
2020	6	20	47	73.4	1015	31.7	272	14	0.2	1	0	0.578	2.08E-10	688.4	1.00E-09	1873	1878	3.98E-10	1.41E-06	653.6	0.0001	1884	1884	0.0001	0.000378873	0.0008	2009.8	2270.8	1.6	1.8	199	347	16	562
2020	6	20	48	73.6	1014.9	32.3	274.5	14	0.1	1.3	0	0.578	2.89E-10	723.6	3.00E-09	1880	1880	2.00E-09	7.14E-06	723.2	0.0003	1880	1880	0.0002	0.000248571	0.0008	1872.7	2225.2	1.6	1.7	180	399	9	588
2020	6	20	49	73	1014.9	33	265.6	14	0.5	1.8	0	0.144	2.56E-10	741.5	3.00E-09	1880	1886	5.01E-10	8.57E-06	723.9	0.0003	1880	1886	0.0001	0.000255714	0.0008	1749.3	2069.2	1.6	1.7	191	341	52	584
2020	6	20	50	72.9	1014.7	33.1	235.4	12	0.3	1.3	0	0.144	2.31E-10	724.3	2.00E-09	1880	1880	2.00E-09	4.29E-06	724.3	0.0001	1872	1886	0.0001	0.000304286	0.0008	1678.2	1939.6	1.6	1.7	87	174	15	276
2020	6	20	51	72.1	1014.6	34.3	237.2	6	0.2	1.5	0	0.144	2.21E-10	688	2.00E-09	1883	1883	2.00E-09	5.71E-06	705.8	0.0002	1883	1884	0.0002	0.000227143	0.0008	1706.4	1937.2	1.5	1.7	151	188	36	375
2020	6	20	52	71.1	1014.5	35.8	237.1	6	0.3	1.3	0	0.144	3.04E-10	792.8	3.00E-09	1884	1884	3.00E-09	8.45E-06	740.9	0.0003	1884	1884	0.0003	0.000322535	0.0008	1695.4	1918	1.5	1.7	39	211	10	260
2020	6	20	53	70.3	1014.5	37	235.9	12	0.1	0.9	0	0.003	2.17E-10	706.3	7.94E-10	1873	1881	3.98E-10	2.86E-06	705.6	0.0001	1863	1873	0.0001	0.000231429	0.0008	1618.5	1879.6	1.4	1.6	354	747	110	1211
2020	6	21	1	54.1	1013.9	72.6	329.9	7	0	0	0	0.865	2.73E-10	790.3	1.00E-09	1871	1886	5.01E-10	9.86E-06	756.6	0.0001	1871	1886	0.0001	2.82E-06	0.0001	1583.6	1830.4	0	0.1	3	16	5	24
2020	6	21	2	54.9	1013.9	72.6	310.6	11	0	0	0	0.865	2.58E-10	757.8	7.94E-10	1869	1885	5.01E-10	7.14E-06	740.8	0.0001	1869	1885	0.0001	0	0	1631.2	1878.4	0	0.1	13	51	22	86
2020	6	21	3	57.4	1014	70.1	273.6	14	0	0.1	0	0.865	2.83E-10	758.5	2.00E-09	1878	1880	7.94E-10	1.00E-05	794.3	0.0002	1878	1888	0	0	0	1659.2	1908.4	0	0.2	31	50	27	108
2020	6	21	4	61.2	1013.9	65.3	279	14	0	0	0	0.865	3.04E-10	794.5	2.00E-09	1880	1882	5.01E-10	1.00E-05	776.2	0.0002	1880	1881	0.0001	2.86E-06	0.0001	1693.4	1993.6	0	0.3	19	91	6	116
2020	6	21	5	63.9	1014	62.7	323.3	11	0	0.1	0	1.114	2.66E-10	758.8	1.00E-09	1869	1881	1.00E-09	8.57E-06	758.5	0.0001	1869	1881	0.0001	4.29E-06	0.0001	1822.9	2071.6	0.4	0.7	38	95	1	134
2020	6	21	6	63.5	1013.9	53.6	355.3	7	2	4.3	0	1.114	2.66E-10	810.7	1.00E-09	1869	1885	1.00E-09	8.57E-06	793.1	0.0001	1875	1885	0.0001	4.29E-06	0.0001	1825.9	2128	0.7	0.9	113	156	15	284
2020	6	21	7	63.7	1014.1	56.4	345.4	7	1.7	6	0	1.114	2.35E-10	739.2	7.94E-10	1880	1881	6.31E-10	5.63E-06	722.2	0.0001	1875	1875	0.0001	9.86E-06	0.0002	1829.9	2071.6	0.7	0.9	57	125	6	188
2020	6	21	8	64.4	1014.1	57.6	322.5	11	0.2	1.5	0	1.114	3.01E-10	737.7	5.00E-09	1880	1887	6.31E-10	1.29E-05	755	0.0005	1880	1887	0.0001	5.71E-06	0.0002	1808.3	2110	0.7	0.9	30	60	4	94
2020	6	21	9	66	1014	56.1	326.6	7	0.3	1.8	0	2.118	2.29E-10	705.2	7.94E-10	1831	1876	6.31E-10	7.14E-06	757.8	0.0001	1878	1878	0.0001	1.43E-06	0.0001	1819.6	2090.8	0.8	1.1	77	136	17	230
2020	6	21	10	65.7	1014.2	53.9	350.8	7	0.8	2.8	0	2.118	2.43E-10	740.9	1.00E-09	1879	1879	1.00E-09	2.86E-06	722.9	0.0001	1874	1877	0.0001	7.14E-06	0.0002	1807.8	2052.4	0.9	1.2	274	351	65	690
2020	6	21	11	66.7	1014.3	52.3	342	7	1.3	4	0	2.118	3.01E-10	791.6	3.00E-09	1888	1888	3.00E-09	1.69E-05	826.4	0.0003	1888	1888	0.0003	5.63E-06	0.0002	1803.4	2148.4	1	1.2	126	290	28	444
2020	6	21	12	66.7	1014.5	52.6	2	10	2.4	4.6	0	2.118	3.06E-10	792.9	3.00E-09	1880	1881	1.00E-09	1.14E-05	792.9	0.0003	1880	1881	0.0001	1.43E-06	0.0001	1830.8	2078.8	1.1	1.3	23	122	6	151
2020	6	21	13	66.7	1014.6	51.6	352.7	7	2.3	4.9	0	2.993	2.47E-10	775.9	7.94E-10	1871	1886	6.31E-10	1.00E-05	793.4	0.0001	1858	1886	0.0001	1.43E-06	0.0001	1814.6	2110	1	1.2	340	567	55	962
2020	6	21	14	68.5	1014.6	50.4	332.2	7	1.3	4.5	0	2.993	2.33E-10	722.6	1.00E-09	1834	1870	6.31E-10	5.71E-06	722.7	0.0001	1878	1878	0.0001	1.00E-05	0.0003	1848.2	2090.8	1	1.2	525	709	85	1319
2020	6	21	15	69.4	1014.6	48.4	344.6	7	1.7	4.2	0	2.993	2.28E-10	706	1.00E-09	1882	1882	1.00E-09	4.29E-06	705.9	0.0001	1882	1882	0.0001	5.71E-06	0.0004	1849.4	2110	1.1	1.3	87	168	11	266
2020	6	21	16	69.4	1014.7	45.6	352.3	7	1.4	4	0	2.993	2.74E-10	776.9	3.00E-09	1880	1882	6.31E-10	1.29E-05	795.3	0.0003	1880	1887	0	2.86E-06	0.0001	1867.1	2136.4	1.2	1.4	89	170	15	274
2020	6	21	17	70.7	1014.8	49.2	322.2	11	1.1	4	0	3.04	2.23E-10	722.8	7.94E-10	1874	1874	7.94E-10	3.57E-05	758.4	0.002	1880	1886	0.0001	1.43E-06	0.0001	1858.8	2129.2	1.2	1.4	250	355	94	699
2020	6	21	18	71.1	1014.8	46.9	301.9	4	0.4	1.6	0	3.04	3.11E-10	759.2	5.00E-09	1880	1884	1.00E-09	1.43E-05	758.9	0.0005	1880	1884	0.0001	2.86E-06	0.0001	1927.5	2155.6	1.3	1.6	280	351	122	753
2020	6	21	19	72.9	1014.9	46.8	326.1	11	0.8	2.7	0	3.04	2.58E-10	775.4	1.00E-09	1832	1884	1.00E-09	7.14E-06	740.6	0.0001	1833	1884	0.0001	0	0	1881.3	2129.2	1.4	1.6	93	246	20	359
2020	6	21	20	73.9	1014.9	46.6	284.8	4	0.9	1.8	0	3.04	2.56E-10	741.3	3.00E-09	1880	1884	6.31E-10	4.29E-06	706.4	0.0001	1884	1884	0.0001	5.71E-06	0.0002	1892.9	2165.2	1.4	1.6	336	421	56	813
2020	6	21	21	74.7	1015	41.9	313.9	11	0.7	2.5	0	3.267	2.43E-10	760.1	1.00E-09	1879	1886	6.31E-10	7.14E-06	724.5	0.0001	1873	1882	0.0001	2.86E-06	0.0001	1914.1	2186.8	1.5	1.7	1033	1061	212	2306
2020	6	21	22	75.7	1014.9	39.9	278.8	14	1	3.3	0	3.267	2.27E-10	774.5	1.00E-09	1885	1885	1.00E-09	7.04E-06	740.2	0.0001	1870	1885	0.0001	0	0	1906.4	2138.8	1.6	1.8	790	1040	207	2037
2020	6	21	23	77.2	1014.9	38.7	333.8	7	1.1	3	0	3.267	2.13E-10	722.1	1.00E-09	1876	1884	5.01E-10	8.45E-06	756.8	0.0001	1874	1886	0.0001	5.63E-06	0.0002	1896	2167.6	1.8	1.9	958	1385	342	2685
2020	6	21	24	79.2	1014.8	35.5	307.6	11	0.4	1.5	0	3.267	4.33E-10	759.3	1.30E-08	1880	1880	3.00E-09	3.00E-05	759.4	0.0013	1880	1880	0.0003	1.43E-06	0.0001	1940.7	2156.8	1.8	2	1234	1509	289	3032
2020	6	21	25	82.4	1014.8	33.1	333.8	7	0.6	2.8	0	3.127	1.93E-10	688.1	1.00E-09	1884	1884	1.00E-09	4.29E-06	758.4	0.0001	1884	1884	0.0001	4.29E-06	0.0001	1915.1	2194	1.9	2	934	1112	300	2346
2020	6	21	26	85.8	1014.7	30.1	333.5	7	0.7	3.3	0	3.127	1.75E-10	669	3.98E-10	1871	1887	2.00E-10	5.63E-06	773.8	0.0001	1882	1887	0	0.000201408	0.0007	1922.3	2206	2	2.3	1356	1521	393	3270
2020	6	21	27	88	1014.6	26.5	334.9	7	1.3	3.7	0	3.127	2.15E-10	738.3	1.00E-09	1880	1886	6.31E-10	7.04E-06	755.4	0.0001	1886	1886	0.0001	0.000216901	0.0007	1964.1	2224	2.3	2.5	1639	1871	507	4017
2020	6	21	28	88.2	1014.6	24.7	335.2	7	1.8	5.5	0	3.127	2.07E-10	703	3.00E-09	1880	1883	7.94E-10	7.14E-06	739.2	0.0003	1880	1883	0.0001	0.000221429	0.0007	1936.4	2206	2.4	2.6	946	1161	152	2259
2020	6	21	29	89.1	1014.5	25.7	329.2	7	1.6	3.4	0	2.414	7.18E-10	806.8	3.20E-08	1880	1883	1.00E-09	5.57E-05	716.7	0.0032	1880	1883	0.0001	0.000225714	0.0007	1936.9	2203.6	2.5	2.8	1289	1391	298	2978
2020	6	21	30	90.9	1014.5	24.9	320.8	11	1.3	3.7	0	2.414	1.76E-10	751.7	6.31E-10	1871	1885	6.31E-10	4.29E-06	734.4	0.0001	1831	1884	0.0001	0.000252857	0.0006	1934.8	2206	2.6	2.8	1240	1663	374	3277
2020	6	21	31	91.4	1014.5	23.2	332.5	7	1.5	4.9	0	2.414	1.67E-10	746.9	1.00E-09	1880	1884	5.01E-10	2.00E-05	782.9	0.001	1880	1884	0.0001	0.000187143	0.0006	1911.6	2186.8	2.7	2.9	1141	1298	331	2770
2020	6	21	32	90.3	1014.3	22.2	339	7	1.2	4.8	0	2.414	1.71E-10	748.5	1.00E-09	1879	1886	7.94E-10	1.41E-06	713.2	0.0001	1884	1884	0.0001	0.000201408	0.0006	1970.3	2225.2	2.8	3	1528	1754	428	3710
2020	6	21	33	88.9	1014.1	24	339.1	7	1.6	4	0	2.45	1.62E-10	749.4	7.94E-10	1884	1884	7.94E-10	7.14E-06	802	0.0001	1875	1884	0.0001	0.000175714	0.0006	1938.5	2225.2	2.8	3	1230	1349	364	2943
2020	6	21	34	85.8	1014.1	26.9	334.3	7	1.4	4.3	0	2.45	1.55E-10	682.5	5.01E-10	1876	1876	5.01E-10	5.71E-06	719.8	0.0001	1875	1886	0	0.000265714	0.0007	1912.6	2206	2.7	2.9	1348	1528	318	3194
2020	6	21	35	82.8	1014	27.6	343.9	7	1.2	3.9	0	2.45	1.78E-10	730.4	1.00E-09	1884	1884	1.00E-09	4.23E-06	732.5	0.0001	1846	1883	0.0001	0.000230986	0.0007	1933.3	2207.2	2.6	2.8	1222	1537	258	3017
2020	6	21	36	80.8	1014	30.2	334.4	7	1.3	3.9	0	2.45	2.03E-10	770	2.00E-09	1880	1880	1.00E-09	2.86E-06	718.3	0.0001	1880	1880	0.0001	0.000278571	0.0008	1923	2213.2	2.5	2.8	1365	1501	404	3270
2020	6	21	37	80.6	1013.8	32.1	329.4	7	0.9	3.3	0	1.84	2.01E-10	769.8	2.00E-09	1880	1881	6.31E-10	7.04E-06	822.4	0.0002	1880	1881	0.0001	0.0002	0.0011	1878.2	2148.4	2.4	2.5	1562	1607	360	3529
2020	6	21	38	80.2	1013.7	32.8	337.9	7	1.8	4.8	0	1.84	1.74E-10	686.9	6.31E-10	1883	1883	6.31E-10	0	668.6	0	1879.5	1870	0	0.000234286	0.0007	1924.7	2186.8	2.3	2.5	1828	2025	349	4202
2020	6	21	39	79	1013.6	33.7	330.2	7	1.1	4.3	0	1.84	1.83E-10	739	7.94E-10	1879	1886	5.01E-10	1.43E-06	721.6	0.0001	1879	1879	0.0001	0.000198571	0.0007	1887.9	2165.2	2.2	2.4	649	824	142	1615
2020	6	21	40	78.1	1013.5	34.3	330.1	7	1.1	4.5	0	1.84	1.88E-10	704	7.94E-10	1876	1881	6.31E-10	7.14E-06	739.8	0.0001	1852	1881	0.0001	0.000162857	0.0008	1874.9	2136.4	2.2	2.4	929	1073	126	2128
2020	6	21	41	77.9	1013.6	33.8	353.7	7	1.6	3.6	0	1.017	3.68E-10	723.7	1.30E-08	1880	1880	1.30E-08	2.86E-06	687.9	0.0001	1877	1877	0.0001	0.000172857	0.0008	1811.7	2165.2	2.1	2.3	1219	1249	245	2713
2020	6	21	42	77.4	1013.6	33.3	351.7	7	2.4	6.1	0	1.017	2.11E-10	780.5	7.94E-10	1879	1881	3.16E-10	7.14E-06	741.4	0.0001	1875	1881	0	9.71E-05	0.0007	1804.6	2108.8	2	2.2	1245	1295	174	2714
2020	6	21	43	77.2	1013.5	34.2	346.4	7	1.3	4	0	1.017	2.11E-10	739.6	1.00E-09	1879	1881	7.94E-10	5.63E-06	739.9	0.0001	1869	1881	0.0001	3.94E-05	0.0007	1748.9	2069.2	2	2.2	192	243	80	515
2020	6	21	44	76.8	1013.3	34.4	347.8	7	0.9	4.5	0	1.017	2.60E-10	843.2	2.00E-09	1880	1882	6.31E-10	1.13E-05	794.4	0.0001	1874	1882	0.0001	0.000243662	0.0008	1758.2	2071.6	1.9	2.1	676	879	161	1716
2020	6	21	45	76.8	1013.3	34.6	338.6	7	1.4	4.6	0	0.568	1.94E-10	722.1	6.31E-10	1879	1879	6.31E-10	1.41E-06	705.3	0.0001	1879	1879	0.0001	0.00025493	0.0008	1765.6	2041.6	1.9	2.2	128	227	38	393
2020	6	21	46	76.3	1013	37.1	333	7	0.7	3.4	0	0.568	2.04E-10	738.4	1.00E-09	1873	1878	3.16E-10	4.23E-06	738.8	0.0001	1873	1878	0	0.000187324	0.0008	1719.4	1993.6	1.9	2.1	242	369	54	665
2020	6	21	47	76.3	1013	35.1	345.6	7	1.5	4.6	0	0.568	2.35E-10	756.8	2.00E-09	1880	1882	7.94E-10	1.41E-06	653	0.0001	1865	1865	0.0001	0.000228169	0.0008	1734.6	2052.4	1.9	2.1	262	462	72	796
2020	6	21	48	76.3	1013	35.8	0.4	10	1.6	3.4	0	0.568	2.42E-10	739.8	2.00E-09	1880	1880	2.00E-09	9.86E-06	739.9	0.0002	1880	1880	0.0002	2.68E-05	0.0007	1736.5	1984	1.8	2	109	253	21	383
2020	6	21	49	76.3	1013.1	34.3	350.8	7	1.6	3.9	0	0.247	2.42E-10	790.7	1.00E-09	1848	1879	3.16E-10	8.45E-06	790.7	0.0001	1848	1879	0	2.11E-05	0.0007	1747.2	1956.4	1.8	2	61	200	18	279
2020	6	21	50	76.3	1013.1	35.1	350.8	7	1.7	4.5	0	0.247	2.54E-10	791.1	2.00E-09	1880	1884	7.94E-10	1.13E-05	791.8	0.0002	1880	1884	0.0001	0.000104225	0.0008	1677.2	1975.6	1.8	1.9	93	239	37	369
2020	6	21	51	75.9	1013.2	35.1	348	7	1.3	3.7	0	0.247	2.31E-10	757.6	1.00E-09	1877	1877	1.00E-09	7.14E-06	756.9	0.0001	1877	1877	0.0001	7.14E-05	0.0008	1725.5	1994.8	1.8	1.9	311	435	52	798
2020	6	21	52	75.4	1013.2	35.9	344.8	7	0.6	2.7	0	0.247	2.30E-10	738.6	2.00E-09	1874	1878	6.31E-10	7.04E-06	739	0.0002	1874	1878	0.0001	1.41E-06	0.0001	1661.9	1937.2	1.8	2.1	86	261	5	352
2020	6	21	53	74.7	1013.3	37.4	337.6	7	0.5	3.3	0	0.011	2.28E-10	741.1	1.00E-09	1884	1884	1.00E-09	7.14E-06	776.9	0.0001	1875	1884	0.0001	0	0	1661.2	1918	1.7	1.9	61	121	8	190
2020	6	22	1	50.4	1017.4	81.1	329.1	7	0.1	1.2	0	1.193	3.09E-10	774	2.00E-09	1881	1886	1.00E-09	1.13E-05	773.5	0.0002	1881	1886	0.0001	2.82E-06	0.0002	1339.2	1542.4	0	0	9	14	1	24
2020	6	22	2	52	1017.5	79.9	345.9	7	0.7	2.4	0	1.193	2.90E-10	758.9	1.00E-09	1873	1876	1.00E-09	8.57E-06	741	0.0001	1873	1876	0.0001	1.43E-06	0.0001	1366.4	1632.4	0	0	33	78	20	131
2020	6	22	3	54	1017.6	75.6	339.7	7	0.6	2.8	0	1.193	2.93E-10	758.1	2.00E-09	1883	1883	2.00E-09	1.71E-05	811.4	0.0003	1881	1883	0.0002	8.57E-06	0.0001	1409.7	1685.2	0	0	20	49	7	76
2020	6	22	4	58.8	1017.7	66.5	5.3	10	1.8	4.8	0	1.193	3.00E-10	810.5	2.00E-09	1882	1882	2.00E-09	1.14E-05	793.2	0.0002	1882	1882	0.0002	4.29E-06	0.0002	1448.5	1742.8	0	0	16	100	21	137
2020	6	22	5	61.9	1017.8	61.8	331	7	0.4	2.4	0	2.071	2.52E-10	741.1	1.00E-09	1875	1884	1.00E-09	5.71E-06	740.8	0.0001	1875	1884	0.0001	2.86E-06	0.0001	1519.7	1783.6	0	0.5	34	220	5	259
2020	6	22	6	63.7	1018	61.5	310.9	11	0.3	0.9	0	2.071	2.84E-10	810	1.00E-09	1834	1883	6.31E-10	5.71E-06	722.9	0.0001	1851	1879	0.0001	1.43E-06	0.0001	1550.2	1879.6	0.5	0.8	76	140	8	224
2020	6	22	7	64.9	1018.2	57.3	320.5	11	0.5	3.1	0	2.071	2.95E-10	758.6	3.00E-09	1880	1885	1.00E-09	1.14E-05	758.3	0.0003	1880	1880	0.0003	1.43E-06	0.0001	1627.3	1918	1	1.3	28	162	4	194
2020	6	22	8	65.5	1018.4	56.6	315.2	11	0.7	2.4	0	2.071	2.38E-10	722.5	1.00E-09	1834	1885	7.94E-10	1.00E-05	775.2	0.0001	1834	1886	0.0001	1.43E-06	0.0001	1639.7	1860.4	1.3	1.5	254	382	58	694
2020	6	22	9	66.6	1018.5	57.6	314.8	11	0.5	2.2	0	2.603	2.65E-10	811.3	2.00E-09	1884	1886	3.98E-10	1.14E-05	793.4	0.0002	1884	1884	0.0002	0	0	1596.7	1896.4	1.5	1.7	273	327	39	639
2020	6	22	10	66.9	1018.6	56.9	309.8	11	0.5	1.8	0	2.603	2.56E-10	808.8	1.00E-09	1873	1884	1.00E-09	1.13E-05	790.7	0.0001	1849	1884	0.0001	2.82E-06	0.0001	1603.5	1860.4	1.7	1.8	155	402	28	585
2020	6	22	11	67.3	1018.8	55.7	306.4	11	0.6	1.8	0	2.603	3.17E-10	812	3.00E-09	1880	1882	2.00E-09	1.57E-05	812.3	0.0003	1880	1882	0.0002	1.43E-06	0.0001	1555.1	1858	1.6	1.7	51	111	17	179
2020	6	22	12	67.8	1018.8	54.8	314.4	11	0.5	1.8	0	2.603	2.44E-10	741.4	1.00E-09	1867	1882	1.00E-09	8.57E-06	741.5	0.0001	1867	1886	0.0001	5.71E-06	0.0001	1552.8	1802.8	1.4	1.7	254	357	128	739
2020	6	22	18	73	1019	35	341.8	7	1	3.4	0	3.315	2.64E-10	824.7	1.00E-09	1832	1880	6.31E-10	4.23E-06	721.7	0.0001	1877	1877	0.0001	2.11E-05	0.0012	1675.2	1937.2	1.4	1.6	1212	1287	329	2828
2020	6	22	19	73.4	1019.1	34.9	336.9	7	1.1	3.3	0	3.315	2.86E-10	811.5	3.00E-09	1881	1887	5.01E-10	1.57E-05	812	0.0003	1881	1887	0.0001	1.00E-05	0.0002	1655.1	1934.8	1.5	1.7	1092	1089	287	2468
2020	6	22	20	74.8	1019.1	32.9	354.5	7	1.6	5.1	0	3.315	2.20E-10	773.5	1.00E-09	1874	1877	2.00E-10	1.41E-06	739.1	0.0001	1858	1877	0	8.45E-06	0.0001	1653.6	1918	1.6	1.7	500	539	133	1172
2020	6	22	21	75.2	1019	32.6	339.6	7	1.4	3.4	0	3.406	3.15E-10	794.1	5.00E-09	1866	1881	1.00E-09	1.41E-05	776.7	0.0005	1871	1881	0.0001	1.55E-05	0.0008	1667.9	1955.2	1.6	1.8	1619	1665	352	3636
2020	6	22	22	75.4	1019	36.4	279.1	14	0.8	2.1	0	3.406	2.19E-10	739.7	1.00E-09	1858	1877	2.51E-10	8.45E-06	774.8	0.0002	1884	1884	0.0002	2.82E-06	0.0001	1675.3	1975.6	1.7	2	1602	1855	346	3803
2020	6	22	23	75.9	1018.9	32.1	339.3	7	1.1	3	0	3.406	2.43E-10	776.4	1.00E-09	1884	1884	1.00E-09	5.71E-06	706	0.0001	1862	1884	0.0001	2.86E-06	0.0001	1646	1937.2	1.8	2.2	2281	2528	525	5334
2020	6	22	24	77.2	1019	33.7	309.4	11	0.8	2.7	0	3.406	2.35E-10	758.4	1.00E-09	1886	1886	1.00E-09	4.29E-06	757.9	0.0001	1842	1880	0.0001	1.43E-06	0.0001	1666.7	1956.4	1.8	2	1106	1215	300	2621
2020	6	22	25	80.1	1018.9	30.3	269.3	14	1	4.5	0	3.299	2.26E-10	740.2	1.00E-09	1884	1884	1.00E-09	7.04E-06	722.3	0.0001	1864	1880	0.0001	1.41E-06	0.0001	1669.5	1967.2	1.8	1.9	2057	2378	516	4951
2020	6	22	26	83.8	1018.8	28.2	296.7	4	0.9	3.1	0	3.299	2.63E-10	745.1	3.00E-09	1880	1886	5.01E-10	1.00E-05	741.1	0.0003	1880	1886	0.0001	2.86E-06	0.0002	1768.8	2033.2	1.8	2	1009	1007	224	2240
2020	6	22	27	86.5	1018.8	26.1	285.9	4	0.7	2.4	0	3.299	2.44E-10	773.9	2.00E-09	1880	1881	7.94E-10	1.13E-05	791.8	0.0002	1880	1881	0.0001	1.41E-06	0.0001	1878.6	2138.8	2.1	2.3	1423	1573	253	3249
2020	6	22	28	88.3	1018.9	23.1	315.9	11	1	3.4	0	3.299	4.48E-10	741	1.60E-08	1879	1886	6.31E-10	3.29E-05	759.2	0.0016	1879	1886	0.0001	1.43E-06	0.0001	1839.9	2167.6	2.3	2.5	1657	1700	298	3655
2020	6	22	29	89.8	1018.7	22.9	338.2	7	1.2	2.5	0	3.02	1.93E-10	786.8	1.00E-09	1886	1886	1.00E-09	5.63E-06	771.1	0.0001	1839	1886	0.0001	1.41E-06	0.0001	1830.7	2128	2.5	2.8	1532	1692	388	3612
2020	6	22	30	90.9	1018.5	22.8	299.9	4	0.6	1.6	0	3.02	1.72E-10	731.5	1.00E-09	1878	1878	1.00E-09	2.82E-06	714.6	0.0001	1882	1886	0	4.23E-06	0.0001	1834.2	2172.4	2.7	3.1	1591	1788	452	3831
2020	6	22	31	91.4	1018.4	21.9	307.4	11	0.8	3.3	0	3.02	2.00E-10	728.8	2.00E-09	1876	1886	5.01E-10	5.63E-06	730.9	0.0002	1876	1880	0.0002	1.41E-06	0.0001	1839.9	2129.2	2.8	3.2	715	749	124	1588
2020	6	22	32	92.1	1018.3	21.2	271	14	0.9	2.5	0	3.02	1.51E-10	692.8	1.00E-09	1874	1882	1.58E-10	4.23E-06	693.2	0.0001	1880	1882	0	1.41E-06	0.0001	1860.5	2107.6	2.9	3.1	1580	1645	424	3649
2020	6	22	33	91.6	1018.3	20.2	276.1	14	1.1	2.8	0	2.591	1.89E-10	761.8	2.00E-09	1880	1881	7.94E-10	7.14E-06	764.8	0.0002	1880	1881	0.0001	2.86E-06	0.0001	1828.9	2155.6	2.9	3.1	698	696	111	1505
2020	6	22	34	90.3	1018.2	20.6	291.6	4	0.9	2.7	0	2.591	1.80E-10	726.8	1.00E-09	1886	1886	1.00E-09	7.04E-06	728.4	0.0001	1886	1886	0.0001	0	0	1802.8	2090.8	3	3.2	1079	1319	260	2658
2020	6	22	35	84.9	1018.1	23.2	326.4	7	1.2	4.2	0	2.591	1.73E-10	743.7	1.00E-09	1885	1885	1.00E-09	8.45E-06	778.6	0.0001	1882	1886	0.0001	5.63E-06	0.0002	1824.6	2096.8	2.9	3.1	1806	2001	450	4257
2020	6	22	36	81.1	1018.1	25.5	313.1	11	0.8	3.6	0	2.591	1.66E-10	712.3	1.00E-09	1882	1886	7.94E-10	2.86E-06	711	0.0001	1882	1882	0.0001	0	0	1732.8	2088.4	2.9	3.1	1945	1978	271	4194
2020	6	22	37	79	1018	29.8	305.7	11	0.8	3.6	0	2.046	1.76E-10	731.5	1.00E-09	1873	1881	6.31E-10	1.00E-05	748.5	0.0001	1873	1881	0.0001	0	0	1672	1975.6	2.8	3.1	1602	1641	323	3566
2020	6	22	38	77.7	1017.9	29.4	317.5	11	0.8	2.5	0	2.046	1.94E-10	771.2	7.94E-10	1876	1881	3.98E-10	7.14E-06	771.6	0.0002	1880	1881	0	0	0	1633	1907.2	2.6	2.8	1536	1627	290	3453
2020	6	22	39	77.2	1017.9	30.5	320.7	11	0.7	2.8	0	2.046	2.42E-10	770.7	3.00E-09	1880	1882	5.01E-10	1.13E-05	788.7	0.0003	1880	1882	0.0001	0	0	1572.8	1838.8	2.4	2.6	1671	1633	386	3690
2020	6	22	40	76.8	1017.8	31.9	305.8	11	0.4	1.5	0	2.046	1.93E-10	807.6	6.31E-10	1837	1879	2.00E-10	8.57E-06	826.4	0.0001	1870	1879	0	2.86E-06	0.0001	1559.2	1829.2	2.2	2.5	1094	1245	327	2666
2020	6	22	41	76.6	1017.8	30.6	340.2	7	1.1	4.3	0	1.441	2.28E-10	771.6	1.00E-09	1857	1881	1.00E-09	9.86E-06	789.1	0.0001	1835	1881	0.0001	5.63E-06	0.0003	1504	1752.4	2.2	2.4	1208	1244	183	2635
2020	6	22	42	76.6	1017.6	31.2	356.1	7	1.6	3.9	0	1.441	2.12E-10	771.9	7.94E-10	1874	1874	7.94E-10	5.63E-06	738.4	0.0001	1845	1887	0.0001	2.82E-06	0.0001	1507.9	1830.4	2.1	2.3	1202	1207	386	2795
2020	6	22	43	76.1	1017.6	31.3	324.6	11	0.8	3.3	0	1.441	2.09E-10	704.5	1.00E-09	1845	1869	7.94E-10	1.41E-05	808.2	0.0001	1845	1885	0.0001	8.45E-06	0.0003	1479.9	1726	2	2.3	708	811	107	1626
2020	6	22	44	75.9	1017.5	31.1	345.1	7	1.3	4.3	0	1.441	2.23E-10	758.3	1.00E-09	1884	1885	3.98E-10	1.00E-05	776.3	0.0001	1881	1885	0.0001	2.86E-06	0.0002	1468.8	1723.6	1.9	2.2	1099	1277	329	2705
2020	6	22	45	75.7	1017.5	31.1	326.9	7	0.7	2.7	0	1.142	1.87E-10	686.7	6.31E-10	1854	1873	3.16E-10	4.23E-06	772.3	0.0001	1874	1879	0.0001	7.04E-06	0.0002	1444.2	1666	1.8	2	925	1227	319	2471
2020	6	22	46	76.1	1017.3	31.7	317.4	11	0.6	3.7	0	1.142	2.76E-10	792.8	1.00E-09	1854	1884	1.00E-09	1.00E-05	775.3	0.0001	1854	1881	0.0001	2.86E-06	0.0001	1422.3	1666	1.8	2	214	292	31	537
2020	6	22	47	76.3	1017.4	30.8	345.1	7	1.3	3.4	0	1.142	2.70E-10	827.7	2.00E-09	1880	1880	3.98E-10	1.00E-05	792.8	0.0002	1880	1880	0	0	0	1412.8	1649.2	1.8	1.9	329	404	122	855
2020	6	22	48	75.9	1017.3	31.6	338.2	7	0.9	3.7	0	1.142	2.16E-10	705.5	1.00E-09	1832	1880	6.31E-10	9.86E-06	774.2	0.0001	1867	1881	0.0001	1.41E-06	0.0001	1401.2	1668.4	1.8	2.1	81	292	29	402
2020	6	22	49	75	1017.1	33.5	1	10	0.6	2.8	0	0.272	2.46E-10	789.9	1.00E-09	1876	1879	7.94E-10	8.45E-06	772.7	0.0001	1876	1879	0.0001	7.04E-06	0.0002	1426.1	1649.2	1.8	2	372	496	63	931
2020	6	22	50	75.4	1017.2	32.3	347	7	1.2	3.4	0	0.272	2.00E-10	685.1	1.00E-09	1881	1881	1.00E-09	7.04E-06	754	0.0002	1873	1880	0	2.82E-06	0.0002	1410	1636	1.8	1.9	92	169	18	279
2020	6	22	51	74.3	1017.1	35.3	319.1	11	0.3	1.8	0	0.272	2.59E-10	789.8	2.00E-09	1834	1879	1.00E-09	1.13E-05	824.6	0.0002	1834	1879	0.0001	0	0	1355.4	1582	1.8	2.2	278	580	43	901
2020	6	22	52	73.8	1017.1	35.6	328.1	7	0.1	0.9	0	0.272	2.09E-10	705	1.00E-09	1869	1884	1.00E-09	7.04E-06	721.7	0.0001	1869	1884	0.0001	5.63E-06	0.0002	1329.8	1553.2	1.8	2	60	124	24	208
2020	6	22	53	73.2	1017.1	36.8	324.8	11	0.1	1.2	0	0.004	2.60E-10	773.2	2.00E-09	1839	1887	1.00E-09	1.55E-05	808.3	0.0003	1880	1887	0.0001	2.82E-06	0.0001	1326.9	1534	1.7	2	56	189	24	269
2020	6	23	1	57.2	1018.9	65.4	346.9	7	1.2	4.8	0	1.156	2.66E-10	739.4	1.00E-09	1864	1890	3.16E-10	8.45E-06	756.6	0.0001	1835	1890	0	2.82E-06	0.0001	1036.3	1246	0	0	64	166	40	270
2020	6	23	2	59.4	1019.2	58.6	2.3	10	1.9	4.5	0	1.156	3.39E-10	793.9	4.00E-09	1881	1884	1.00E-09	1.86E-05	811.7	0.0004	1881	1888	0.0001	1.14E-05	0.0002	1045.2	1226.8	0	0.2	49	103	16	168
2020	6	23	3	62.1	1019.3	62.4	352.9	7	1.7	6.1	0	1.156	2.87E-10	777.5	1.00E-09	1874	1884	1.00E-09	8.57E-06	759	0.0001	1835	1884	0.0001	1.71E-05	0.001	1057.8	1265.2	0.1	0.3	35	66	6	107
2020	6	23	4	64.2	1019.2	59.6	360	7	1.5	3.6	0	1.156	2.93E-10	759.1	2.00E-09	1879	1879	2.00E-09	7.14E-06	741.5	0.0001	1875	1877	0.0001	1.86E-05	0.0009	1154.1	1380.4	0.3	0.6	45	99	14	158
2020	6	23	5	65.5	1019.3	57.9	0.6	10	1.3	3.1	0	2.026	2.44E-10	739.9	1.00E-09	1886	1886	1.00E-09	7.04E-06	721.6	0.0001	1866	1866	0.0001	0.000115493	0.0009	1253.1	1457.2	0.7	1	292	367	44	703
2020	6	23	6	66	1019.2	57.3	356.6	7	1.6	3.3	0	2.026	2.88E-10	779.2	2.00E-09	1885	1885	2.00E-09	1.29E-05	796.1	0.0002	1885	1885	0.0002	0.000205714	0.0009	1265.4	1496.8	1.1	1.3	48	166	22	236
2020	6	23	7	67.5	1019.3	56.6	314.7	11	0.4	2.1	0	2.026	3.21E-10	794.5	2.00E-09	1881	1884	1.00E-09	1.57E-05	776.7	0.0002	1881	1882	0.0001	0.00023	0.0008	1270.7	1553.2	1.3	1.5	131	306	44	481
2020	6	23	8	68.9	1019.3	55.7	329.4	7	0.7	2.1	0	2.026	3.32E-10	808.1	4.00E-09	1881	1881	4.00E-09	9.86E-06	739.5	0.0002	1885	1885	0.0002	0.000291549	0.0008	1308.2	1534	1.6	1.8	58	137	8	203
2020	6	23	9	69.4	1019.3	53	306.6	11	0.5	2.4	0	2.565	3.35E-10	824.5	5.00E-09	1880	1887	2.51E-10	1.83E-05	807.1	0.0005	1880	1887	0	0.000238028	0.0008	1335.9	1572.4	1.8	1.9	75	222	50	347
2020	6	23	10	70	1019.1	49.8	332	7	0.8	3.4	0	2.565	2.89E-10	722.5	4.00E-09	1880	1881	6.31E-10	1.97E-05	791.4	0.0004	1880	1881	0.0002	0.000180282	0.0008	1284.2	1534	1.8	1.9	248	363	53	664
2020	6	23	11	70.7	1019.2	50	348.4	7	1.5	4.3	0	2.565	4.05E-10	808.5	8.00E-09	1880	1886	7.94E-10	2.68E-05	808.9	0.0008	1880	1886	0.0001	0.000130986	0.0008	1235.4	1493.2	1.7	1.9	247	262	70	579
2020	6	23	12	71.2	1019.2	51.7	357.8	7	1.7	3.7	0	2.565	2.62E-10	793	1.00E-09	1864	1887	5.01E-10	1.00E-05	757.9	0.0001	1887	1887	0.0001	0.000164286	0.0008	1267.7	1531.6	1.6	1.8	355	399	130	884
2020	6	23	13	71.8	1019	51.7	344.1	7	1.2	3.7	0	3.001	2.90E-10	808.5	2.00E-09	1874	1880	6.31E-10	1.13E-05	773.2	0.0002	1874	1879	0.0001	0.00016338	0.0008	1275.9	1523.2	1.6	1.8	413	447	126	986
2020	6	23	14	71.8	1019	50.5	324.5	11	0.9	3.4	0	3.001	1.15E-09	808.5	6.30E-08	1880	1880	7.13E-10	0.000102817	842.8	0.0063	1880	1880	0.0001	0.000107042	0.0008	1299.6	1550.8	1.6	1.8	513	543	110	1166
2020	6	23	15	72.1	1018.8	50.2	342.6	7	0.8	2.4	0	3.001	2.39E-10	756.5	1.00E-09	1875	1880	7.94E-10	9.86E-06	773.3	0.0001	1880	1880	0.0001	3.24E-05	0.0008	1297.9	1550.8	1.5	1.7	141	325	56	522
2020	6	23	16	73	1018.8	47.9	330.6	7	1	3.1	0	3.001	2.96E-10	791.3	2.00E-09	1881	1884	1.00E-09	1.13E-05	757.1	0.0002	1881	1884	0.0001	0.000187324	0.0008	1308.7	1553.2	1.5	1.8	865	924	377	2166
2020	6	23	17	73.8	1018.7	49	333.4	7	0.6	2.2	0	3.287	2.38E-10	756.5	2.00E-09	1883	1883	2.00E-09	9.86E-06	808.5	0.0002	1883	1887	0.0001	0.0002	0.0008	1347.3	1589.2	1.6	1.7	193	251	80	524
2020	6	23	18	74.1	1018.5	47.6	346.6	7	1.2	3	0	3.287	2.28E-10	756.5	1.00E-09	1851	1880	6.31E-10	8.45E-06	756.5	0.0001	1851	1880	0.0001	0.000153521	0.0008	1363.8	1610.8	1.6	1.8	440	498	111	1049
2020	6	23	19	75.4	1018.6	44	336.7	7	1.1	3.9	0	3.287	2.51E-10	773.6	1.00E-09	1857	1879	1.00E-09	2.68E-05	756.7	0.0013	1880	1880	0.0013	0.000308451	0.0008	1371.3	1620.4	1.7	1.9	790	807	337	1934
2020	6	23	20	76.3	1018.6	43.6	335.9	7	1.2	3.7	0	3.287	2.87E-10	860	1.00E-09	1873	1881	7.94E-10	1.69E-05	877.5	0.0001	1873	1881	0.0001	0.00021831	0.0008	1370.7	1627.6	1.8	2	576	623	112	1311
2020	6	23	21	76.8	1018.5	45	304.7	11	0.3	1.5	0	3.375	2.45E-10	741.7	2.00E-09	1881	1886	7.94E-10	5.71E-06	740.7	0.0001	1866	1886	0.0001	0.000245714	0.0008	1417	1646.8	1.9	2.1	1545	1584	321	3450
2020	6	23	22	77.7	1018.3	42.7	320.6	11	0.9	2.7	0	3.375	2.63E-10	794.3	2.00E-09	1884	1884	2.00E-09	8.57E-06	741.2	0.0001	1854	1884	0.0001	0.000302857	0.0008	1416.8	1666	1.9	2.1	1214	1419	270	2903
2020	6	23	23	79	1018.2	39.3	334.6	7	0.9	3	0	3.375	2.37E-10	786.7	1.00E-09	1882	1882	1.00E-09	1.13E-05	789.7	0.0001	1835	1882	0.0001	0.00026338	0.0008	1440.7	1726	1.9	2.1	1638	1915	389	3942
2020	6	23	24	81.7	1018	40.4	300.5	4	0.9	3.4	0	3.375	2.80E-10	794.8	2.00E-09	1881	1884	1.00E-09	1.29E-05	759.7	0.0002	1881	1884	0.0001	0.00019	0.0007	1495.1	1762	1.9	2.2	1400	1368	343	3111
2020	6	23	25	85.6	1017.8	35.1	295.8	4	0.8	2.1	0	3.28	2.02E-10	741	1.00E-09	1833	1882	2.51E-10	7.14E-06	741	0.0001	1870	1882	0	0.000241429	0.0008	1532.8	1831.6	2.1	2.3	1676	1841	468	3985
2020	6	23	26	88.7	1017.8	31.7	293.7	4	0.5	2.2	0	3.28	2.08E-10	723	7.94E-10	1879	1879	7.94E-10	4.29E-06	739.9	0.0001	1879	1879	0.0001	0.000247143	0.0007	1642.4	1915.6	2.2	2.5	917	1120	129	2166
2020	6	23	27	90.3	1017.7	26.1	301.3	4	1	4.8	0	3.28	2.17E-10	805.2	1.00E-09	1851	1871	7.94E-10	1.43E-05	859.1	0.0001	1859	1881	0	0.000201429	0.0007	1669.3	1937.2	2.4	2.6	1584	1657	266	3507
2020	6	23	28	91.8	1017.5	25.4	332.7	7	1	2.7	0	3.28	1.95E-10	732.5	2.00E-09	1880	1887	3.98E-10	4.23E-06	733.4	0.0001	1847	1887	0	0.00026338	0.0007	1675.1	1994.8	2.6	2.8	614	696	85	1395
2020	6	23	29	93.2	1017.4	25.2	319.4	11	1.1	4.5	0	2.999	1.85E-10	763.6	1.00E-09	1883	1883	1.00E-09	1.41E-05	781	0.0004	1880	1883	0.0001	0.0002	0.0006	1717.3	1984	2.8	3	530	537	85	1152
2020	6	23	30	93.6	1017.3	20.6	350.4	7	1.6	6.7	0	2.999	1.81E-10	731.2	1.00E-09	1881	1881	1.00E-09	9.86E-06	748.2	0.0001	1875	1885	0.0001	0.000208451	0.0006	1699.6	1973.2	2.9	3.1	799	836	174	1809
2020	6	23	31	94.6	1017.1	21.9	330	7	0.8	3.3	0	2.999	1.55E-10	710.4	2.00E-09	1882	1882	2.00E-09	4.29E-06	728.8	0.0001	1879	1879	0.0001	0.000204286	0.0006	1706.1	1956.4	3	3.2	778	814	140	1732
2020	6	23	32	94.8	1016.9	20	296.1	4	0.9	3.1	0	2.999	1.75E-10	814.4	1.00E-09	1858	1879	5.01E-10	1.00E-05	759.2	0.0003	1884	1884	0.0003	6.43E-05	0.0006	1670	1974.4	3	3.2	1272	1431	367	3070
2020	6	23	33	94.8	1016.7	21.2	288.5	4	1	3	0	2.574	1.55E-10	725	7.94E-10	1843	1887	3.16E-10	4.29E-06	743.7	0.0001	1843	1887	0	2.57E-05	0.0006	1649.4	1975.6	3.1	3.3	1134	1175	251	2560
2020	6	23	34	89.8	1016.7	23.1	333.1	7	1.2	3.6	0	2.574	1.63E-10	742.5	1.00E-09	1881	1881	5.01E-10	5.71E-06	737.3	0.0001	1879	1886	0.0001	1.43E-06	0.0001	1659.1	1956.4	3.2	3.4	421	564	85	1070
2020	6	23	35	85.6	1016.5	26.5	329.4	7	0.8	2.8	0	2.574	1.50E-10	704	1.00E-09	1884	1884	1.00E-09	5.63E-06	685	0.0001	1884	1884	0.0001	1.97E-05	0.0007	1602.8	1879.6	3.1	3.4	626	729	131	1486
2020	6	23	36	83.3	1016.3	28.6	326.3	7	1.1	4.9	0	2.574	2.01E-10	722.4	3.00E-09	1884	1884	3.00E-09	1.14E-05	739.9	0.0003	1884	1884	0.0003	5.57E-05	0.0008	1516.3	1774	3.1	3.3	577	667	134	1378
2020	6	23	37	82.2	1016.2	29.4	339.2	7	1.5	4.9	0	2.064	2.22E-10	733.4	3.00E-09	1876	1884	2.00E-09	7.14E-06	767.3	0.0001	1882	1884	0.0001	3.71E-05	0.0008	1476.2	1752.4	2.8	3.1	974	1015	182	2171
2020	6	23	39	81.5	1016.2	29.9	344.2	7	1.2	3.1	0	2.064	1.82E-10	731.7	7.94E-10	1833	1880	7.94E-10	7.04E-06	733.4	0.0001	1839	1880	0.0001	1.97E-05	0.0008	1425.2	1678	2.7	3	2308	2580	514	5402
2020	6	23	40	80.8	1016	31.5	299.4	4	0.9	4.5	0	2.064	1.87E-10	734.7	7.94E-10	1883	1886	6.31E-10	9.86E-06	787.9	0.0001	1882	1886	0.0001	4.23E-06	0.0002	1387.2	1630	2.5	2.8	1522	1600	353	3475
2020	6	23	41	80.1	1015.8	31.1	319.5	11	0.7	3.1	0	1.458	1.97E-10	752.3	1.00E-09	1873	1875	5.01E-10	8.57E-06	769.9	0.0001	1847	1875	0.0001	5.71E-06	0.0001	1362.7	1600	2.4	2.7	1443	1528	342	3313
2020	6	23	42	79.7	1015.8	31.5	322.9	11	0.9	4	0	1.458	1.72E-10	718.3	6.31E-10	1855	1877	2.51E-10	2.82E-06	720.4	0.0001	1845	1877	0	2.82E-06	0.0002	1303.5	1572.4	2.4	2.7	794	757	108	1659
2020	6	23	43	79.2	1015.7	32.9	314.8	11	0.7	4.2	0	1.458	2.34E-10	788.9	1.00E-09	1841	1882	1.00E-09	9.86E-06	771.8	0.0001	1854	1882	0.0001	0	0	1284	1516	2.4	2.7	1077	1219	244	2540
2020	6	23	44	78.8	1015.4	30.4	315.5	11	0.6	3.4	0	1.458	2.23E-10	774.3	1.00E-09	1875	1886	3.98E-10	9.86E-06	755.6	0.0001	1875	1884	0.0001	1.97E-05	0.0009	1235	1495.6	2.2	2.4	961	1079	226	2266
2020	6	23	45	78.8	1015.3	30.8	329.8	7	0.9	4.8	0	1.157	2.17E-10	737.4	1.00E-09	1858	1885	1.00E-09	1.41E-06	702.3	0.0001	1839	1875	0	4.23E-06	0.0002	1263.5	1483.6	2.2	2.4	4163	4469	991	9623
2020	6	23	46	79	1015.1	29.4	317.1	11	0.6	3.9	0	1.157	2.25E-10	757.1	1.00E-09	1854	1884	1.00E-09	1.14E-05	776	0.0001	1886	1886	0.0001	4.29E-06	0.0002	1235.7	1474	2.2	2.5	212	342	26	580
2020	6	23	47	79.2	1015	29.3	351.9	7	1	3.9	0	1.157	2.25E-10	757	1.00E-09	1880	1886	7.94E-10	8.45E-06	757.3	0.0001	1870	1886	0.0001	7.04E-06	0.0004	1202.9	1468	2.1	2.3	678	867	247	1792
2020	6	23	48	78.6	1014.7	29.9	324.7	11	0.6	2.8	0	1.157	2.23E-10	739.3	1.00E-09	1873	1882	1.00E-09	8.45E-06	740	0.0001	1873	1882	0.0001	1.41E-06	0.0001	1233.4	1464.4	2.2	2.5	490	601	121	1212
2020	6	23	49	78.1	1014.6	30.4	317	11	0.5	2.7	0	0.28	2.30E-10	791.5	1.00E-09	1881	1881	1.00E-09	8.45E-06	806.7	0.0001	1841	1880	0	5.63E-06	0.0002	1181	1438	2.1	2.4	522	547	179	1248
2020	6	23	50	77.7	1014.6	32.6	321.5	11	0.5	3.3	0	0.28	2.62E-10	860.2	1.00E-09	1874	1884	1.00E-09	7.04E-06	722	0.0001	1862	1881	0.0001	9.86E-06	0.0003	1176.1	1427.2	2.1	2.2	270	366	64	700
2020	6	23	51	77.4	1014.5	32.4	320.9	11	0.4	3.6	0	0.28	1.94E-10	700.1	1.00E-09	1858	1880	7.94E-10	8.45E-06	770.3	0.0001	1880	1885	0.0001	1.41E-05	0.0004	1202.9	1417.6	2	2.3	229	392	46	667
2020	6	23	52	77.4	1014.5	32	338.3	7	0.5	1.9	0	0.28	2.21E-10	721.3	1.00E-09	1842	1881	1.00E-09	5.63E-06	704.4	0.0001	1842	1864	0.0001	5.63E-06	0.0002	1205.9	1387.6	2.1	2.4	94	216	49	359
2020	6	23	53	76.3	1014.5	34.9	313.2	11	0	1	0	0.004	2.17E-10	755.2	1.00E-09	1833	1875	7.94E-10	9.86E-06	790.3	0.0001	1875	1875	0.0001	2.82E-06	0.0001	1140.7	1397.2	2	2.4	66	216	22	304
2020	6	24	1	56.8	1015.1	68.5	306.6	11	0	0.1	0	1.126	3.89E-10	826	4.00E-09	1881	1881	4.00E-09	2.25E-05	843.1	0.0004	1881	1881	0.0004	7.04E-06	0.0002	924.8	1121.2	0	0.1	56	132	54	242
2020	6	24	2	58.3	1015.2	68.5	277.5	14	0.2	1.5	0	1.126	2.60E-10	722.6	1.00E-09	1872	1883	1.00E-09	9.86E-06	756.9	0.0001	1841	1883	0.0001	1.13E-05	0.0004	913	1115.2	0.1	0.2	24	144	36	204
2020	6	24	3	61.3	1015	66.8	355	7	1.6	5.2	0	1.126	2.60E-10	741.6	1.00E-09	1885	1886	1.00E-09	8.57E-06	740.9	0.0002	1873	1886	0.0001	1.00E-05	0.0002	897.7	1118.8	0.1	0.5	48	102	20	170
2020	6	24	4	64.9	1015.1	60.8	355.4	7	1.3	3.6	0	1.126	2.94E-10	775.9	2.00E-09	1877	1885	7.94E-10	1.14E-05	776	0.0002	1877	1886	0.0001	1.29E-05	0.0006	946.1	1169.2	0.3	0.6	85	186	52	323
2020	6	24	5	65.8	1015	56.4	340.7	7	1.1	3	0	2.041	2.89E-10	776.7	1.00E-09	1884	1884	1.00E-09	1.00E-05	758.7	0.0001	1856	1881	0.0001	4.29E-06	0.0001	985.7	1214.8	0.6	0.8	98	220	18	336
2020	6	24	6	67.1	1014.9	54.7	343.7	7	1.3	5.4	0	2.041	5.37E-10	757	2.00E-08	1880	1880	2.00E-08	9.86E-06	756.6	0.0001	1840	1885	0.0001	5.63E-06	0.0002	1032.1	1225.6	0.9	1.2	18	89	3	110
2020	6	24	7	67.8	1015	54.1	254.2	6	0.7	2.1	0	2.041	2.48E-10	756.8	1.00E-09	1878	1886	3.98E-10	1.13E-05	773.1	0.0001	1830	1885	0.0001	2.25E-05	0.0006	1053.8	1265.2	1.3	1.6	49	173	42	264
2020	6	24	8	69.1	1015	52.9	227	12	0.4	2.1	0	2.041	6.74E-10	740	3.20E-08	1880	1882	7.94E-10	5.07E-05	740.2	0.0032	1880	1880	0.0001	4.23E-06	0.0002	1072.7	1284.4	1.5	1.7	9	57	0	66
2020	6	24	9	70.2	1015	51.1	325.5	11	0.3	2.2	0	2.463	2.31E-10	773.9	1.00E-09	1877	1879	6.31E-10	2.82E-06	705.1	0.0001	1849	1879	0.0001	1.13E-05	0.0002	1095	1303.6	1.8	2	53	168	19	240
2020	6	24	10	71.2	1015	49.3	327.4	7	0.5	2.4	0	2.463	2.11E-10	720.9	1.00E-09	1882	1882	1.00E-09	7.04E-06	738.5	0.0001	1857	1883	0.0001	8.17E-05	0.0009	1088.1	1322.8	1.9	2	158	255	64	477
2020	6	24	11	72.3	1014.9	49.3	323.5	11	0.3	1.2	0	2.463	2.22E-10	721.1	1.00E-09	1845	1880	1.00E-09	9.86E-06	739.2	0.0003	1881	1883	0	6.48E-05	0.001	1054.1	1265.2	1.8	2	36	151	25	212
2020	6	24	12	73.2	1014.8	49.9	327.9	7	0.5	2.4	0	2.463	2.14E-10	705.5	1.00E-09	1881	1886	6.31E-10	1.00E-05	794.3	0.0001	1875	1886	0.0001	8.14E-05	0.001	1065.7	1320.4	1.7	1.9	178	241	47	466
2020	6	24	13	73.9	1014.7	47.6	326.2	11	0.7	3	0	2.908	2.01E-10	704.9	7.94E-10	1879	1879	7.94E-10	8.45E-06	756.9	0.0001	1879	1879	0.0001	5.63E-05	0.001	1114.5	1360	1.8	1.9	94	160	10	264
2020	6	24	14	74.5	1014.8	47	316.2	11	0.6	2.4	0	2.908	2.16E-10	705	1.00E-09	1886	1886	1.00E-09	8.45E-06	722.6	0.0002	1879	1886	0.0001	0.000102817	0.001	1114.5	1322.8	1.8	1.9	479	469	66	1014
2020	6	24	15	74.7	1014.7	47.1	335	7	1.2	3.9	0	2.908	2.39E-10	790.3	1.00E-09	1883	1886	1.00E-09	7.04E-06	773.3	0.0001	1839	1886	0.0001	8.87E-05	0.001	1130	1358.8	1.8	1.9	30	171	5	206
2020	6	24	16	75	1014.6	47.6	335.3	7	0.7	2.2	0	2.908	2.51E-10	807	1.00E-09	1854	1875	6.31E-10	9.86E-06	789	0.0001	1837	1875	0.0001	8.59E-05	0.001	1124.3	1349.2	1.8	2	162	272	34	468
2020	6	24	17	76.3	1014.4	44.2	1.9	10	1	2.7	0	3.109	3.02E-10	857	2.00E-09	1854	1887	1.00E-09	1.41E-05	809.4	0.0002	1854	1887	0.0001	5.77E-05	0.0009	1153.4	1397.2	1.8	1.9	147	204	80	431
2020	6	24	18	76.6	1014.3	44.7	342.4	7	1	3.7	0	3.109	3.15E-10	808.8	5.00E-09	1881	1887	1.00E-09	1.55E-05	774.5	0.0005	1881	1887	0.0001	3.10E-05	0.0007	1170.3	1418.8	1.8	2	253	367	9	629
2020	6	24	19	77.9	1014.3	42.6	305.4	11	0.4	2.1	0	3.109	7.92E-10	773.7	4.00E-08	1880	1883	6.31E-10	7.04E-05	774.3	0.004	1880	1883	0.0001	4.51E-05	0.0009	1179.8	1426	1.9	2.1	301	470	54	825
2020	6	24	20	79.3	1014.2	39.2	333.6	7	0.6	3	0	3.109	2.59E-10	774.2	2.00E-09	1884	1886	1.00E-09	9.86E-06	757.4	0.0002	1884	1886	0.0001	6.34E-05	0.0009	1209	1438	1.9	2.3	361	443	56	860
2020	6	24	21	80.6	1013.9	40.2	325.1	11	0.6	2.1	0	3.21	1.20E-09	790.9	5.00E-08	1880	1882	1.00E-09	0.000108451	826.3	0.005	1880	1882	0.0001	3.66E-05	0.0009	1239.6	1502.8	2	2.3	1169	1225	255	2649
2020	6	24	22	82.2	1014	41.5	282.8	4	0.7	2.2	0	3.21	2.11E-10	703.6	2.00E-09	1879	1879	2.00E-09	1.13E-05	790	0.0002	1879	1889	0	1.27E-05	0.0008	1246.3	1474	2.1	2.4	577	851	112	1540
2020	6	24	23	83.5	1013.8	40.1	316.2	11	0.5	1.9	0	3.21	2.61E-10	756.6	3.00E-09	1880	1885	7.94E-10	1.55E-05	790.9	0.0003	1880	1885	0.0001	8.45E-06	0.0002	1251	1514.8	2.2	2.4	1234	1523	344	3101
2020	6	24	24	84.6	1013.7	39.7	328.7	7	0.7	3	0	3.21	2.67E-10	772.2	3.00E-09	1880	1881	1.00E-09	1.27E-05	773.7	0.0001	1879	1881	0.0001	3.80E-05	0.0009	1320.2	1534	2.3	2.6	1251	1360	179	2790
2020	6	24	25	88	1013.6	33.1	329.1	7	0.8	3.4	0	2.656	2.41E-10	719.1	5.00E-09	1880	1887	6.31E-10	4.23E-06	685.1	0.0001	1878	1878	0.0001	3.66E-05	0.0009	1288.5	1553.2	2.4	2.7	1086	1277	241	2604
2020	6	24	26	91	1013.5	32.8	282.9	4	0.5	1.8	0	2.656	2.49E-10	718.4	5.00E-09	1880	1880	5.00E-09	1.41E-05	753.7	0.0005	1880	1884	0.0001	5.63E-06	0.0003	1432.7	1704.4	2.5	2.7	520	562	79	1161
2020	6	24	27	92.8	1013.4	27.7	305.8	11	0.2	1.5	0	2.656	2.00E-10	753.6	1.00E-09	1857	1875	6.31E-10	2.82E-06	651.5	0.0001	1870	1870	0.0001	9.86E-06	0.0002	1507.1	1752.4	2.8	3	1098	1250	219	2567
2020	6	24	28	93.4	1013.2	27.2	302.9	4	0.5	2.1	0	2.656	1.77E-10	749.3	7.94E-10	1856	1878	5.01E-10	6.34E-06	731.5	0.0001	1878	1878	0.0001	1.13E-05	0.0005	1493.1	1800.4	2.9	3.2	725	867	177	1769
2020	6	24	29	93.2	1013.1	20.4	331.8	7	0.9	4.2	0	3.077	2.07E-10	778.1	2.00E-09	1884	1884	2.00E-09	9.86E-06	758.7	0.0002	1884	1884	0.0002	1.97E-05	0.0007	1507.6	1829.2	3	3.2	3078	3332	609	7019
2020	6	24	30	92.8	1013	22.8	321.9	11	0.6	2.4	0	3.077	2.02E-10	758.2	2.00E-09	1881	1881	2.00E-09	9.86E-06	745.2	0.0001	1847	1881	0.0001	8.17E-05	0.0007	1481.8	1726	3.1	3.3	388	473	56	917
2020	6	24	31	91.9	1012.9	23.6	296	4	0.1	1.2	0	3.077	1.80E-10	765	6.31E-10	1849	1884	6.31E-10	8.57E-06	736.8	0.0001	1880	1884	0.0001	4.43E-05	0.0007	1433.9	1706.8	3.1	3.3	559	823	164	1546
2020	6	24	32	92.5	1012.8	16.9	334.5	7	0.7	2.5	0	3.077	1.98E-10	756.4	1.00E-09	1854	1880	1.00E-09	1.13E-05	756.2	0.0001	1854	1880	0.0001	5.92E-05	0.0008	1444.3	1726	3	3.3	690	846	139	1675
2020	6	24	33	94.3	1012.7	21.6	348.3	7	1.3	2.7	0	2.053	2.22E-10	758.4	4.00E-09	1880	1880	4.00E-09	1.71E-05	760.7	0.0006	1880	1884	0.0001	4.71E-05	0.0007	1429.6	1687.6	3.1	3.3	1612	1797	503	3912
2020	6	24	34	94.3	1012.4	23	324.2	11	0.7	2.2	0	2.053	1.80E-10	760.8	1.00E-09	1873	1883	6.31E-10	7.14E-06	746.3	0.0001	1838	1883	0.0001	1.57E-05	0.0007	1406	1723.6	3.1	3.3	565	624	52	1241
2020	6	24	35	90.3	1012.3	23	312.4	11	0.8	2.5	0	2.053	1.66E-10	734.9	1.00E-09	1879	1885	6.31E-10	7.14E-06	754.9	0.0001	1856	1884	0.0001	6.86E-05	0.0007	1444.4	1764.4	3.2	3.4	1484	1550	292	3326
2020	6	24	36	87.4	1012	26.1	322.3	11	0.6	2.5	0	2.053	2.43E-10	774.4	4.00E-09	1880	1887	7.94E-10	1.14E-05	740.9	0.0004	1880	1887	0.0001	0.00014	0.0009	1370.4	1686.4	3.2	3.5	3122	3258	941	7321
2020	6	24	37	85.5	1011.9	27.7	260.5	14	0.6	1.6	0	1.798	1.82E-10	740.1	2.00E-09	1866	1881	6.31E-10	7.14E-06	697.8	0.0002	1866	1869	0.0001	0.000152857	0.0009	1284.4	1553.2	3.1	3.3	1023	1092	245	2360
2020	6	24	38	84.4	1011.7	27.6	229.1	12	1.1	3	0	1.798	1.83E-10	760.3	1.00E-09	1880	1881	1.00E-09	2.86E-06	685.2	0.0001	1839	1877	0	0.000205714	0.0009	1219.7	1495.6	2.9	3.2	954	1240	200	2394
2020	6	24	39	84.4	1011.4	28.2	256.3	6	0.3	1.2	0	1.798	1.96E-10	769.3	1.00E-09	1833	1887	1.00E-09	8.57E-06	749.4	0.0001	1849	1880	0.0001	0.000248571	0.0009	1165.5	1436.8	2.8	3.1	1538	1738	468	3744
2020	6	24	40	84	1011.1	28.7	235.1	12	0.5	2.2	0	1.798	1.71E-10	716.9	1.00E-09	1879	1879	1.00E-09	8.45E-06	752	0.0001	1879	1881	0.0001	0.000308451	0.0009	1164.3	1403.2	2.8	3.2	1385	1526	445	3356
2020	6	24	41	84.2	1010.9	28.3	276.8	14	0.2	1.9	0	1.282	2.10E-10	782.7	1.00E-09	1855	1884	5.01E-10	7.14E-06	733.5	0.0001	1884	1884	0.0001	0.00024	0.001	1138.9	1435.6	2.8	3.1	671	799	171	1641
2020	6	24	42	82.6	1010.8	28.9	294.7	4	0.1	1	0	1.282	4.36E-10	766	1.60E-08	1880	1880	1.60E-08	3.38E-05	769.2	0.0016	1880	1880	0.0016	0.000267606	0.0009	1116.1	1358.8	2.7	3	283	502	66	851
2020	6	24	43	82.2	1010.6	29.4	313	11	0.1	0.9	0	1.282	2.48E-10	751.3	2.00E-09	1880	1880	2.00E-09	1.71E-05	803.8	0.0002	1880	1880	0.0002	0.000228571	0.001	1068	1325.2	2.6	2.9	894	1158	146	2198
2020	6	24	44	82.4	1010.5	28.8	307.2	11	0.2	1.6	0	1.282	2.01E-10	753.7	1.00E-09	1875	1881	6.31E-10	9.86E-06	771.7	0.0001	1881	1887	0.0001	0.000233803	0.001	1074.5	1322.8	2.5	2.8	748	1405	148	2301
2020	6	24	45	81.9	1010.4	27.2	251.7	6	0.6	1.8	0	1.097	2.66E-10	756.5	4.00E-09	1888	1888	4.00E-09	4.29E-06	704.4	0.0001	1878	1878	0.0001	0.000287143	0.001	1059.7	1265.2	2.5	2.8	290	512	60	862
2020	6	24	46	81.7	1010.2	27.9	303.6	4	0.2	1.8	0	1.097	2.43E-10	755	2.00E-09	1869	1887	7.94E-10	1.13E-05	772.4	0.0002	1884	1887	0.0001	0.000202817	0.001	1075.4	1266.4	2.4	2.6	333	414	58	805
2020	6	24	47	80.1	1010.1	29.4	234.5	12	0.2	1.3	0	1.097	5.72E-10	842.6	1.60E-08	1880	1885	3.98E-10	3.38E-05	773	0.0016	1880	1884	0.0001	0.000147887	0.001	1039.3	1226.8	2.3	2.5	328	392	23	743
2020	6	24	48	79.2	1010	29.2	237.4	6	0	0.1	0	1.097	2.26E-10	738.1	1.00E-09	1867	1880	7.94E-10	8.45E-06	754.9	0.0001	1867	1879	0.0001	0.000239437	0.001	1038.2	1225.6	2.2	2.4	52	178	17	247
2020	6	24	49	78.8	1009.9	29.3	237.1	6	0	0	0	0.194	2.29E-10	789.5	2.00E-09	1884	1884	2.00E-09	9.86E-06	773.1	0.0002	1884	1884	0.0002	0.000240845	0.0011	982.7	1218.4	2.2	2.4	464	655	111	1230
2020	6	24	50	79.2	1009.8	29	235.4	12	0	0.1	0	0.194	2.20E-10	754.6	1.00E-09	1841	1885	1.00E-09	8.45E-06	755.1	0.0001	1833	1885	0.0001	0.000321127	0.0011	970.8	1188.4	2.1	2.3	210	344	33	587
2020	6	24	51	79	1009.7	29.2	258.9	14	0	0	0	0.194	2.14E-10	723.1	1.00E-09	1879	1879	7.94E-10	5.71E-06	722.9	0.0001	1879	1879	0.0001	0.000331429	0.0011	983.2	1214.8	2.1	2.3	219	395	140	754
2020	6	24	52	78.6	1009.8	32.1	312.3	11	0	0	0	0.194	2.71E-10	755.2	3.00E-09	1880	1881	3.00E-09	1.13E-05	773.1	0.0003	1880	1881	0.0003	0.000238028	0.0011	961.7	1214.8	2.1	2.4	307	480	153	940
2020	6	24	53	77.2	1010	37.4	302.4	4	0	0.6	0	0.003	2.53E-10	805.9	2.00E-09	1854	1876	7.94E-10	1.13E-05	806.2	0.0002	1854	1876	0.0001	0.000188732	0.001	947.4	1166.8	2	2.3	240	388	158	786
2020	6	25	1	62.2	1012.8	63.8	311.3	11	0	0	0	0.542	2.73E-10	794.6	1.00E-09	1878	1885	6.31E-10	9.86E-06	778.2	0.0001	1878	1885	0.0001	2.82E-05	0.0011	846.3	1054	0.4	0.6	29	75	13	117
2020	6	25	2	63	1013	63.2	312.2	11	0	0.1	0	0.542	2.86E-10	808	1.00E-09	1869	1886	7.94E-10	1.83E-05	825.3	0.0004	1884	1884	0.0001	7.04E-06	0.0002	848.7	1051.6	0.6	1	31	80	5	116
2020	6	25	3	63.5	1012.8	62	308.4	11	0	0.1	0	0.542	2.67E-10	736.7	1.00E-09	1857	1884	1.00E-09	9.86E-06	754	0.0001	1848	1884	0.0001	2.96E-05	0.0011	836.8	1034.8	0.7	0.9	64	174	40	278
2020	6	25	4	64.6	1012.9	61.5	236.4	6	0	0.6	0	0.542	2.53E-10	739.7	7.94E-10	1839	1887	7.94E-10	1.13E-05	774.3	0.0001	1858	1887	0.0001	1.83E-05	0.001	845.1	1051.6	0.7	0.8	32	67	24	123
2020	6	25	5	64.4	1012.9	60.9	285.4	4	0	0	0	1.42	3.76E-10	774.9	4.00E-09	1888	1888	4.00E-09	1.69E-05	758	0.0004	1888	1888	0.0004	5.77E-05	0.0011	853.8	1070.8	0.8	1	46	111	17	174
2020	6	25	6	65.1	1013	59.5	248	6	0	0.6	0	1.42	2.74E-10	790.2	1.00E-09	1835	1876	7.94E-10	1.41E-05	807.5	0.0001	1841	1886	0.0001	6.48E-05	0.0011	894.1	1081.6	0.8	1.1	55	175	48	278
2020	6	25	7	67.6	1013.1	58.4	240.4	6	0	0.3	0	1.42	3.61E-10	791	5.00E-09	1881	1887	6.31E-10	2.11E-05	791	0.0005	1881	1887	0.0001	1.69E-05	0.001	905.8	1102	1	1.2	79	148	46	273
2020	6	25	8	68.5	1013.2	55.4	311	11	0	0.1	0	1.42	2.10E-10	669.8	1.00E-09	1839	1839	1.00E-09	9.86E-06	756.6	0.0001	1875	1875	0.0001	5.63E-06	0.0002	900.1	1111.6	1.2	1.4	21	86	5	112
2020	6	25	9	69.1	1013.3	53.8	323.2	11	0.2	1.5	0	1.891	2.58E-10	774.4	2.00E-09	1880	1882	3.16E-10	8.45E-06	757	0.0002	1836	1882	0	4.08E-05	0.001	866	1072	1.2	1.4	174	297	91	562
2020	6	25	10	69.6	1013.5	56	343.9	7	0	0.6	0	1.891	2.43E-10	739.7	1.00E-09	1852	1882	3.98E-10	8.45E-06	792.3	0.0001	1852	1882	0	2.82E-05	0.001	899.5	1111.6	1.3	1.4	31	113	8	152
2020	6	25	11	72.3	1013.6	52.4	317.6	11	0.4	3.3	0	1.891	2.51E-10	774.9	1.00E-09	1868	1886	1.00E-09	1.97E-05	809.4	0.0006	1888	1888	0.0006	1.41E-05	0.001	883.2	1128.4	1.4	1.6	355	391	188	934
2020	6	25	12	73.8	1013.7	48.4	355.4	7	2.3	4.5	0	1.891	2.18E-10	688	1.00E-09	1879	1879	1.00E-09	8.45E-06	739.5	0.0001	1836	1885	0.0001	3.10E-05	0.001	887.3	1099.6	1.5	1.6	136	218	50	404
2020	6	25	13	75	1013.7	45.9	339.8	7	1	3.1	0	2.906	2.65E-10	773.6	1.00E-09	1836	1879	1.00E-09	1.41E-05	825.9	0.0001	1836	1881	0.0001	4.51E-05	0.001	914.9	1147.6	1.6	1.8	736	871	218	1825
2020	6	25	14	75.4	1013.9	44.4	330.1	7	1.1	4.6	0	2.906	2.27E-10	756.2	1.00E-09	1854	1879	5.01E-10	3.94E-05	721.9	0.0025	1880	1880	0.0025	6.06E-05	0.001	929.9	1147.6	1.7	1.8	336	428	41	805
2020	6	25	15	74.5	1014.1	45.4	325.7	11	0.7	2.5	0	2.906	2.40E-10	757.3	1.00E-09	1854	1886	3.16E-10	4.23E-06	687.7	0.0001	1871	1880	0.0001	6.20E-05	0.001	923.9	1130.8	1.7	1.9	85	262	34	381
2020	6	25	16	75.2	1014.3	46.3	324.9	11	1	3.3	0	2.906	2.64E-10	739.5	3.00E-09	1884	1884	3.00E-09	2.82E-06	670.1	0.0001	1884	1884	0.0001	6.90E-05	0.0011	914.8	1130.8	1.7	1.9	101	184	60	345
2020	6	25	17	76.8	1014.3	41.8	355.2	7	1.7	5.2	0	2.471	3.65E-10	859.9	6.00E-09	1884	1884	6.00E-09	1.41E-05	807.7	0.0001	1845	1884	0.0001	8.03E-05	0.0011	920.7	1170.4	1.7	1.9	104	211	58	373
2020	6	25	18	77.7	1014.3	39.5	356.5	7	2.7	6.6	0	2.471	3.26E-10	739.7	8.00E-09	1880	1881	7.94E-10	2.11E-05	774.8	0.0008	1880	1881	0.0001	0.00011831	0.001	919.3	1147.6	1.8	2	174	254	32	460
2020	6	25	19	79.2	1014.2	37.7	346.3	7	2.8	6.4	0	2.471	1.85E-10	687.6	6.31E-10	1883	1883	6.31E-10	8.45E-06	773.6	0.0002	1874	1883	0.0001	7.32E-05	0.0011	964.8	1147.6	1.9	2	736	810	283	1829
2020	6	25	20	78.6	1014.4	38.2	351.3	7	3.2	6.3	0	2.471	1.83E-10	708	6.31E-10	1854	1881	6.31E-10	1.13E-05	777.2	0.0002	1873	1882	0.0001	2.11E-05	0.0008	917.8	1166.8	1.9	2.1	263	349	60	672
2020	6	25	21	78.4	1014.6	40.6	335	7	2.4	7.3	0	2.548	2.25E-10	757.6	1.00E-09	1879	1884	3.16E-10	5.63E-06	740.1	0.0001	1853	1884	0	0.000143662	0.0011	913.1	1147.6	1.9	2.1	1068	1186	328	2582
2020	6	25	22	77.5	1014.8	39.3	339.9	7	3.1	7.9	0	2.548	2.36E-10	790.4	1.00E-09	1866	1884	1.00E-09	7.04E-06	722.7	0.0001	1866	1884	0.0001	9.86E-05	0.001	923.6	1150	1.9	2	3363	3456	901	7720
2020	6	25	23	78.3	1014.9	36	348.8	7	3.4	8.7	0	2.548	1.12E-09	806.2	6.30E-08	1880	1884	7.94E-10	9.72E-05	790.3	0.0063	1880	1884	0.0001	0.000153521	0.0011	929.9	1158.4	1.9	2	1548	1609	427	3584
2020	6	25	24	78.3	1014.9	38.7	340.1	7	3.2	8.7	0	2.548	1.15E-09	877.1	6.30E-08	1880	1884	1.00E-09	0.000102817	808.7	0.0063	1880	1884	0.0001	0.000159155	0.0011	897.2	1128.4	1.9	2.1	298	447	77	822
2020	6	25	25	78.6	1015.2	37	327	7	2.4	6.7	0	2.927	2.62E-10	791.6	2.00E-09	1880	1884	6.31E-10	1.41E-05	808.5	0.0002	1880	1884	0.0001	9.86E-06	0.0002	917.1	1121.2	1.9	2	659	800	176	1635
2020	6	25	26	80.8	1015.2	36.6	340.2	7	3.6	8.5	0	2.927	2.17E-10	756	1.00E-09	1877	1887	2.51E-10	7.04E-06	739.7	0.0001	1876	1887	0	0.000159155	0.0011	918	1169.2	1.9	2.1	431	494	88	1013
2020	6	25	27	81	1015.4	34.5	335.6	7	3.1	5.4	0	2.927	2.10E-10	704.8	1.00E-09	1875	1880	1.00E-09	5.63E-06	722.3	0.0001	1865	1884	0.0001	0.000167606	0.0011	982.3	1180	2	2.2	2221	2801	404	5426
2020	6	25	28	77	1016	37.9	333.8	7	3.1	7.9	0	2.927	2.05E-10	721.7	1.00E-09	1869	1877	6.31E-10	1.27E-05	806.2	0.0003	1880	1880	0.0003	0.00021831	0.0011	905.8	1166.8	2	2.2	62	154	11	227
2020	6	25	29	75.6	1016.3	38.8	332.4	7	2.9	8.4	0	2.981	2.01E-10	739.8	7.94E-10	1879	1885	5.01E-10	5.71E-06	721.7	0.0002	1874	1876	0.0001	0.000361429	0.0019	867.6	1073.2	1.9	2	59	89	16	164
2020	6	25	30	78.6	1016.2	34.4	347.5	7	4.8	10.6	0	2.981	2.49E-10	757.9	2.00E-09	1882	1883	1.00E-09	1.00E-05	740.6	0.0002	1882	1883	0.0001	0.00032	0.0012	901.5	1150	1.9	2	1336	1379	236	2951
2020	6	25	31	80.6	1016.1	33.1	334.5	7	4.1	10.6	0	2.981	2.34E-10	757.4	1.00E-09	1857	1882	1.00E-09	1.43E-05	827.4	0.0002	1877	1882	0.0001	0.00027	0.0011	930	1175.2	1.9	2.1	945	964	284	2193
2020	6	25	32	81.9	1015.3	33.8	348.3	7	3.8	9.3	0	2.981	3.27E-10	739.5	1.00E-08	1880	1889	2.51E-10	4.29E-06	720.9	0.0001	1860	1860	0.0001	0.000437143	0.0011	926.4	1150	2	2.1	1190	1233	368	2791
2020	6	25	33	83.3	1015.3	31.4	354.3	7	3.1	6.6	0	2.572	2.70E-10	755.1	4.00E-09	1884	1884	4.00E-09	1.00E-05	756.6	0.0002	1881	1881	0.0001	0.000345714	0.0011	932.8	1166.8	2.1	2.3	1600	1576	346	3522
2020	6	25	34	82	1015	31.8	356.4	7	4.3	9.5	0	2.572	2.22E-10	776.2	1.00E-09	1884	1888	5.01E-10	8.57E-06	759.4	0.0001	1880	1888	0.0001	0.000325714	0.0013	919.6	1157.2	2.2	2.3	1273	1373	331	2977
2020	6	25	35	77.7	1014.8	35.6	355.3	7	3.4	7.8	0	2.572	2.82E-10	756.6	6.00E-09	1880	1885	6.31E-10	1.29E-05	721.7	0.0006	1880	1886	0.0001	0.000407143	0.0012	936.2	1151.2	2.2	2.4	1804	1974	329	4107
2020	6	25	36	75.7	1014.7	37.2	350.1	7	2.5	5.4	0	2.572	3.59E-10	772.9	8.00E-09	1880	1885	1.00E-09	9.86E-06	738.6	0.0002	1878	1885	0.0001	0.000429577	0.0016	889.9	1092.4	2.2	2.3	1980	1972	402	4354
2020	6	25	37	75	1014.7	42.2	334.2	7	2	5.1	0	1.869	1.10E-09	738.6	6.30E-08	1880	1886	7.94E-10	3.52E-05	755.7	0.002	1880	1887	0.0001	0.000340845	0.0017	839.9	1070.8	2.1	2.2	2409	2514	571	5494
2020	6	25	38	74.3	1014.4	40.5	325.7	11	1.3	4.2	0	1.869	3.26E-10	771.8	5.00E-09	1881	1886	2.00E-09	1.13E-05	773.7	0.0002	1886	1886	0.0002	0.000377465	0.0012	815.8	1013.2	2	2.1	2599	2989	618	6206
2020	6	25	39	73.8	1014.3	38.3	307.3	11	1.4	3.6	0	1.869	1.93E-10	670.6	1.00E-09	1876	1876	1.00E-09	1.43E-05	775.4	0.0002	1879	1881	0.0002	0.000415714	0.0012	824.4	1013.2	1.9	2	1908	1936	411	4255
2020	6	25	40	73.6	1014.1	37.7	347.4	7	2.1	7	0	1.869	2.49E-10	757.4	2.00E-09	1876	1887	7.94E-10	1.41E-05	791.6	0.0002	1876	1887	0.0001	0.000373239	0.0019	791	998.8	1.8	2	578	623	136	1337
2020	6	25	41	73.2	1014.2	43.1	317.7	11	1.6	5.5	0	1.317	3.73E-10	791.5	6.00E-09	1881	1884	5.01E-10	2.11E-05	774.8	0.0006	1881	1881	0.0006	0.000422535	0.0012	806.5	1003.6	1.7	1.9	508	507	64	1079
2020	6	25	42	72.7	1014.4	42.2	317.8	11	1.2	3.9	0	1.317	2.53E-10	739.3	2.00E-09	1845	1883	1.00E-09	9.86E-06	739.6	0.0002	1845	1883	0.0001	0.000298592	0.0012	803.2	996.4	1.6	1.9	617	672	118	1407
2020	6	25	43	72.1	1014.4	44	320.8	11	0.9	2.7	0	1.317	2.57E-10	720.2	3.00E-09	1881	1884	7.94E-10	1.41E-05	754.1	0.0003	1881	1884	0.0001	0.000377465	0.0012	836.9	1016.8	1.5	1.7	648	629	78	1355
2020	6	25	44	71.6	1014.8	43.3	339.7	7	0.7	3	0	1.317	2.58E-10	756.8	1.00E-09	1861	1886	1.00E-09	2.11E-05	792.1	0.0006	1885	1885	0.0006	0.000325352	0.0012	824.5	996.4	1.6	1.8	431	549	97	1077
2020	6	25	45	72.3	1014.6	43.6	358	7	1.4	4	0	1.042	2.66E-10	756.8	2.00E-09	1872	1886	1.00E-09	1.13E-05	756.8	0.0002	1872	1886	0.0001	0.000309859	0.0012	778.7	974.8	1.6	1.8	478	588	98	1164
2020	6	25	47	72	1014.4	44.1	345.5	7	0.8	3.7	0	1.042	2.23E-10	722.4	1.00E-09	1875	1878	3.98E-10	9.86E-06	757.8	0.0002	1884	1884	0.0002	0.000398592	0.0012	784.2	1000	1.5	1.6	289	447	46	782
2020	6	25	48	71.4	1014.2	44.4	324.2	11	0.6	3.6	0	1.042	2.98E-10	843.3	1.00E-09	1856	1882	7.94E-10	1.97E-05	878.7	0.0002	1877	1886	0.0001	0.00016338	0.0012	802.9	1014.4	1.6	1.8	100	377	63	540
2020	6	25	49	70.9	1014.1	45.9	310.9	11	0.4	2.4	0	0.23	2.51E-10	755.9	2.00E-09	1873	1881	6.31E-10	1.69E-05	774.6	0.0004	1880	1886	0.0001	0.000402817	0.0013	816.9	1015.6	1.5	1.7	62	169	49	280
2020	6	25	50	70.3	1014.3	46.6	339	7	0.2	1.6	0	0.23	2.25E-10	705.2	1.00E-09	1864	1864	1.00E-09	1.29E-05	774.7	0.0002	1858	1880	0.0002	0.000435714	0.0013	785.5	1015.6	1.5	1.6	256	452	123	831
2020	6	25	51	70.7	1014.3	46.1	337.9	7	0.5	3.6	0	0.23	2.39E-10	722.3	1.00E-09	1856	1880	6.31E-10	8.45E-06	757.2	0.0001	1856	1884	0.0001	0.00031831	0.0013	804.9	1000	1.5	1.7	72	226	97	395
2020	6	25	52	71.1	1014.4	44.2	322.6	11	0.3	3	0	0.23	2.92E-10	774.8	2.00E-09	1879	1885	1.00E-09	1.41E-05	791.4	0.0002	1879	1879	0.0002	0.000387324	0.0013	811.4	985.6	1.7	2	108	214	51	373
2020	6	25	53	70.9	1014.4	45	324.2	11	0.1	1.2	0	0.004	2.70E-10	756.2	1.00E-09	1866	1871	7.94E-10	2.82E-06	653.2	0.0002	1860	1860	0.0002	0.000507042	0.0012	792.3	1016.8	1.6	1.9	119	267	79	465
2020	6	26	1	54.3	1017.7	78.9	312.8	11	0	0	0	1.136	3.75E-10	808.3	3.00E-09	1880	1880	3.00E-09	1.69E-05	791.3	0.0003	1880	1880	0.0003	1.55E-05	0.0003	845.5	1051.6	0	0	54	142	12	208
2020	6	26	2	56.1	1017.7	77.2	315.7	11	0	0.6	0	1.136	3.45E-10	741.2	5.00E-09	1880	1880	5.00E-09	1.57E-05	741.2	0.0005	1880	1880	0.0005	1.71E-05	0.0003	870.9	1092.4	0	0	49	106	13	168
2020	6	26	3	58.6	1017.8	66.7	313.2	11	0.3	2.2	0	1.136	2.76E-10	705.5	2.00E-09	1869	1881	7.94E-10	1.13E-05	740.6	0.0002	1874	1881	0.0001	8.45E-06	0.0003	884.9	1073.2	0	0.1	60	74	31	165
2020	6	26	4	62.6	1017.7	62	355.1	7	1.7	3.4	0	1.136	3.22E-10	773.8	2.00E-09	1877	1882	2.00E-09	1.97E-05	825.2	0.0002	1877	1884	0.0001	4.23E-06	0.0002	872.1	1092.4	0	0.2	31	95	15	141
2020	6	26	5	64.4	1017.7	59.8	359.1	7	1.3	3.1	0	1.983	3.09E-10	790.8	2.00E-09	1878	1881	1.00E-09	0.000123944	808.1	0.0079	1880	1881	0.0001	6.76E-05	0.0012	879.4	1109.2	0.3	0.7	19	97	15	131
2020	6	26	6	65.7	1017.6	55.2	6.8	10	1	3.7	0	1.983	2.95E-10	778.4	1.00E-09	1850	1880	7.94E-10	1.13E-05	761.1	0.0001	1877	1877	0.0001	4.93E-05	0.0011	896.3	1092.4	0.8	1	26	109	6	141
2020	6	26	7	66.7	1017.7	56	333.5	7	1.1	3.4	0	1.983	2.83E-10	705.3	5.00E-09	1884	1885	6.31E-10	1.69E-05	791.6	0.0002	1846	1887	0.0001	4.65E-05	0.001	862	1090	1.1	1.3	35	108	20	163
2020	6	26	8	67.8	1017.8	53.8	351.4	7	1.5	3.3	0	1.983	2.20E-10	704.8	1.00E-09	1875	1875	1.00E-09	1.69E-05	791.1	0.0003	1881	1881	0.0003	8.87E-05	0.0013	872.6	1092.4	1.4	1.6	34	91	10	135
2020	6	26	9	68.2	1017.8	53	355.3	7	1.7	3.1	0	2.564	2.66E-10	722	3.00E-09	1881	1881	1.00E-09	1.13E-05	756.3	0.0002	1846	1881	0.0001	0.000101408	0.0012	857.2	1062.4	1.5	1.7	79	173	9	261
2020	6	26	10	68.9	1017.9	51.8	349.3	7	1.3	3.4	0	2.564	2.46E-10	722.2	2.00E-09	1879	1880	1.00E-09	1.69E-05	721.8	0.0008	1877	1877	0.0001	0.000130986	0.0011	842.8	1054	1.6	1.9	338	368	56	762
2020	6	26	11	69.4	1017.8	51	344.3	7	0.9	4.2	0	2.564	4.18E-10	809.3	3.00E-09	1879	1882	3.00E-09	5.63E-06	670.6	0.0003	1882	1882	0.0003	6.20E-05	0.0012	832.6	1052.8	1.4	1.6	205	351	51	607
2020	6	26	12	70.3	1017.6	50.5	356.1	7	1.1	3.1	0	2.564	2.25E-10	687.5	2.00E-09	1879	1879	2.00E-09	1.83E-05	756.8	0.0006	1881	1885	0.0002	9.01E-05	0.0012	858.9	1084	1.4	1.5	253	257	35	545
2020	6	26	13	70.5	1017.5	50.2	321.1	11	0.6	2.7	0	3.01	2.05E-10	670.3	1.00E-09	1849	1881	6.31E-10	1.13E-05	739.2	0.0002	1834	1884	0.0002	6.06E-05	0.0011	864.7	1091.2	1.4	1.6	35	231	20	286
2020	6	26	14	70.9	1017.4	47.4	348.7	7	1.1	4	0	3.01	8.56E-10	808.2	4.00E-08	1880	1880	6.31E-10	6.76E-05	790.9	0.004	1880	1880	0.00015	5.92E-05	0.001	861.5	1081.6	1.4	1.5	443	507	115	1065
2020	6	26	15	71.8	1017.4	48.3	1.9	10	1.4	3.6	0	3.01	2.48E-10	756.8	1.00E-09	1869	1879	6.31E-10	8.45E-06	739.2	0.0001	1873	1873	0.0001	9.01E-05	0.001	900.2	1109.2	1.3	1.5	802	1062	408	2272
2020	6	26	16	72.7	1017.4	46	356.3	7	1.6	3.9	0	3.01	2.27E-10	704.7	1.00E-09	1839	1881	1.00E-09	8.45E-06	739.3	0.0001	1875	1881	0.0001	8.45E-05	0.0012	849.7	1073.2	1.3	1.5	197	306	59	562
2020	6	26	17	73.9	1017.3	45.7	344.2	7	0.9	2.8	0	3.297	2.95E-10	777	3.00E-09	1852	1881	7.94E-10	1.41E-05	777	0.0003	1870	1881	0.0001	3.38E-05	0.001	909.5	1092.4	1.4	1.6	1080	1632	332	3044
2020	6	26	18	74.3	1017.2	45.4	342.2	7	0.8	2.4	0	3.297	2.41E-10	757.4	1.00E-09	1865	1880	6.31E-10	9.86E-06	756.6	0.0001	1865	1883	0.0001	8.45E-05	0.0012	916	1147.6	1.5	1.7	457	527	81	1065
2020	6	26	19	75.2	1017.2	44.6	339.5	7	0.7	2.8	0	3.297	3.80E-10	808.7	6.00E-09	1881	1886	1.00E-09	2.39E-05	792.1	0.0006	1881	1886	0.0001	3.10E-05	0.0009	904.2	1120	1.6	1.7	241	313	38	592
2020	6	26	20	75.9	1017.1	45.8	305.5	11	0.6	2.5	0	3.297	2.30E-10	721.5	1.00E-09	1839	1877	7.94E-10	1.41E-05	791.5	0.0002	1876	1882	0.0001	1.97E-05	0.001	919.4	1175.2	1.6	1.8	126	249	16	391
2020	6	26	21	76.6	1017.1	45	264.6	14	0.5	1.3	0	3.396	2.36E-10	704.5	3.00E-09	1880	1880	3.00E-09	1.13E-05	773.2	0.0002	1872	1881	0.0001	6.48E-05	0.0009	950.6	1175.2	1.7	1.8	1073	1242	200	2515
2020	6	26	22	77.7	1017	43.6	301	4	0.6	2.7	0	3.396	2.75E-10	755.9	4.00E-09	1884	1884	4.00E-09	1.41E-05	791	0.0004	1884	1884	0.0004	1.83E-05	0.0009	988.9	1214.8	1.7	1.9	1070	1086	262	2418
2020	6	26	23	79.3	1016.9	38.3	343	7	1.1	3.6	0	3.396	2.55E-10	756.4	2.00E-09	1876	1882	3.16E-10	9.86E-06	773.9	0.0002	1846	1882	0	2.25E-05	0.0009	967.6	1166.8	1.8	1.9	938	1047	212	2197
2020	6	26	24	81.3	1016.8	35.6	319.5	11	1	5.1	0	3.396	2.97E-10	739.5	5.00E-09	1879	1881	1.00E-09	8.45E-06	756.2	0.0001	1831	1879	0.0001	4.23E-06	0.0002	993.1	1214.8	1.9	2	620	713	134	1467
2020	6	26	25	84.7	1016.7	31.3	332.4	7	1.1	4.3	0	3.303	2.18E-10	756.1	1.00E-09	1865	1882	3.98E-10	1.41E-06	652.3	0.0001	1841	1841	0.0001	8.31E-05	0.0011	1018.4	1228	1.9	2	1417	1679	398	3494
2020	6	26	26	88	1016.6	28	325.8	11	0.7	3.1	0	3.303	2.11E-10	719.3	1.00E-09	1842	1872	1.00E-09	7.04E-06	736.6	0.0001	1859	1875	0.0001	1.69E-05	0.0007	1128.3	1400.8	2.1	2.2	976	1129	190	2295
2020	6	26	27	90.5	1016.4	25.3	317.7	11	0.8	3.3	0	3.303	1.98E-10	718.6	1.00E-09	1874	1882	3.98E-10	1.27E-05	790.9	0.0002	1882	1887	0.0001	2.25E-05	0.0009	1221.1	1476.4	2.3	2.4	1032	1226	182	2440
2020	6	26	28	92.7	1016.3	24.8	328.7	7	0.6	3.9	0	3.303	2.33E-10	785.7	2.00E-09	1880	1884	1.00E-09	1.13E-05	769.2	0.0002	1880	1884	0.0001	5.35E-05	0.0008	1278.5	1514.8	2.5	2.7	994	1126	235	2355
2020	6	26	29	94.1	1016.1	22.8	322.1	11	0.8	3	0	3.024	1.59E-10	693.7	7.94E-10	1876	1886	3.98E-10	7.14E-06	711.8	0.0001	1874	1876	0.0001	9.43E-05	0.0007	1237.8	1553.2	2.7	2.8	630	715	127	1472
2020	6	26	30	95.2	1016	20.8	304.5	11	0.6	2.5	0	3.024	1.90E-10	762.2	1.00E-09	1859	1886	5.01E-10	1.00E-05	746.3	0.0001	1851	1886	0.0001	0.000107143	0.0007	1277	1532.8	2.9	3.1	560	554	68	1182
2020	6	26	31	95.4	1015.9	17.7	345.4	7	1.4	5.1	0	3.024	1.41E-10	702.2	1.00E-09	1862	1869	6.31E-10	5.63E-06	721.5	0.0001	1881	1881	0.0001	0.000105634	0.0008	1289	1544.8	3	3.1	3498	3849	747	8094
2020	6	26	32	96.3	1015.8	16.6	309.8	11	0.3	2.7	0	3.024	2.08E-10	736.2	3.00E-09	1880	1885	1.00E-09	1.00E-05	757.5	0.0001	1839	1885	0.0001	6.71E-05	0.0007	1305.7	1591.6	3.1	3.3	689	700	186	1575
2020	6	26	33	95	1015.6	16.7	5.8	10	1.7	4.9	0	2.585	1.79E-10	774.6	1.00E-09	1874	1884	6.31E-10	8.57E-06	776.4	0.0001	1849	1884	0	7.71E-05	0.0007	1278.7	1553.2	3.1	3.3	1257	1243	341	2841
2020	6	26	34	91.4	1015.4	17.7	341.4	7	1.5	4.3	0	2.585	1.48E-10	734.8	6.31E-10	1836	1873	3.98E-10	5.71E-06	719.8	0.0001	1836	1876	0.0001	6.29E-05	0.0007	1251.5	1513.6	3	3.3	393	486	59	938
2020	6	26	35	86.7	1015.2	21.4	353.6	7	1.9	4.5	0	2.585	1.47E-10	703.5	7.94E-10	1869	1877	6.31E-10	8.57E-06	743.4	0.0001	1869	1878	0.0001	0.000144286	0.0009	1207.5	1438	3	3.3	1987	2040	384	4411
2020	6	26	36	83.8	1015	23.3	353	7	1.5	4.2	0	2.585	1.57E-10	692.8	1.00E-09	1874	1883	3.98E-10	1.00E-05	760.2	0.0001	1874	1880	0.0001	0.00013	0.0009	1133.7	1380.4	2.9	3.1	2961	3042	731	6734
2020	6	26	37	82.2	1014.9	25.5	324.3	11	0.8	3	0	2.045	2.45E-10	729.3	5.00E-09	1880	1880	5.00E-09	1.97E-05	799.2	0.0005	1880	1881	0.0001	0.000161972	0.0009	1015.1	1246	2.7	2.8	1198	1214	286	2698
2020	6	26	38	81.3	1014.8	24.6	308	11	1.1	3.9	0	2.045	1.94E-10	770	2.00E-09	1884	1884	2.00E-09	7.14E-06	754.2	0.0002	1884	1884	0.0002	0.000237143	0.001	950.7	1214.8	2.6	2.8	1823	2032	355	4210
2020	6	26	39	80.8	1014.5	28	303.6	4	1	3.9	0	2.045	2.07E-10	753.3	1.00E-09	1870	1882	2.00E-10	7.04E-06	717	0.0001	1880	1880	0.0001	0.000228169	0.0009	969	1224.4	2.5	2.7	1699	1830	426	3955
2020	6	26	40	80.1	1014.4	27.5	304.7	11	0.7	3.1	0	2.045	2.32E-10	735.6	2.00E-09	1884	1884	2.00E-09	1.55E-05	787.7	0.0002	1884	1884	0.0002	0.000161972	0.0009	942	1150	2.4	2.5	1028	1070	236	2334
2020	6	26	41	79.5	1014.2	28.5	300.3	4	1	3.1	0	1.435	9.07E-10	749.6	5.00E-08	1880	1886	1.00E-09	9.86E-06	750.3	0.0001	1877	1886	0.0001	0.000207042	0.001	904	1150	2.2	2.4	705	807	110	1622
2020	6	26	42	79	1014.2	30.1	308	11	0.2	1.5	0	1.435	1.85E-10	686.7	7.94E-10	1881	1881	7.94E-10	5.71E-06	721.4	0.0001	1861	1885	0.0001	0.000214286	0.001	937.8	1128.4	2.1	2.3	3321	3517	798	7636
2020	6	26	43	78.4	1013.9	30.9	259.6	14	0.2	2.1	0	1.435	2.44E-10	790	1.00E-09	1870	1875	1.00E-09	1.13E-05	771.7	0.0002	1875	1875	0.0001	0.000240845	0.001	906.5	1120	2	2.2	969	1120	164	2253
2020	6	26	44	78.3	1013.7	31.5	261.3	14	0.4	1.9	0	1.435	2.30E-10	772.7	1.00E-09	1853	1886	7.94E-10	1.27E-05	808.2	0.0001	1853	1886	0.0001	0.000153521	0.0011	878.7	1093.6	2	2.1	1129	1285	293	2707
2020	6	26	46	78.3	1013.5	31.2	301.5	4	0.4	2.4	0	1.146	2.73E-10	769.3	2.00E-09	1880	1880	2.00E-09	9.86E-06	737.4	0.0002	1880	1880	0.0002	0.000194366	0.0011	860.3	1092.4	2	2.1	1705	1854	400	3959
2020	6	26	47	78.1	1013.4	33.2	247	6	0.1	1	0	1.146	2.64E-10	790.9	2.00E-09	1880	1882	6.31E-10	1.69E-05	826.1	0.0002	1880	1884	0.0001	0.00013662	0.001	876.6	1120	2	2.1	453	502	65	1020
2020	6	26	48	77.9	1013.4	31.3	307.7	11	0.3	1.8	0	1.146	2.13E-10	717.6	1.00E-09	1850	1869	5.01E-10	1.13E-05	771.8	0.0001	1835	1873	0.0001	0.000174648	0.001	855.9	1061.2	1.9	2.1	369	458	79	906
2020	6	26	49	77.2	1013.2	33.6	316.1	11	0	0.4	0	0.268	2.46E-10	756.4	2.00E-09	1886	1886	2.00E-09	1.41E-05	790.8	0.0002	1849	1886	0.0002	0.000173239	0.0009	856.1	1092.4	2	2.1	789	949	159	1897
2020	6	26	50	76.6	1013.2	34.5	307.4	11	0.1	1	0	0.268	2.33E-10	789.3	1.00E-09	1879	1884	1.00E-09	8.45E-06	773.3	0.0001	1879	1884	0.0001	0.000194366	0.0011	869.4	1063.6	1.9	2.1	70	355	40	465
2020	6	26	51	76.3	1013.2	34.5	211.9	8	0	0.4	0	0.268	2.71E-10	807.8	1.00E-09	1849	1882	1.00E-09	1.55E-05	825.1	0.0001	1835	1882	0.0001	0.00021831	0.0011	840.8	1051.6	1.8	2.1	290	575	73	938
2020	6	26	52	75.9	1013.2	36.4	267.9	14	0.1	1	0	0.268	2.53E-10	738.2	2.00E-09	1880	1881	1.00E-09	9.86E-06	790	0.0001	1854	1884	0.0001	0.000283099	0.0011	817.8	1042	1.8	2	34	139	17	190
2020	6	26	53	75.2	1013	37.4	240	6	0	0.4	0	0.005	2.16E-10	722.6	1.00E-09	1873	1880	7.94E-10	1.13E-05	774	0.0002	1871	1880	0.0001	0.000335211	0.0011	838.9	1020.4	1.8	1.9	62	236	45	343
2020	6	27	1	56.7	1012.6	69.6	236.7	6	0.1	1	0	1.132	2.78E-10	722.6	2.00E-09	1869	1879	1.00E-09	7.04E-06	722.1	0.0001	1879	1879	0.0001	0.000522535	0.0015	862.4	1070.8	0	0.1	29	50	6	85
2020	6	27	2	58.1	1012.6	69.6	271.7	14	0.2	1.3	0	1.132	2.87E-10	739.4	2.00E-09	1879	1879	2.00E-09	1.69E-05	756.1	0.0004	1880	1880	0.0004	0.000346479	0.0014	866	1061.2	0	0.1	387	492	48	927
2020	6	27	3	60.1	1012.5	67	296.4	4	0	0.3	0	1.132	3.14E-10	741.1	2.00E-09	1844	1878	1.00E-09	7.14E-06	724	0.0002	1866	1878	0.0001	0.000278571	0.0015	822.8	1061.2	0	0.2	92	378	23	493
2020	6	27	4	64.2	1012.4	61.8	252.9	6	0.2	1	0	1.132	3.22E-10	736.2	5.00E-09	1880	1880	5.00E-09	1.55E-05	753.7	0.0005	1880	1882	0.0001	0.000135211	0.0014	824.5	1034.8	0.1	0.5	65	237	25	327
2020	6	27	5	66	1012.3	58.6	268	14	0.2	1.2	0	2.022	2.90E-10	757.7	2.00E-09	1875	1888	1.00E-09	1.13E-05	757.4	0.0002	1875	1883	0.0001	0.000161972	0.0013	818.9	1034.8	0.5	0.8	141	238	46	425
2020	6	27	6	66.9	1012.4	56.8	276.6	14	0.3	1.2	0	2.022	3.04E-10	740.1	3.00E-09	1883	1886	1.00E-09	3.24E-05	705.5	0.002	1880	1880	0.002	0.000343662	0.0013	850.3	1054	1	1.2	137	246	30	413
2020	6	27	7	67.8	1012.2	54.8	271.1	14	0.2	1.2	0	2.022	2.76E-10	776.5	2.00E-09	1877	1885	7.94E-10	8.57E-06	741.5	0.0001	1885	1885	0.0001	0.000281429	0.0011	846.9	1051.6	1.4	1.6	69	195	52	316
2020	6	27	8	69.4	1012.3	52.1	237.2	6	0.2	1.2	0	2.022	2.47E-10	744.7	2.00E-09	1881	1881	2.00E-09	1.00E-05	727.2	0.0002	1881	1881	0.0002	0.000285714	0.0011	829.8	1073.2	1.7	1.9	47	158	38	243
2020	6	27	9	71.1	1012	51.8	305.8	11	0	0	0	2.579	2.56E-10	757.3	2.00E-09	1845	1887	1.00E-09	9.86E-06	739.5	0.0002	1845	1887	0.0001	0.000264789	0.0012	828	1054	1.8	2	73	140	4	217
2020	6	27	10	72.3	1012	46.6	324	11	0.2	1.6	0	2.579	2.40E-10	741.2	2.00E-09	1875	1879	1.00E-09	8.57E-06	724	0.0002	1875	1879	0.0001	0.000228571	0.0011	819.9	1034.8	1.9	2.1	328	405	80	813
2020	6	27	11	73.4	1012	46.2	331.6	7	0.7	1.9	0	2.579	2.76E-10	722.3	5.00E-09	1884	1884	5.00E-09	1.71E-05	758.2	0.0005	1884	1884	0.0005	0.000277143	0.0011	817.2	1019.2	1.9	2	158	231	59	448
2020	6	27	12	73.9	1012	47.4	317.2	11	0.5	3.1	0	2.579	2.60E-10	776.5	1.00E-09	1880	1885	1.00E-09	8.57E-06	758.8	0.0001	1885	1885	0.0001	0.000322857	0.001	861	1052.8	1.8	2	335	444	57	836
2020	6	27	13	74.1	1011.8	47.6	308.6	11	0.6	3.1	0	3.03	2.51E-10	756.7	2.00E-09	1856	1878	7.94E-10	5.63E-06	739.2	0.0001	1859	1878	0.0001	0.000332394	0.0011	865	1092.4	1.8	1.9	65	189	9	263
2020	6	27	14	74.5	1011.6	47.4	294.5	4	0.4	1.6	0	3.03	2.37E-10	756.7	1.00E-09	1835	1883	1.00E-09	7.04E-06	739.4	0.0001	1845	1883	0.0001	0.000295775	0.0011	868.1	1073.2	1.8	2	248	301	17	566
2020	6	27	15	75.2	1011.5	46.6	309.1	11	0.5	1.8	0	3.03	2.77E-10	841.8	1.00E-09	1839	1884	1.00E-09	1.27E-05	825.1	0.0001	1881	1884	0.0001	0.000209859	0.001	855.9	1073.2	1.7	2	107	239	69	415
2020	6	27	16	76.1	1011.5	45.8	313.8	11	0.4	1.6	0	3.03	2.10E-10	721.2	1.00E-09	1869	1869	1.00E-09	8.45E-06	773.1	0.0001	1839	1882	0	0.000107042	0.0011	867.9	1090	1.7	1.9	110	249	71	430
2020	6	27	17	77.4	1011.4	44.6	306	11	0.5	1.8	0	3.306	2.07E-10	723.5	7.94E-10	1886	1886	7.94E-10	5.71E-06	705.7	0.0001	1871	1871	0.0001	0.000195714	0.001	907.6	1120	1.8	2.4	127	246	20	393
2020	6	27	18	77.7	1011.3	42.9	305.5	11	0.4	2.8	0	3.306	2.15E-10	739.6	1.00E-09	1884	1885	7.94E-10	1.13E-05	774.1	0.0002	1876	1885	0.0001	0.000257746	0.0011	887.6	1147.6	1.9	2.1	434	642	77	1153
2020	6	27	19	79.3	1011.1	41.3	332.3	7	0.3	1.9	0	3.306	2.35E-10	756.7	1.00E-09	1849	1881	5.01E-10	1.13E-05	757	0.0003	1880	1880	0.0003	0.000156338	0.0011	902.9	1166.8	1.9	2.1	1704	1883	336	3923
2020	6	27	20	80.4	1011.1	39.2	300	4	0.6	1.5	0	3.306	2.72E-10	757	2.00E-09	1879	1879	2.00E-09	5.63E-06	704.4	0.0001	1843	1880	0.0001	0.000174648	0.001	888.2	1130.8	2	2.2	835	1257	163	2255
2020	6	27	21	81	1011	36.7	280.9	14	0.7	1.8	0	3.434	2.74E-10	773.6	3.00E-09	1880	1888	2.00E-09	1.27E-05	738.2	0.0003	1880	1881	0.0002	0.000169014	0.001	943.3	1150	2.1	2.3	1466	1627	374	3467
2020	6	27	22	82	1010.9	36.1	265.6	14	0.9	2.4	0	3.434	1.97E-10	718.9	1.00E-09	1849	1881	5.01E-10	4.29E-06	718.7	0.0001	1860	1873	0.0001	0.000204286	0.001	950.3	1150	2.1	2.4	1753	1768	476	3997
2020	6	27	23	83.3	1010.7	33.6	292.5	4	0.7	1.9	0	3.434	2.25E-10	756.1	1.00E-09	1883	1884	7.94E-10	1.41E-05	761.2	0.0002	1864	1883	0.0001	0.000139437	0.0009	934	1169.2	2.2	2.5	1537	1550	529	3616
2020	6	27	24	85.3	1010.7	32.2	278.9	14	0.7	1.9	0	3.434	2.10E-10	771.2	7.94E-10	1854	1881	6.31E-10	8.17E-05	806.2	0.005	1880	1886	0.0001	0.000130986	0.0009	963.9	1188.4	2.2	2.5	800	820	167	1787
2020	6	27	25	89.6	1010.5	25.9	256.6	6	1	2.7	0	3.328	2.30E-10	753.8	2.00E-09	1882	1886	6.31E-10	7.04E-06	718.5	0.0002	1882	1886	0.0001	0.000205634	0.0011	1003.4	1243.6	2.3	2.5	1880	2349	524	4753
2020	6	27	26	92.8	1010.3	23.2	297.4	4	0.6	2.5	0	3.328	1.92E-10	717.4	1.00E-09	1857	1872	7.94E-10	7.04E-06	750.5	0.0001	1864	1884	0.0001	0.00011831	0.001	1116	1361.2	2.5	2.8	965	1182	228	2375
2020	6	27	27	95.2	1010.2	21.5	286.1	4	0.8	2.4	0	3.328	2.18E-10	753	2.00E-09	1884	1884	2.00E-09	4.29E-06	682.5	0.0001	1838	1881	0.0001	7.00E-05	0.0009	1196.7	1457.2	2.8	3.1	1301	1530	235	3066
2020	6	27	28	96.8	1010.1	18.6	257.7	6	0.9	2.7	0	3.328	1.48E-10	722.3	1.00E-09	1881	1881	1.00E-09	4.29E-06	709.2	0.0001	1877	1877	0.0001	5.43E-05	0.0009	1206.1	1470.4	3	3.3	692	759	211	1662
2020	6	27	29	98.1	1009.8	15.8	291.6	4	0.9	3.9	0	3.073	2.63E-10	757.9	6.00E-09	1879	1888	2.00E-09	1.57E-05	728.2	0.0006	1879	1888	0.0002	0.000114286	0.0008	1160.1	1476.4	3.1	3.4	666	799	95	1560
2020	6	27	30	98.1	1009.5	15	254	6	0.9	2.4	0	3.073	1.18E-10	652.2	3.98E-10	1859	1859	3.98E-10	4.29E-06	705.4	0.0001	1857	1885	0.0001	8.86E-05	0.0008	1202.2	1493.2	3.3	3.5	1326	1445	402	3173
2020	6	27	31	99.9	1009.2	14	244.1	6	1.2	3.3	0	3.073	1.23E-10	649.3	7.94E-10	1868	1874	5.01E-10	7.14E-06	756.2	0.0001	1868	1886	0.0001	0.000152857	0.0008	1161.2	1466.8	3.4	3.6	751	834	189	1774
2020	6	27	32	99.9	1009	13.1	244.6	6	1.5	3.3	0	3.073	2.01E-10	809.1	1.00E-09	1885	1886	6.31E-10	1.14E-05	808.1	0.0001	1876	1886	0.0001	0.000184286	0.0008	1167.6	1427.2	3.5	3.7	1160	1200	282	2642
2020	6	27	33	99.1	1008.7	12.4	216	12	1.8	4.6	0	2.221	1.66E-10	755.7	1.00E-09	1871	1881	5.01E-10	7.14E-06	720.9	0.0001	1875	1881	0.0001	0.00011	0.0008	1135.4	1446.4	3.5	3.8	1375	1290	225	2890
2020	6	27	34	95.4	1008.5	14.3	229.1	12	2.1	4.9	0	2.221	1.60E-10	686.2	2.00E-09	1881	1881	2.00E-09	4.23E-06	666.7	0.0002	1881	1881	0.0002	5.07E-05	0.0006	1099.5	1403.2	3.3	3.7	1218	1272	250	2740
2020	6	27	35	90.5	1008.1	16	231.5	12	1.8	4.2	0	2.221	1.52E-10	721.2	1.00E-09	1878	1878	1.00E-09	1.00E-05	739.4	0.0002	1880	1880	0.0002	0.000248571	0.0008	1096.7	1361.2	3.4	3.7	2325	2446	454	5225
2020	6	27	36	87.3	1007.8	17	240.1	6	2.2	5.1	0	2.221	1.62E-10	735.7	1.00E-09	1878	1878	1.00E-09	5.71E-06	717.1	0.0001	1875	1875	0.0001	0.000245714	0.0009	999.3	1301.2	3.4	3.6	1112	1240	228	2580
2020	6	27	37	86	1007.5	18.4	236.8	6	2	4.6	0	1.416	1.65E-10	774.1	1.00E-09	1835	1887	3.16E-10	5.63E-06	790.5	0.0001	1866	1887	0	6.20E-05	0.0009	972.8	1214.8	3.2	3.5	1423	1338	366	3127
2020	6	27	38	85.6	1007.2	19	222.6	12	1.6	3.1	0	1.416	3.05E-10	780.1	8.00E-09	1880	1880	8.00E-09	1.14E-05	765.1	0.0001	1866	1886	0.0001	0.000198571	0.0009	915.1	1158.4	3	3.2	1270	1368	403	3041
2020	6	27	39	85.8	1006.9	19.7	237.6	6	1.4	3.7	0	1.416	1.89E-10	736.2	1.00E-09	1865	1875	6.31E-10	2.86E-06	682.7	0.0001	1865	1865	0.0001	0.000232857	0.0009	900.9	1130.8	2.8	3.1	2105	2248	502	4855
2020	6	27	40	84.7	1006.6	20.3	235.9	12	1.2	3.9	0	1.416	2.39E-10	751.4	2.00E-09	1880	1880	2.00E-09	1.41E-05	785.4	0.0002	1880	1882	0.0001	0.00014507	0.0009	880.3	1109.2	2.7	3	1936	2145	460	4541
2020	6	27	41	84.4	1006.4	19.8	227.6	12	2.1	4	0	0.993	2.12E-10	748.5	1.00E-09	1879	1881	7.94E-10	7.04E-06	729.3	0.0001	1881	1881	0.0001	0.000176056	0.001	894.4	1110.4	2.8	3.1	2016	2258	418	4692
2020	6	27	42	85.1	1006.1	20.8	235.3	12	1.1	2.7	0	0.993	1.88E-10	732.4	2.00E-09	1849	1874	6.31E-10	7.04E-06	769.3	0.0001	1875	1880	0	0.000204225	0.001	875.1	1090	2.9	3.1	4201	4256	1125	9582
2020	6	27	43	84.7	1005.8	20.8	224.3	12	1.1	2.4	0	0.993	1.70E-10	679.1	7.94E-10	1841	1874	7.94E-10	9.86E-06	751.5	0.0002	1876	1886	0.0001	0.000166197	0.001	823.9	1082.8	2.8	3.1	203	389	47	639
2020	6	27	44	84.9	1005.6	21	212.1	8	0.6	2.4	0	0.993	2.11E-10	754.1	1.00E-09	1883	1883	1.00E-09	8.45E-06	736.3	0.0001	1865	1881	0.0001	0.000107042	0.0009	886.1	1082.8	2.8	3.1	46	187	22	255
2020	6	27	45	84.7	1005.3	21.1	225.2	12	0.8	2.2	0	0.676	1.75E-10	667.9	1.00E-09	1879	1879	1.00E-09	1.27E-05	790.3	0.0001	1865	1880	0.0001	0.0002	0.001	841.1	1063.6	2.6	2.8	210	347	44	601
2020	6	27	46	84	1005	20.7	231.4	12	1.2	2.8	0	0.676	2.25E-10	806.6	1.00E-09	1843	1882	1.00E-09	1.14E-05	807.7	0.0001	1869	1882	0.0001	0.0001	0.001	806.2	1038.4	2.7	3	88	208	25	321
2020	6	27	47	83.8	1004.7	21.3	226.1	12	1	2.2	0	0.676	2.06E-10	737.5	1.00E-09	1874	1880	7.94E-10	9.86E-06	752.5	0.0002	1880	1886	0.0001	0.000246479	0.001	843	1016.8	2.7	2.9	181	267	19	467
2020	6	27	48	82.8	1004.6	23.9	238.3	6	0.6	1.9	0	0.676	1.93E-10	719.5	2.00E-09	1883	1883	2.00E-09	8.45E-06	737	0.0002	1883	1883	0.0002	0.000198592	0.001	777.8	1033.6	2.7	2.9	131	389	32	552
2020	6	27	50	82.4	1004.4	23.9	245.2	6	0.5	1.8	0	0.081	2.22E-10	721.2	2.00E-09	1883	1883	2.00E-09	4.23E-06	670	0.0002	1864	1843	0.0001	0.00028169	0.001	793	1034.8	2.6	2.8	70	178	16	264
2020	6	27	51	81.7	1004.2	25.4	310.4	11	0	0	0	0.081	2.03E-10	719.5	1.00E-09	1862	1884	1.00E-09	7.04E-06	736.7	0.0001	1845	1884	0.0001	0.000150704	0.0009	786.7	1015.6	2.6	2.9	691	887	215	1793
2020	6	27	52	80.6	1004.2	30.3	318.3	11	0.9	4.9	0	0.081	2.43E-10	787.9	2.00E-09	1881	1881	2.00E-09	1.41E-05	822.8	0.0001	1875	1879	0.0001	0.000176056	0.001	782.7	1013.2	2.4	2.8	117	269	19	405
2020	6	27	53	80.2	1004.1	28.4	335.2	7	0.9	3.1	0	0.001	2.28E-10	720.7	2.00E-09	1838	1882	3.98E-10	9.86E-06	772.7	0.0002	1838	1886	0.0001	0.000123944	0.0009	791.3	996.4	2.3	2.6	45	193	32	270
2020	6	28	1	59.9	1003.5	79	343.1	7	0	0.3	0.011	0.897	2.96E-10	774.7	2.00E-09	1866	1884	6.31E-10	4.23E-06	687.8	0.0001	1875	1875	0.0001	0.000369014	0.0009	1966.3	2232.4	0.1	0.5	34	89	18	141
2020	6	28	2	60.4	1003.5	74.5	352.6	7	0.7	2.1	0.011	0.897	2.86E-10	791.4	2.00E-09	1847	1882	2.51E-10	1.27E-05	826.6	0.0002	1847	1885	0	0.000323944	0.0009	1768.5	2107.6	0.2	0.5	66	141	52	259
2020	6	28	3	61.3	1003.8	74.5	354.1	7	0.6	2.1	0.011	0.897	2.92E-10	773.8	2.00E-09	1874	1879	1.00E-09	1.13E-05	753.8	0.0002	1874	1879	0.0001	0.000132394	0.0009	1489.5	1830.4	0.2	0.5	125	203	57	385
2020	6	28	4	61.5	1003.6	65.5	325.6	11	1.1	3.9	0.011	0.897	2.69E-10	722.3	2.00E-09	1866	1880	3.98E-10	1.41E-05	739.2	0.0003	1881	1881	0.0003	1.41E-05	0.0002	1274.4	1564	0.3	0.5	24	148	62	234
2020	6	28	5	62.1	1003.4	66.1	338.2	7	1.2	3.9	0.011	1.107	2.35E-10	687.6	1.00E-09	1854	1875	7.94E-10	7.04E-06	721.9	0.0001	1835	1877	0.0001	1.27E-05	0.0004	1017.2	1284.4	0.4	0.6	0	153	3	156
2020	6	28	6	64.6	1003.6	67.5	291.4	4	0.6	1.9	0.011	1.107	2.45E-10	722.8	1.00E-09	1857	1886	5.01E-10	8.45E-06	739.2	0.0001	1857	1886	0.0001	2.68E-05	0.0012	936.8	1150	0.5	0.7	70	170	22	262
2020	6	28	7	65.7	1003.7	65.2	275.9	14	1	2.4	0.011	1.107	2.70E-10	705.7	2.00E-09	1885	1886	1.00E-09	1.27E-05	791.5	0.0001	1881	1886	0.0001	5.49E-05	0.0011	875.4	1118.8	0.7	0.9	41	189	13	243
2020	6	28	8	65.3	1003.6	65.1	291	4	0.5	2.1	0.011	1.107	2.35E-10	670.3	2.00E-09	1867	1867	2.00E-09	1.13E-05	791.1	0.0001	1869	1884	0.0001	5.07E-05	0.0011	820.1	1052.8	0.9	1	59	153	24	236
2020	6	28	9	65.5	1003.3	59.9	313.2	11	0.6	3	0.011	1.436	2.33E-10	722.4	1.00E-09	1858	1876	6.31E-10	1.13E-05	774	0.0001	1845	1876	0.0001	6.06E-05	0.001	743.8	958	0.9	1.1	97	207	24	328
2020	6	28	10	65.3	1003.2	60.4	304.2	11	0.7	2.5	0.011	1.436	2.27E-10	722.9	1.00E-09	1886	1886	1.00E-09	9.86E-06	774.7	0.0001	1844	1886	0.0001	6.90E-05	0.0011	742.9	917.2	0.9	1	66	284	35	385
2020	6	28	11	65.3	1003.1	62	293.8	4	0.5	1.9	0.011	1.436	2.18E-10	688.3	7.94E-10	1864	1881	6.31E-10	7.04E-06	740.2	0.0001	1877	1881	0.0001	5.07E-05	0.0011	711.6	882.4	0.9	1	111	193	16	320
2020	6	28	12	65.5	1003.1	62.2	300.4	4	0.2	1.6	0.011	1.436	2.36E-10	738.6	1.00E-09	1842	1877	5.01E-10	1.41E-05	790.9	0.0003	1881	1881	0.0003	4.65E-05	0.0011	682.3	889.6	0.9	1	58	232	26	316
2020	6	28	13	66.4	1003.1	60.8	308.5	11	0.3	2.5	0.011	1.202	2.31E-10	704.5	1.00E-09	1854	1875	1.00E-09	4.37E-05	773.9	0.0025	1880	1884	0.0002	8.03E-05	0.0011	701.4	868	0.9	1	33	185	14	232
2020	6	28	14	66.4	1003	58.7	330.5	7	0.9	3.3	0.011	1.202	2.16E-10	670.9	1.00E-09	1866	1887	7.94E-10	9.86E-06	756.1	0.0001	1865	1866	0.0001	6.06E-05	0.0011	687.1	898	0.9	1.1	111	282	41	434
2020	6	28	15	66.4	1002.7	58	359.2	7	1.4	4	0.011	1.202	2.92E-10	808	2.00E-09	1870	1878	1.00E-09	1.13E-05	790.8	0.0002	1870	1878	0.0001	0.000108451	0.0011	675.1	862	0.9	1	65	100	9	174
2020	6	28	16	67.6	1002.4	55.9	354.7	7	0.8	3.1	0.011	1.202	2.87E-10	739.5	2.00E-09	1871	1882	2.00E-09	5.63E-06	722.7	0.0001	1882	1882	0.0001	0.000115493	0.0011	675.3	856	0.9	1.1	215	324	118	657
2020	6	28	17	68.5	1002.2	53	339.4	7	1	3.4	0.011	2.59	2.65E-10	688.2	4.00E-09	1884	1884	4.00E-09	1.27E-05	808.4	0.0001	1870	1884	0.0001	6.48E-05	0.0011	663.6	852.4	1	1.2	163	341	23	527
2020	6	28	18	66.7	1001.9	55.5	273.2	14	0.3	1.3	0.011	2.59	2.64E-10	791.4	1.00E-09	1884	1884	1.00E-09	5.63E-06	739.6	0.0001	1884	1884	0.0001	5.63E-05	0.001	695	907.6	1.1	1.3	130	294	61	485
2020	6	28	19	66.6	1001.9	57	250.1	6	0.2	1.2	0.011	2.59	2.99E-10	775.8	2.00E-09	1868	1884	1.00E-09	1.27E-05	775.1	0.0002	1868	1884	0.0001	0.000126761	0.0011	667.1	842.8	1	1.2	96	278	52	426
[truncated: 4,703 more rows]
