# Supplementary material for: Ambient Electromagnetic Radiation as a Predictor of Honey Bee (Apis mellifera) Traffic in Linear and Non-Linear Regression: Numerical Stability, Physical Time and Energy Efficiency
Source: Sensors (Basel). 2023 Feb 26;23(5):2584. doi: 10.3390/s23052584 (PMC10007012; doi:10.3390/s23052584)
Supplement: Supplementary file 1 [file sensors-23-02584-s001.zip › svmr_grid_search.csv]

month	min_r2	min_r2_std	min_krnl	min_C	min_deg	min_gamma	min_eps	max_r2	max_r2_std	max_krnl	max_C	max_deg	max_gamma	max_eps	mean_r2	mean_r2_std	in	out	hive	date(2022)	regressor	computer
5	-0.011937248237915653	0.045098878107558374	poly	40	2	auto	0.25	0.26054631816167423	0.05818154869528481	sigmoid	10	nan	auto	0.3	0.12708407222040505	0.07787340014760906	time	cin	r45	11/15	svmr	opc
6	-0.013060269948905644	0.03458548643472229	poly	5	2	scale	0.25	0.24191220322640258	0.03680103564140752	sigmoid	80	nan	auto	0.2	0.10748839073549976	0.08622216744630633	time	cin	r45	11/15	svmr	opc
7	0.06935970661648053	0.03256083253747761	poly	1	2	scale	0.25	0.3615733158624907	0.02908313359017939	sigmoid	50	nan	scale	0.4	0.23282588003925306	0.09364760297158131	time	cin	r45	11/15	svmr	opc
8	0.14364568256430763	0.020612996526209685	poly	1	2	scale	0.25	0.3556246676269206	0.027247314448699354	rbf	90	nan	auto	0.35	0.2765773079722251	0.045504940580491135	time	cin	r45	11/15	svmr	opc
9	0.38081786170195125	0.05131046782161281	poly	10	4	scale	0.2	0.5698437256045565	0.027268187509011037	sigmoid	70	nan	auto	0.4	0.4847897083482672	0.054511975550560185	time	cin	r45	11/15	svmr	opc
5	0.13349063607630246	0.04361720532560123	poly	30	4	scale	0.15	0.3497874477867139	0.07986767992047979	linear	1	nan	auto	0.3	0.235030298642974	0.04823791859461312	time	cin	r411	11/15	svmr	opc
6	0.1375064308818632	0.010478267940230875	poly	1	5	scale	0.4	0.37181825822148484	0.029127457225780144	rbf	20	nan	auto	0.1	0.25869494719479247	0.06679608473528804	time	cin	r411	11/15	svmr	opc
7	0.27340853697916834	0.03675214408930214	poly	1	5	scale	0.25	0.5266669965852915	0.025950835197314455	rbf	90	nan	auto	0.35	0.419352691729696	0.06924515217672364	time	cin	r411	11/15	svmr	opc
8	0.10506695839794356	0.029295960336026466	poly	1	2	auto	0.1	0.4235987525026646	0.03721044389181307	sigmoid	100	nan	scale	0.15	0.3156413605463027	0.07586977033987864	time	cin	r411	11/15	svmr	opc
9	0.30365671647717274	0.03656764877146013	poly	1	4	scale	0.35	0.48313224777310315	0.03460557882191329	sigmoid	50	nan	auto	0.45	0.40921372486930213	0.03990968795100316	time	cin	r411	11/15	svmr	opc
5	-0.014867816834308257	0.031888077318841246	poly	60	2	scale	0.4	0.2603993889760102	0.04503150599125643	linear	50	nan	scale	0.2	0.11786799418853734	0.0746248472539793	time	cout	r45	11/15	svmr	opc
6	-0.0068972153128428635	0.02968966801791261	poly	70	2	auto	0.15	0.2244824367352416	0.028180408354623168	sigmoid	100	nan	auto	0.2	0.10094773527712225	0.07986743897846499	time	cout	r45	11/15	svmr	opc
7	0.07406205170878277	0.01665367000118518	poly	30	2	scale	0.25	0.3401903827653082	0.02884091111846686	linear	40	nan	auto	0.35	0.21703670439629938	0.09055146982185544	time	cout	r45	11/15	svmr	opc
8	0.14530111682186386	0.021787334192042623	poly	10	2	scale	0.15	0.32657404663966144	0.01581651749468178	sigmoid	30	nan	scale	0.4	0.25832742404561265	0.04112335508602797	time	cout	r45	11/15	svmr	opc
9	0.3586321502717006	0.017522447878572132	poly	1	5	scale	0.2	0.5450521413475137	0.02565540388530977	linear	90	nan	auto	0.4	0.4585959735688741	0.051213783733149935	time	cout	r45	11/15	svmr	opc
5	0.1356002519997916	0.04817844286449866	poly	80	2	auto	0.5	0.36373889728416325	0.04080820140797693	rbf	1	nan	auto	0.15	0.2416194544317225	0.054176627522472584	time	cout	r411	11/15	svmr	opc
6	0.13998683123139033	0.021126582198509082	poly	1	5	scale	0.15	0.40596189477648725	0.030879562184362566	sigmoid	70	nan	auto	0.45	0.27900290370057523	0.07099822568916193	time	cout	r411	11/15	svmr	opc
7	0.28280254100227487	0.02350744667412564	poly	1	5	auto	0.15	0.5517953156183139	0.030073270521150965	linear	100	nan	auto	0.1	0.448637818168938	0.07113843198178367	time	cout	r411	11/15	svmr	opc
8	0.11267404207033427	0.018245580895279143	poly	1	2	scale	0.15	0.4168749418694218	0.03939564710383478	rbf	100	nan	auto	0.2	0.30725271365160045	0.07461433408778456	time	cout	r411	11/15	svmr	opc
9	0.30796270830418065	0.03915272440118588	poly	80	2	auto	0.15	0.4711815062441305	0.025275026951605776	linear	60	nan	scale	0.4	0.3994567727738841	0.036284090980297216	time	cout	r411	11/15	svmr	opc
5	-0.14999344941584433	0.06939961621170294	rbf	50	nan	scale	0.15	0.015236447849468615	0.0578876988834703	poly	15	3	auto	0.45	-0.0559937197043082	0.02337552429277554	time	coutmin	r45	11/15	svmr	opc
6	-0.09754251774895621	0.029400217076962307	poly	1	2	scale	0.35	0.03281862876377826	0.03105564880025074	linear	1	nan	scale	0.45	-0.03581221509971364	0.022575518660201185	time	coutmin	r45	11/15	svmr	opc
7	0.04686874558075917	0.027868094957767334	linear	100	nan	auto	0.1	0.1193677329051459	0.040227965859372376	linear	60	nan	scale	0.45	0.08695676412076782	0.011376975253897378	time	coutmin	r45	11/15	svmr	opc
8	-0.09797608295172748	0.05061359604508837	poly	15	2	auto	0.4	0.033551073081224826	0.03530121359557541	sigmoid	40	nan	auto	0.45	-0.03736568022952216	0.028855935764576984	time	coutmin	r45	11/15	svmr	opc
9	-0.04727310150526447	0.01957215007534594	poly	1	2	scale	0.25	0.16307756890110497	0.028038864827759368	sigmoid	60	nan	scale	0.15	0.08585328259900772	0.04584428002265444	time	coutmin	r45	11/15	svmr	opc
5	-0.07102954975831872	0.08966217271820592	linear	100	nan	scale	0.3	0.05049954117257007	0.05463283386155658	linear	5	nan	scale	0.5	-0.012835221332826883	0.01664646483493917	time	coutmin	r411	11/15	svmr	opc
6	-0.0669101412919175	0.036302909993325645	sigmoid	10	nan	scale	0.35	-0.0005770924717404368	0.024245536819113955	rbf	100	nan	scale	0.45	-0.027729905023559973	0.009289227620552114	time	coutmin	r411	11/15	svmr	opc
7	-0.06318719129398623	0.022616553010716803	poly	70	4	scale	0.15	0.02754795556240437	0.024249697360907964	linear	90	nan	scale	0.5	-0.01477010345074529	0.018012484017588835	time	coutmin	r411	11/15	svmr	opc
8	-0.16742184802906407	0.05076628498515212	poly	60	2	auto	0.1	0.0008358734274777957	0.03248081149971337	sigmoid	60	nan	auto	0.5	-0.0799794417570915	0.033959424187751	time	coutmin	r411	11/15	svmr	opc
9	-0.11194869716423321	0.030253082149886038	poly	70	2	auto	0.2	0.10657063279699774	0.03038103487279803	linear	1	nan	auto	0.4	0.012383002186818473	0.05734061993594391	time	coutmin	r411	11/15	svmr	opc
5	-0.13296627348355422	0.08384027252923718	poly	25	5	scale	0.15	0.016970170752805623	0.044259115409943345	poly	1	3	scale	0.5	-0.055449530340068526	0.02270442020732367	time	cinmout	r45	11/15	svmr	opc
6	-0.09593879793702316	0.039456122945823964	poly	30	2	auto	0.3	0.033029983619497695	0.030076379458413675	linear	1	nan	auto	0.4	-0.03601813926092101	0.021874585923412213	time	cinmout	r45	11/15	svmr	opc
7	0.046738724736669957	0.027164462032359376	sigmoid	60	nan	auto	0.1	0.12079516903694092	0.020833781172916076	poly	1	5	scale	0.45	0.08692152428818445	0.011263803891065332	time	cinmout	r45	11/15	svmr	opc
8	-0.1107645628117571	0.03426356451396674	poly	1	2	auto	0.35	0.029443829650084553	0.049484438281978904	sigmoid	60	nan	auto	0.5	-0.03770471622514854	0.028769326187262297	time	cinmout	r45	11/15	svmr	opc
9	-0.04061825768938372	0.010872255170737389	poly	1	2	auto	0.2	0.15873988694618718	0.037312039101633505	linear	1	nan	auto	0.4	0.08624129419778247	0.04593088933814058	time	cinmout	r45	11/15	svmr	opc
5	-0.07125118849150376	0.0900077258541523	sigmoid	50	nan	scale	0.2	0.04915022607888716	0.05486866235387232	rbf	50	nan	scale	0.45	-0.012376707772388397	0.016505065568476578	time	cinmout	r411	11/15	svmr	opc
6	-0.05859635121334691	0.04109857996134784	linear	5	nan	scale	0.25	-0.00028231531359700356	0.016773577533107036	sigmoid	40	nan	auto	0.4	-0.027752993577483294	0.009444986598712636	time	cinmout	r411	11/15	svmr	opc
7	-0.058987057653773725	0.016953786022680786	poly	25	4	scale	0.15	0.02774474425789749	0.017999253607886657	sigmoid	100	nan	auto	0.1	-0.014632163482988694	0.017937224448978616	time	cinmout	r411	11/15	svmr	opc
8	-0.15575446461555956	0.033581646552130945	poly	80	2	auto	0.1	-0.005016242549363237	0.022642858879210723	rbf	90	nan	auto	0.45	-0.07933170393903974	0.03323115600279499	time	cinmout	r411	11/15	svmr	opc
9	-0.10850917072413788	0.05032669520714652	poly	1	2	scale	0.1	0.10653308199754834	0.04342950913937239	linear	10	nan	scale	0.45	0.012293890397708434	0.056721827005283096	time	cinmout	r411	11/15	svmr	opc
5	-0.027598897249909236	0.06988944599854013	poly	70	2	scale	0.4	0.2502609872182912	0.042985548494415465	rbf	90	nan	auto	0.35	0.1219713916691356	0.07583729549431703	time	coutpin	r45	11/15	svmr	opc
6	-0.005709398962258727	0.024680825025986744	poly	70	2	auto	0.15	0.23298961613063263	0.03252269738007312	rbf	30	nan	auto	0.4	0.1030017006937621	0.08384579620804204	time	coutpin	r45	11/15	svmr	opc
7	0.06915945835321226	0.030937806973502614	poly	40	2	scale	0.5	0.34940332733894247	0.03121347724836931	linear	70	nan	auto	0.5	0.2244425864059285	0.09337487471028723	time	coutpin	r45	11/15	svmr	opc
8	0.13740023744584778	0.016466981738172515	poly	1	2	scale	0.4	0.34245098968786225	0.034318571204641365	sigmoid	90	nan	auto	0.2	0.26728902379552816	0.044618182738453416	time	coutpin	r45	11/15	svmr	opc
9	0.38027913476856473	0.02906340403777409	poly	1	5	scale	0.1	0.5585298400935634	0.031575755541955915	rbf	80	nan	auto	0.45	0.47437642146002473	0.053273052175965584	time	coutpin	r45	11/15	svmr	opc
5	0.13646231647564988	0.042975977644782	poly	70	2	scale	0.5	0.36057026376748325	0.03758821823426772	sigmoid	30	nan	auto	0.2	0.2381611784722413	0.051834130376922354	time	coutpin	r411	11/15	svmr	opc
6	0.1367393370630444	0.016461658358161758	poly	1	5	scale	0.45	0.38525401341392806	0.04784955586213639	rbf	40	nan	scale	0.1	0.26927781756428887	0.06978772741303507	time	coutpin	r411	11/15	svmr	opc
7	0.2860411436994522	0.03030689666628446	poly	1	5	scale	0.2	0.5413511765384449	0.02892679321435071	linear	80	nan	scale	0.4	0.43432011643187524	0.07091577160677692	time	coutpin	r411	11/15	svmr	opc
8	0.11003388770628734	0.03602633151987283	poly	1	2	scale	0.35	0.4168468522397152	0.021840661620708735	linear	50	nan	scale	0.4	0.30894813702623036	0.07624437798267607	time	coutpin	r411	11/15	svmr	opc
9	0.3109310016543019	0.044511312835225386	poly	1	4	scale	0.35	0.47921381896026966	0.03467257011297785	rbf	80	nan	scale	0.5	0.4049746483197553	0.03841745494097687	time	coutpin	r411	11/15	svmr	opc
5	-6.376504213480658	14.253631100444672	poly	100	5	auto	0.15	0.28926439812073057	0.04116451630758276	rbf	5	nan	auto	0.15	-0.0117113805097898	0.4551806342467195	weather	cin	r45	11/15	svmr	opc
6	-111.50035330615034	316.27245737295027	poly	50	5	auto	0.45	0.27105841757533794	0.03180707774780469	rbf	60	nan	scale	0.3	-1.4970779344963383	5.656084218227146	weather	cin	r45	11/15	svmr	opc
7	-17269.253632479045	49055.11881203189	poly	60	5	scale	0.3	0.355709566549112	0.023930396293692913	rbf	5	nan	auto	0.5	-100.27956046270114	680.6768478291057	weather	cin	r45	11/15	svmr	opc
8	-4.334737701060837	9.362797811810982	poly	80	5	scale	0.2	0.302354067752329	0.03160012856748716	linear	5	nan	auto	0.25	0.12691962235195575	0.3833384458246449	weather	cin	r45	11/15	svmr	opc
9	-12.376828562966251	21.291065000114017	poly	80	5	scale	0.3	0.5860239477926514	0.024050211960214868	rbf	50	nan	auto	0.5	0.05923694828009894	1.0968488358043413	weather	cin	r45	11/15	svmr	opc
5	-8.24363879647822	9.322429604269333	poly	80	5	scale	0.2	0.593921787587609	0.038867195435460675	sigmoid	60	nan	auto	0.3	0.21433124582880309	0.7154861297367439	weather	cin	r411	11/15	svmr	opc
6	-41.73454474050153	75.45357161022191	poly	100	5	auto	0.45	0.5910469302673541	0.023209969412270964	sigmoid	20	nan	auto	0.2	-0.8536777698037046	4.230887402755313	weather	cin	r411	11/15	svmr	opc
7	-46071.59503492149	131391.52830489638	poly	80	5	scale	0.2	0.5021199406742034	0.01584939401850257	rbf	5	nan	scale	0.3	-91.6296080918913	1239.0383919362923	weather	cin	r411	11/15	svmr	opc
8	-2.90834083093106	5.587044094900136	poly	70	5	scale	0.25	0.3913691811090815	0.034298588414124725	sigmoid	10	nan	auto	0.15	0.21900809677730154	0.20189704293070448	weather	cin	r411	11/15	svmr	opc
9	-10.03118745916861	12.962934036227292	poly	100	5	auto	0.4	0.5591948280966852	0.019694745228718353	rbf	90	nan	auto	0.25	0.10593721691597041	0.9182955778216083	weather	cin	r411	11/15	svmr	opc
5	-10.448622619325949	27.370034809677925	poly	80	5	scale	0.2	0.25665603651236674	0.05425271667141294	sigmoid	1	nan	auto	0.5	-0.010987841996561455	0.4963970680621852	weather	cout	r45	11/15	svmr	opc
6	-91.60317692166325	162.2853513766983	poly	90	5	scale	0.3	0.26437751972852414	0.04837621890155114	linear	80	nan	auto	0.45	-1.4030833063130737	5.366370175806062	weather	cout	r45	11/15	svmr	opc
7	-15837.017303394334	42559.354262556204	poly	90	5	scale	0.1	0.3229827550724643	0.0184630517209129	rbf	5	nan	scale	0.25	-68.25544239026569	578.1306217060647	weather	cout	r45	11/15	svmr	opc
8	-3.471082497749964	9.08914094527765	poly	70	5	auto	0.25	0.29636639766853695	0.03422709027361404	rbf	30	nan	auto	0.1	0.1459861808443384	0.2686459251847872	weather	cout	r45	11/15	svmr	opc
9	-13.189315724817723	25.47178621580171	poly	90	5	auto	0.1	0.5609541072814437	0.022838825979384036	sigmoid	30	nan	auto	0.4	0.05555707320865393	1.0320957153319135	weather	cout	r45	11/15	svmr	opc
5	-11.743239426567929	28.83946444196209	poly	90	5	auto	0.45	0.5535121983641151	0.04444057036013963	rbf	90	nan	auto	0.3	0.17878934638436153	0.7574577519873938	weather	cout	r411	11/15	svmr	opc
6	-54.58195987815301	88.27364107658725	poly	90	5	auto	0.4	0.5688158600465778	0.02774078505167761	linear	20	nan	auto	0.2	-1.1730984767901234	5.444927428651094	weather	cout	r411	11/15	svmr	opc
7	-10438.395161545734	30988.691165303502	poly	50	5	scale	0.1	0.52035570502385	0.027898484638535122	linear	10	nan	scale	0.1	-41.23215043914157	299.64003592452855	weather	cout	r411	11/15	svmr	opc
8	-3.7499603721483483	8.238652780995977	poly	90	5	auto	0.3	0.3844034913621951	0.03221794186309589	rbf	5	nan	scale	0.5	0.21663243703830004	0.21764990713436277	weather	cout	r411	11/15	svmr	opc
9	-31.682550702911847	74.14650250862186	poly	100	5	scale	0.3	0.5587910625802045	0.019661696616484432	rbf	40	nan	auto	0.5	0.026747504387602806	1.379631825913812	weather	cout	r411	11/15	svmr	opc
5	-9.579199005736918	20.2557367622831	poly	70	5	auto	0.35	0.1825249812223418	0.049983959625029814	linear	1	nan	auto	0.4	-0.2422190416602164	0.8641974597908322	weather	coutmin	r45	11/15	svmr	opc
6	-87.65910478630613	253.70603058473765	poly	90	5	scale	0.5	0.045490169988770326	0.04877504221253752	linear	20	nan	auto	0.5	-1.844788255502938	6.467739822296818	weather	coutmin	r45	11/15	svmr	opc
7	-15384.898172518044	45552.598776251085	poly	15	5	scale	0.25	0.10100624862352219	0.040415600152235324	rbf	10	nan	auto	0.35	-141.24419896201468	671.9902716357711	weather	coutmin	r45	11/15	svmr	opc
8	-4.2691320961362145	9.008925281749935	poly	40	5	scale	0.4	0.013465862584072851	0.02884425191504719	sigmoid	5	nan	auto	0.5	-0.12915850468669246	0.2483637613875248	weather	coutmin	r45	11/15	svmr	opc
9	-9.183996410136357	25.13536650608402	poly	20	5	auto	0.25	0.18571439987326982	0.0391648468294586	linear	1	nan	scale	0.4	-0.158020653983909	0.7087828731344511	weather	coutmin	r45	11/15	svmr	opc
5	-18.700803999119163	53.16317833374843	poly	80	5	scale	0.1	0.31317041972260523	0.030541034809867237	rbf	1	nan	scale	0.4	-0.08003851664234247	0.9021559099000628	weather	coutmin	r411	11/15	svmr	opc
6	-81.76146456005458	106.71069484696466	poly	90	5	auto	0.2	0.35069816634317796	0.041246138962468384	linear	5	nan	scale	0.25	-1.5451374360350654	6.906111221159954	weather	coutmin	r411	11/15	svmr	opc
7	-11382.217616735583	31304.64545063945	poly	60	5	auto	0.45	0.07875905064980487	0.02032139599830772	sigmoid	10	nan	scale	0.35	-41.01936021860943	358.81655737690824	weather	coutmin	r411	11/15	svmr	opc
8	-6.23216082580446	10.535895909224823	poly	80	5	auto	0.35	0.003998817258369314	0.03599761890759183	sigmoid	10	nan	auto	0.5	-0.2126386981418427	0.47486437991584945	weather	coutmin	r411	11/15	svmr	opc
9	-25.291702516150686	68.90813362208598	poly	70	5	scale	0.5	0.11108695647395243	0.030841808998687558	sigmoid	20	nan	auto	0.5	-0.320613098344477	1.0390814482522763	weather	coutmin	r411	11/15	svmr	opc
5	-13.84545264967835	33.73204965786674	poly	60	5	auto	0.4	0.1643384197710269	0.047066243199053184	linear	1	nan	scale	0.35	-0.2809211450459049	1.0454223276992767	weather	cinmout	r45	11/15	svmr	opc
6	-59.76201672469445	131.08269426640513	poly	90	5	auto	0.2	0.045337723919096205	0.03976317990273183	rbf	5	nan	auto	0.15	-1.7269688449963752	5.523209676253054	weather	cinmout	r45	11/15	svmr	opc
7	-8121.411771342097	20109.099091309366	poly	100	5	scale	0.45	0.10158671535156576	0.03903660889277226	rbf	1	nan	auto	0.35	-133.15168716239552	566.9869370312081	weather	cinmout	r45	11/15	svmr	opc
8	-4.115395430386501	10.277395427209196	poly	100	5	auto	0.5	-0.00021503860694371824	0.03249068792148335	linear	10	nan	scale	0.45	-0.1279303147037892	0.2447066107908486	weather	cinmout	r45	11/15	svmr	opc
9	-16.427450767317165	44.054415687773364	poly	80	5	auto	0.1	0.18450916235423648	0.0474857618247476	sigmoid	1	nan	scale	0.4	-0.1698304855213157	0.8746945844314179	weather	cinmout	r45	11/15	svmr	opc
5	-12.98129283318903	29.11102052073557	poly	100	5	scale	0.5	0.3053178826781562	0.03890583911286638	sigmoid	20	nan	scale	0.5	-0.08067013963267076	0.8436849585575169	weather	cinmout	r411	11/15	svmr	opc
6	-99.91087668840684	289.96037170901775	poly	90	5	auto	0.5	0.3467986772607395	0.041741311722620765	sigmoid	20	nan	auto	0.5	-1.4573808118987048	6.910606211459242	weather	cinmout	r411	11/15	svmr	opc
7	-26421.291068310897	78876.08374816769	poly	60	5	auto	0.3	0.08076681067847426	0.03054334793705511	linear	20	nan	auto	0.5	-55.648515161045516	682.3587221934521	weather	cinmout	r411	11/15	svmr	opc
8	-5.49231214474504	12.45335398803021	poly	80	5	auto	0.3	0.013264283391763887	0.049152261641272704	rbf	5	nan	scale	0.5	-0.21137218536348928	0.4671071246824827	weather	cinmout	r411	11/15	svmr	opc
9	-16.914504065068016	49.33973698330548	poly	80	5	auto	0.2	0.10783845595392387	0.04365298604335187	linear	20	nan	auto	0.5	-0.298251712717982	0.8948020899060521	weather	cinmout	r411	11/15	svmr	opc
5	-6.207083279694123	18.19292408861055	poly	50	5	scale	0.15	0.27038172211127526	0.06435777722482691	rbf	10	nan	scale	0.3	-0.004680930035538081	0.443545830317249	weather	coutpin	r45	11/15	svmr	opc
6	-100.34459282669879	279.93595561185333	poly	60	5	scale	0.2	0.26931571464908355	0.02826650131389027	linear	100	nan	scale	0.5	-1.1056232453315074	4.593642596443946	weather	coutpin	r45	11/15	svmr	opc
7	-16130.571156061866	47935.584431104704	poly	50	5	auto	0.4	0.3393961147437395	0.017197466720853646	sigmoid	1	nan	scale	0.45	-70.16808156533865	549.330547780094	weather	coutpin	r45	11/15	svmr	opc
8	-4.890356911276688	13.70388489344902	poly	80	5	scale	0.45	0.30891313887321203	0.03038243715091932	rbf	10	nan	scale	0.45	0.1557770839817393	0.24376783799262774	weather	coutpin	r45	11/15	svmr	opc
9	-13.41755709408383	24.972128172708818	poly	100	5	auto	0.4	0.5749098950625466	0.019955755755138714	rbf	90	nan	auto	0.35	0.06899382125034366	1.0878555252716389	weather	coutpin	r45	11/15	svmr	opc
5	-9.300258698152053	28.291256963367662	poly	40	5	auto	0.35	0.582235738765715	0.034792089230026836	linear	80	nan	scale	0.15	0.23680119423808985	0.5949458992841733	weather	coutpin	r411	11/15	svmr	opc
6	-52.19982988860751	103.08271337388828	poly	90	5	auto	0.15	0.5818192902688815	0.025786720997218553	linear	20	nan	scale	0.2	-0.7101342687018388	3.8351291161421224	weather	coutpin	r411	11/15	svmr	opc
7	-4034.948271403545	11724.390746366404	poly	100	5	auto	0.1	0.5185939181060512	0.024625246995344775	linear	30	nan	auto	0.2	-37.80510094422242	188.1826700034144	weather	coutpin	r411	11/15	svmr	opc
8	-6.080591221974226	17.156408566444874	poly	80	5	auto	0.2	0.38293781754219003	0.03209346168534789	sigmoid	10	nan	auto	0.3	0.21781620458970544	0.2525954116405848	weather	coutpin	r411	11/15	svmr	opc
9	-14.384633551014506	37.23271955879978	poly	25	5	scale	0.25	0.5591617826040984	0.02096751191262859	rbf	100	nan	auto	0.5	0.06681346250096015	1.1254083820578875	weather	coutpin	r411	11/15	svmr	opc
5	-3.130107732189505	8.959784528169056	poly	40	5	auto	0.3	0.26339743540630767	0.0392598498700528	sigmoid	25	nan	auto	0.4	0.11878929037649101	0.17894040607263242	emr	cin	r45	11/15	svmr	opc
6	0.06474176309946623	0.07683589345864465	poly	70	5	scale	0.15	0.23165170949390007	0.041631111737717046	linear	5	nan	auto	0.15	0.17123906255835963	0.028023630404973132	emr	cin	r45	11/15	svmr	opc
7	-0.41493594755808394	0.9756126313683353	poly	30	5	scale	0.5	0.38493100789116014	0.025856720187596143	sigmoid	5	nan	auto	0.4	0.2647612177367201	0.09253979858850366	emr	cin	r45	11/15	svmr	opc
8	0.1761437687503851	0.12251999529094235	poly	90	5	auto	0.25	0.3166857902885791	0.02436546325863488	poly	40	3	scale	0.5	0.26550319203225947	0.020914730062504407	emr	cin	r45	11/15	svmr	opc
9	-0.5548095827375997	0.8620992699632781	poly	60	4	auto	0.4	0.5568612480468815	0.014842109835003059	linear	10	nan	auto	0.25	0.3962079474916101	0.15898596076453395	emr	cin	r45	11/15	svmr	opc
5	-1.6386235106318296	5.900979978881929	poly	40	5	scale	0.1	0.5831203598283584	0.04566635417785948	rbf	20	nan	auto	0.35	0.4333076627541162	0.14073079090874738	emr	cin	r411	11/15	svm	opc
6	0.3211923291410222	0.030489647269188368	poly	1	4	auto	0.4	0.5191262158727684	0.027430498193995755	sigmoid	10	nan	auto	0.3	0.459770823737395	0.0329665531474671	emr	cin	r411	11/15	svmr	opc
7	-0.07029865994845672	1.3224292565380213	poly	70	5	scale	0.25	0.5332456760841111	0.025503282975245605	linear	25	nan	auto	0.35	0.4398321127056743	0.06409197287904356	emr	cin	r411	11/15	svmr	opc
8	0.2281128115116446	0.045667022815131804	poly	1	2	scale	0.3	0.39865616167683465	0.03419347558945647	rbf	10	nan	auto	0.4	0.320627190855443	0.03147747833370009	emr	cin	r411	11/15	svmr	opc
9	-0.828135631428143	2.964012552927457	poly	80	5	auto	0.45	0.5242025620108401	0.027774198755238823	rbf	10	nan	auto	0.4	0.4042805335112344	0.10595324126825602	emr	cin	r411	11/15	svmr	opc
5	-2.9684790212600953	8.182832255806408	poly	80	5	scale	0.2	0.2676767161782568	0.04395264392846302	linear	15	nan	auto	0.3	0.10896537625179235	0.16477209927104924	emr	cout	r45	11/15	svmr	opc
6	0.056607017293935726	0.13564047213054312	poly	100	5	auto	0.5	0.21109271369681562	0.030780445872422076	sigmoid	60	nan	auto	0.4	0.15579540015769777	0.02599723337966069	emr	cout	r45	11/15	svmr	opc
7	-0.6073909699639074	1.5086344394864306	poly	80	5	auto	0.35	0.3623509640454442	0.027849255351201255	linear	30	nan	auto	0.1	0.2468938535251102	0.09671083777265492	emr	cout	r45	11/15	svmr	opc
8	0.19546187766878523	0.0379124219217161	poly	40	5	scale	0.1	0.3144415421756783	0.02682606220168001	poly	80	3	scale	0.35	0.25953462704247626	0.019954865477551598	emr	cout	r45	11/15	svmr	opc
9	-0.32905201189635447	0.9060791533743174	poly	50	4	auto	0.5	0.5424145070181974	0.04299977868318191	sigmoid	40	nan	scale	0.15	0.3876792593151108	0.1520847243115776	emr	cout	r45	11/15	svmr	opc
5	-0.9182577778857738	3.8043341002345112	poly	30	5	scale	0.2	0.5558613281792242	0.04540648657411924	linear	40	nan	auto	0.45	0.40340782442717854	0.12459370644813356	emr	cout	r411	11/15	svmr	opc
6	0.28970047320926656	0.026985144914636015	poly	1	4	auto	0.5	0.5111508356005279	0.02764513270594763	linear	5	nan	scale	0.45	0.43558269360512997	0.034644849739699904	emr	cout	r411	11/15	svmr	opc
7	0.004652810232188676	1.2168052203904725	poly	50	5	scale	0.4	0.5523890005320753	0.03185560417786236	rbf	25	nan	scale	0.5	0.4649987040163872	0.06667938687051578	emr	cout	r411	11/15	svmr	opc
8	0.21877331422538343	0.08002984574692747	poly	100	5	scale	0.35	0.38993898833745705	0.036607052666763805	sigmoid	1	nan	auto	0.35	0.31345871715108214	0.02994197445800669	emr	cout	r411	11/15	svmr	opc
9	-0.4828667358037273	2.4908539607897993	poly	80	5	scale	0.2	0.5273195404654769	0.01736018444614943	sigmoid	50	nan	auto	0.45	0.407398921429146	0.10632948494854307	emr	cout	r411	11/15	svmr	opc
5	-8.909576427558516	25.835677404892404	poly	70	5	scale	0.2	0.12446398662100688	0.04557328740778187	linear	1	nan	scale	0.45	-0.06485320687191866	0.4811447023274131	emr	coutmin	r45	11/15	svmr	opc
6	-0.13242584153608955	0.28626376742733545	poly	90	5	scale	0.5	0.09723163781742537	0.03125735612875599	rbf	1	nan	scale	0.45	-0.003925106663784462	0.03236857174397838	emr	coutmin	r45	11/15	svmr	opc
7	-0.20572843385159767	0.7147321164621433	poly	30	5	auto	0.4	0.12322622127104621	0.0422010562634745	linear	25	nan	auto	0.5	0.07281157147113201	0.023675258677769265	emr	coutmin	r45	11/15	svmr	opc
8	-0.14422281041499993	0.060283907106706544	poly	20	5	scale	0.15	0.009235952973567874	0.03843496744329951	rbf	10	nan	auto	0.2	-0.03906737089050146	0.021353379388835164	emr	coutmin	r45	11/15	svmr	opc
9	-0.8229056068701841	1.1862038022510781	poly	90	5	scale	0.3	0.15702407928655057	0.043754113787143105	rbf	5	nan	scale	0.5	0.049492821236067255	0.11871800649567861	emr	coutmin	r45	11/15	svmr	opc
5	-4.6640658886269994	12.724607023752258	poly	80	5	scale	0.3	0.2928744664636496	0.0532891883384955	rbf	5	nan	scale	0.5	0.11684481646882097	0.21164558903273614	emr	coutmin	r411	11/15	svmr	opc
6	0.1306464649439238	0.1564561437430223	poly	90	5	scale	0.15	0.30648724041882697	0.043760712153988565	rbf	70	nan	auto	0.4	0.25870476364316763	0.020417018238518814	emr	coutmin	r411	11/15	svmr	opc
7	-0.27672868307078347	0.4795705184394446	poly	60	5	scale	0.5	0.08875268046192368	0.029156984637455304	rbf	50	nan	auto	0.35	0.02142002198547574	0.04654357988159966	emr	coutmin	r411	11/15	svmr	opc
8	-0.17806153279912704	0.03630218316315755	poly	90	5	auto	0.1	0.0077568636343155915	0.05487891732762258	sigmoid	10	nan	auto	0.35	-0.06646370943990743	0.03605673827175025	emr	coutmin	r411	11/15	svmr	opc
9	-0.8655290835855874	1.363514344505519	poly	100	5	scale	0.2	0.09662734732393331	0.04640506643017103	linear	10	nan	scale	0.5	-0.02220445059129088	0.10730219762894022	emr	coutmin	r411	11/15	svmr	opc
5	-9.10248798747975	26.310943632031776	poly	90	5	auto	0.45	0.1394075606913059	0.049231941848115135	linear	5	nan	auto	0.45	-0.04828587736663102	0.33145451746114374	emr	cinmout	r45	11/15	svmr	opc
6	-0.17839652817964918	0.1516112560013174	poly	100	5	auto	0.2	0.08872203081652412	0.039971958380016735	rbf	1	nan	scale	0.5	-0.0035438172651904233	0.032903023067761036	emr	cinmout	r45	11/15	svmr	opc
7	-0.06661321221781362	0.2963665144778807	poly	100	5	scale	0.5	0.12710556016129937	0.020866989556580468	rbf	15	nan	scale	0.5	0.07308603167952511	0.02188839970395218	emr	cinmout	r45	11/15	svmr	opc
8	-0.13269337714179824	0.06660304896139155	poly	90	5	auto	0.1	0.012665967642727215	0.03679641216276225	sigmoid	15	nan	scale	0.3	-0.03961803885352407	0.021594367023664563	emr	cinmout	r45	11/15	svmr	opc
9	-1.0379479676176993	0.7795222035379252	poly	100	5	scale	0.4	0.1655441065366176	0.030015403255456218	rbf	15	nan	auto	0.5	0.048303846209704716	0.1275860959145246	emr	cinmout	r45	11/15	svmr	opc
5	-1.5951463132569281	4.039984064888872	poly	90	5	scale	0.2	0.30000322520737643	0.05183511528953862	linear	1	nan	auto	0.1	0.12079293902537894	0.14770931687375585	emr	cinmout	r411	11/15	svmr	opc
6	0.17443586581281992	0.21583363427367855	poly	60	5	auto	0.1	0.30862441327067264	0.03772098442729218	rbf	30	nan	scale	0.4	0.2587992136962953	0.019139621074124476	emr	cinmout	r411	11/15	svmr	opc
7	-0.2895794121901546	0.38177733876260433	poly	100	5	auto	0.1	0.08717518603526679	0.040901169665872796	sigmoid	60	nan	auto	0.35	0.02030564308285004	0.04925275520587107	emr	cinmout	r411	11/15	svmr	opc
8	-0.2013934560453265	0.04998386580586888	poly	90	5	scale	0.1	0.015392994063430554	0.03668338338749787	linear	10	nan	scale	0.5	-0.06627925895230467	0.036244888158415076	emr	cinmout	r411	11/15	svmr	opc
9	-0.7656435724668222	0.8209567072441804	poly	100	5	scale	0.5	0.09360224681346699	0.04372098130642001	sigmoid	25	nan	scale	0.45	-0.021689773900605364	0.10499862501568297	emr	cinmout	r411	11/15	svmr	opc
5	-1.7341004274609582	4.277997998415113	poly	70	5	auto	0.25	0.2736250946082392	0.04419304180663386	linear	15	nan	auto	0.4	0.11832208663977334	0.1392783697817592	emr	coutpin	r45	11/15	svmr	opc
6	0.04398718337348493	0.029419935802420895	poly	1	4	scale	0.2	0.2187642023840195	0.02645433742938563	rbf	20	nan	auto	0.25	0.16209508616393875	0.028186981752304923	emr	coutpin	r45	11/15	svmr	opc
7	-0.6661056916459489	1.8647362374815384	poly	80	5	auto	0.4	0.37927106334557725	0.026978701628733216	linear	20	nan	auto	0.2	0.2550804716844859	0.09709293903613249	emr	coutpin	r45	11/15	svmr	opc
8	0.1850676161715043	0.10360193366715241	poly	60	5	scale	0.1	0.30660578329884075	0.02808710476602934	sigmoid	25	nan	auto	0.5	0.26107731252035715	0.01955820342859922	emr	coutpin	r45	11/15	svmr	opc
9	-0.4754281372362142	0.9721110343484107	poly	100	5	auto	0.15	0.5476373620796833	0.028421662911035435	linear	10	nan	scale	0.1	0.39697454392353726	0.1491553948698553	emr	coutpin	r45	11/15	svmr	opc
5	-0.957816522652006	4.015596071129583	poly	40	5	scale	0.25	0.5670043581407846	0.046035623756275304	linear	20	nan	scale	0.45	0.41927950047591545	0.12565128797285643	emr	coutpin	r411	11/15	svmr	opc
6	0.29505115906213425	0.03501289054665527	poly	1	4	auto	0.2	0.5133754502712204	0.031078535349611608	linear	25	nan	auto	0.25	0.4479252760376983	0.03558975751960837	emr	coutpin	r411	11/15	svmr	opc
7	-0.15860824695419695	1.6792303105676745	poly	100	5	scale	0.1	0.5445862376049494	0.01976152862462205	sigmoid	30	nan	auto	0.5	0.45138026968205863	0.06903614012171944	emr	coutpin	r411	11/15	svmr	opc
8	0.23626828803520886	0.03598517822024633	poly	15	2	auto	0.25	0.38079747920133544	0.04114257102548609	sigmoid	10	nan	scale	0.35	0.3174615478575975	0.03204582867684585	emr	coutpin	r411	11/15	svmr	opc
9	-0.42936063240312256	1.780491843618984	poly	60	5	auto	0.3	0.5241770941130802	0.013195328605752989	linear	20	nan	auto	0.25	0.4068191476169031	0.09975811894004713	emr	coutpin	r411	11/15	svmr	opc
5	-4.0737046348874895	10.227999019995998	poly	90	5	scale	0.3	0.39295591934072277	0.03588270389794324	sigmoid	5	nan	scale	0.15	0.0790801960531334	0.4792870705119061	all	cin	r45	11/15	svmr	opc
6	-16.791909240665312	24.79107886785435	poly	70	5	scale	0.35	0.408555893469972	0.02955174992528095	sigmoid	40	nan	auto	0.45	-0.29049105658172364	1.7205243233764427	all	cin	r45	11/15	svmr	opc
7	-5420.101718943736	15627.189772361453	poly	90	5	scale	0.25	0.3964308807133397	0.031112791489539757	rbf	5	nan	scale	0.5	-26.236821261564796	173.6210027356063	all	cin	r45	11/15	svmr	opc
8	-7.270569786011231	14.41088490958074	poly	90	5	scale	0.25	0.42773931201374416	0.025441143893256895	sigmoid	25	nan	scale	0.4	0.22820366571558967	0.4315174097207474	all	cin	r45	11/15	svmr	opc
9	-32.24049011702091	49.93835176595625	poly	100	5	scale	0.25	0.689413850493662	0.01870976729631133	sigmoid	15	nan	scale	0.3	-0.09806674224708264	2.4782371910620338	all	cin	r45	11/15	svmr	opc
5	-1.3328971429810492	5.020442766939899	poly	70	5	scale	0.15	0.6700270458857924	0.02156806939547685	linear	25	nan	auto	0.1	0.505028112260682	0.1986806024004408	all	cin	r411	11/15	svmr	opc
6	-16.196910319831865	40.942969286975895	poly	80	5	auto	0.4	0.6562262334579242	0.024638724295265868	rbf	40	nan	auto	0.1	0.10709295944772428	1.3195218661219268	all	cin	r411	11/15	svmr	opc
7	-2318.5148992504846	6884.016412211011	poly	60	5	auto	0.5	0.5871395007461564	0.026739511287193766	linear	10	nan	scale	0.45	-13.591717642760079	91.60250624300318	all	cin	r411	11/15	svmr	opc
8	-5.399236479528646	15.581429756481015	poly	25	5	scale	0.2	0.4884971300477995	0.04189090260885383	linear	20	nan	scale	0.3	0.3193201814729876	0.342985675584035	all	cin	r411	11/15	svmr	opc
9	-50.36003099136957	77.99618964549138	poly	100	5	scale	0.1	0.6583253780214475	0.022882478758193263	sigmoid	30	nan	auto	0.2	-0.24914028164958316	2.794173799896446	all	cin	r411	11/15	svmr	opc
5	-4.812210413169238	11.555845270375817	poly	100	5	scale	0.45	0.3787101014593894	0.046162121885160196	linear	5	nan	scale	0.5	0.08009358748382452	0.4387907483800376	all	cout	r45	11/15	svmr	opc
6	-18.596762546982486	28.27428901331443	poly	100	5	scale	0.25	0.39042308903183137	0.04055104923685262	rbf	20	nan	auto	0.4	-0.34015338309310994	1.7692999041575272	all	cout	r45	11/15	svmr	opc
7	-2236.4101057045386	5790.310102740636	poly	90	5	auto	0.2	0.37152249778895613	0.023345829482102284	sigmoid	5	nan	auto	0.2	-22.72420749968169	116.92338788306392	all	cout	r45	11/15	svmr	opc
8	-11.745542029159008	28.483601649762626	poly	70	5	scale	0.1	0.4091003143463922	0.03603788414871471	sigmoid	60	nan	auto	0.35	0.18988075205498464	0.583474372769241	all	cout	r45	11/15	svmr	opc
9	-38.91090502741439	105.38223899055924	poly	100	5	auto	0.45	0.6623084312770806	0.01760233922120677	linear	5	nan	scale	0.3	-0.08099563053818454	2.460781179585219	all	cout	r45	11/15	svmr	opc
5	-4.391281081001919	13.147535176814388	poly	100	5	auto	0.15	0.6540389485833173	0.02526856157619392	rbf	5	nan	auto	0.45	0.4713558001564794	0.2501818210892879	all	cout	r411	11/15	svmr	opc
6	-21.6299492815913	50.025443868453635	poly	60	5	auto	0.3	0.6412803350410501	0.024524441516097586	linear	50	nan	auto	0.35	0.020199891036446926	1.599765092203915	all	cout	r411	11/15	svmr	opc
7	-5318.359942733114	13186.80774778472	poly	90	5	auto	0.5	0.6109843128071474	0.021733859448477548	rbf	15	nan	auto	0.25	-16.604827869905613	181.88662704025953	all	cout	r411	11/15	svmr	opc
8	-4.155008991257826	9.640660785802668	poly	70	5	scale	0.15	0.48330267272103705	0.03996704330289548	linear	60	nan	auto	0.45	0.3200379115833697	0.30676086397863994	all	cout	r411	11/15	svmr	opc
9	-30.499830403186053	36.97051653222088	poly	70	5	auto	0.1	0.6511463691681081	0.025837609203746833	linear	25	nan	scale	0.45	-0.2776452788105362	2.746308064100492	all	cout	r411	11/15	svmr	opc
5	-4.10015991989418	6.485737659442707	poly	90	5	scale	0.1	0.17089568689967666	0.05796176224246232	linear	1	nan	auto	0.25	-0.19729138089360998	0.4571664829624305	all	coutmin	r45	11/15	svmr	opc
6	-31.6688581067372	52.982429555676894	poly	90	5	scale	0.15	0.16175880398100792	0.03514594584809618	rbf	5	nan	scale	0.45	-1.0934912887088062	3.316992094963641	all	coutmin	r45	11/15	svmr	opc
7	-5567.943396218538	16570.59962515445	poly	70	5	scale	0.3	0.14579242137700849	0.025393476706366658	poly	100	2	auto	0.4	-15.166376988815454	152.1824747568488	all	coutmin	r45	11/15	svmr	opc
8	-7.5739806635627955	17.82368514271912	poly	80	5	auto	0.3	0.03721572782126996	0.02793448148096413	rbf	10	nan	auto	0.5	-0.15272083254936628	0.394090599116781	all	coutmin	r45	11/15	svmr	opc
9	-26.466734236218855	69.75180512753194	poly	90	5	scale	0.35	0.22526207629368694	0.03514052553102848	rbf	1	nan	auto	0.3	-0.5326655391667762	2.073408259321572	all	coutmin	r45	11/15	svmr	opc
5	-10.281182634550794	20.896724708804587	poly	80	5	scale	0.4	0.307031901503738	0.07537503674525718	linear	15	nan	scale	0.45	-0.08336314861125353	0.6843382918968184	all	coutmin	r411	11/15	svmr	opc
6	-56.067202611339155	59.473603520462866	poly	90	5	scale	0.3	0.37280218520781294	0.03611629579131748	sigmoid	10	nan	auto	0.5	-0.8748804417801324	3.594316791540275	all	coutmin	r411	11/15	svmr	opc
7	-9092.679926985027	25553.74689681998	poly	80	5	auto	0.1	0.14772494724596968	0.029812243403977118	linear	20	nan	scale	0.4	-24.78697784453139	262.08208833692817	all	coutmin	r411	11/15	svmr	opc
8	-34.29536190775691	88.53308669332934	poly	50	5	scale	0.2	0.02638375576041081	0.03608427275741801	sigmoid	1	nan	auto	0.5	-0.3238270781298467	1.0139765409175292	all	coutmin	r411	11/15	svmr	opc
9	-27.76597519730342	48.87017600006873	poly	70	5	scale	0.35	0.12826012378033952	0.03213038022894236	linear	5	nan	auto	0.35	-0.8775940961939087	2.7075611941078743	all	coutmin	r411	11/15	svmr	opc
5	-5.993008561998321	14.678899255286717	poly	80	5	auto	0.2	0.1726580697997228	0.05790464291367764	rbf	1	nan	scale	0.5	-0.201641744590856	0.48568426505063667	all	cinmout	r45	11/15	svmr	opc
6	-40.03153700539864	64.66766091134205	poly	100	5	auto	0.15	0.1414936211447646	0.06604494848958138	sigmoid	1	nan	scale	0.35	-1.1671967259047884	3.7482833485683287	all	cinmout	r45	11/15	svmr	opc
7	-9007.141293417157	26695.127578950774	poly	80	5	scale	0.3	0.13929105623327215	0.022133540255140634	poly	1	2	auto	0.5	-20.391871748497238	289.5526298102917	all	cinmout	r45	11/15	svmr	opc
8	-12.810262838926665	31.855354548416795	poly	100	5	scale	0.4	0.037675543081382115	0.030476642000850075	linear	5	nan	auto	0.3	-0.1470288190287026	0.43366099791706897	all	cinmout	r45	11/15	svmr	opc
9	-37.61069255721111	68.29008988078216	poly	100	5	scale	0.15	0.23069274623718447	0.03795423940872025	linear	1	nan	auto	0.45	-0.5276036987866175	1.9708066913301259	all	cinmout	r45	11/15	svmr	opc
5	-7.076402322625702	15.451282366210156	poly	90	5	auto	0.1	0.3233330547325285	0.04330256551621235	sigmoid	5	nan	scale	0.25	-0.07568884742844184	0.6416779442128855	all	cinmout	r411	11/15	svmr	opc
6	-34.949125931205046	62.82204753217867	poly	100	5	auto	0.45	0.3737908997506025	0.04025334795167351	sigmoid	5	nan	scale	0.35	-0.864048834221058	3.4164921359809632	all	cinmout	r411	11/15	svmr	opc
7	-5854.213512426559	17501.17147571869	poly	90	5	auto	0.15	0.1448690723994686	0.03342644246774628	rbf	25	nan	scale	0.3	-17.1593675667497	157.03090615177035	all	cinmout	r411	11/15	svmr	opc
8	-7.074403799913379	9.287247307017688	poly	100	5	scale	0.3	0.01739575175156912	0.0319401955478343	linear	1	nan	scale	0.35	-0.30756404953991595	0.6185617862731108	all	cinmout	r411	11/15	svmr	opc
9	-39.51900045379343	69.74807922358013	poly	100	5	scale	0.4	0.12394954457289517	0.032791769292106504	rbf	5	nan	auto	0.25	-0.9033009235871318	2.948172360025299	all	cinmout	r411	11/15	svmr	opc
5	-3.5582997953318634	4.6745502138701465	poly	100	5	scale	0.15	0.3828634272893339	0.046705045134315136	rbf	5	nan	auto	0.5	0.1102066882797318	0.3761384975244619	all	coutpin	r45	11/15	svmr	opc
6	-12.312278343220072	16.71270761050417	poly	100	5	scale	0.35	0.4018697621812704	0.05298502486306885	sigmoid	70	nan	scale	0.35	-0.19471116058937146	1.3006486871215512	all	coutpin	r45	11/15	svmr	opc
7	-1546.9194771479265	4533.531122354644	poly	60	5	auto	0.15	0.38988297794625054	0.022981297130552903	sigmoid	1	nan	scale	0.35	-16.76854334842331	69.68876975057829	all	coutpin	r45	11/15	svmr	opc
8	-11.14579704569934	31.371841475717407	poly	90	5	auto	0.35	0.41515324806904663	0.03119464859115017	rbf	25	nan	auto	0.25	0.23099061454310954	0.46103766123302947	all	coutpin	r45	11/15	svmr	opc
9	-32.15336650205614	64.00363131948133	poly	60	5	auto	0.1	0.6776271940011166	0.018299601979804667	sigmoid	15	nan	scale	0.3	-0.12549558414207176	2.6748554268487537	all	coutpin	r45	11/15	svmr	opc
5	-2.1319459052945047	6.0439405342355	poly	100	5	scale	0.3	0.6647701384239684	0.02868038821249923	sigmoid	20	nan	auto	0.35	0.49623890435045065	0.19407525163342249	all	coutpin	r411	11/15	svmr	opc
6	-23.092731152053883	51.050134378633814	poly	100	5	auto	0.15	0.6550493772601038	0.026999821365238572	sigmoid	30	nan	scale	0.1	0.14517204010856877	1.28468171852176	all	coutpin	r411	11/15	svmr	opc
7	-2718.577824546245	8034.347073289345	poly	100	5	scale	0.25	0.6007103900328701	0.01934142876201582	rbf	10	nan	scale	0.4	-10.882743845602588	95.76330113275357	all	coutpin	r411	11/15	svmr	opc
8	-3.9760127825133424	8.25155124951276	poly	100	5	auto	0.4	0.4885968055655816	0.03557023869996878	rbf	40	nan	auto	0.4	0.3363262480911389	0.28159308375601816	all	coutpin	r411	11/15	svmr	opc
9	-26.681401467634267	31.22143540639802	poly	40	5	auto	0.3	0.655562531127821	0.02927760381772544	sigmoid	30	nan	auto	0.45	-0.31472750006429306	2.9198097811355357	all	coutpin	r411	11/15	svmr	opc
5	-0.01197363539277423	0.025502067248644022	poly	80	2	auto	0.2	0.2598163372037191	0.0673606749214779	linear	90	nan	auto	0.25	0.12726696204099697	0.07752467660952886	time	cin	r45	11/15	svmr	ogp
6	-0.009713465301909118	0.027115441913439682	poly	60	2	scale	0.15	0.2389999848405016	0.03722439277249738	sigmoid	100	nan	auto	0.5	0.10788658543606053	0.08561481635814656	time	cin	r45	11/15	svmr	ogp
7	0.0725588417382997	0.030161019604898236	poly	25	2	scale	0.35	0.35700233307846074	0.0204153961069471	rbf	100	nan	auto	0.5	0.23288746406364438	0.0934144088575098	time	cin	r45	11/15	svmr	ogp
8	0.1384568860985813	0.025508862928424636	poly	5	2	auto	0.25	0.35127949838353106	0.020290628205693526	rbf	80	nan	auto	0.5	0.2768878790929123	0.045523655000051524	time	cin	r45	11/15	svmr	ogp
9	0.38452783003632546	0.050392078739732525	poly	25	4	scale	0.2	0.5678105632517685	0.013244909970505682	linear	40	nan	scale	0.5	0.48424527946946183	0.05444231756436601	time	cin	r45	11/15	svmr	ogp
5	0.13839919900432318	0.04287236789150103	poly	40	2	scale	0.45	0.3507568272693031	0.07722315038517455	sigmoid	1	nan	auto	0.2	0.2361138242007893	0.04840574535638437	time	cin	r411	11/15	svmr	ogp
6	0.1303400365973773	0.011972697073813187	poly	1	5	scale	0.1	0.37255390582739556	0.027977424198499128	sigmoid	15	nan	scale	0.5	0.2585638186044559	0.06742218599642694	time	cin	r411	11/15	svmr	ogp
7	0.2781330142205829	0.028372706534220454	poly	1	5	scale	0.45	0.5262039513444816	0.0263449675138608	rbf	15	nan	auto	0.1	0.4195156222587095	0.06925169940459658	time	cin	r411	11/15	svmr	ogp
8	0.11926604840175228	0.01528015891875572	poly	1	2	scale	0.35	0.4272383089598427	0.013888545061766979	sigmoid	80	nan	scale	0.4	0.3160145821164523	0.07601046187553365	time	cin	r411	11/15	svmr	ogp
9	0.31782613914862023	0.03308684926161177	poly	20	4	scale	0.4	0.4825134299978749	0.03162535322935228	sigmoid	70	nan	scale	0.4	0.4089288016492296	0.039593045030792674	time	cin	r411	11/15	svmr	ogp
5	-0.014914946200107072	0.04329695128018004	poly	90	2	auto	0.35	0.2605327713714719	0.04793570200014337	sigmoid	80	nan	auto	0.3	0.11663285116390126	0.07424549649625675	time	cout	r45	11/15	svmr	ogp
6	-0.0024299736467727983	0.021026803659950518	poly	60	2	scale	0.15	0.22459892118067093	0.028320807669075607	rbf	100	nan	auto	0.15	0.1010372156849573	0.07974980284008358	time	cout	r45	11/15	svmr	ogp
7	0.07237693255824697	0.026414456939615066	poly	70	2	scale	0.2	0.3404984771748112	0.023224238990111033	rbf	90	nan	scale	0.45	0.21731981411610585	0.0905041037336143	time	cout	r45	11/15	svmr	ogp
8	0.1367626001443268	0.022500179530919012	poly	1	2	auto	0.2	0.3304044682081586	0.03304181912322992	rbf	70	nan	auto	0.5	0.25915966344071284	0.0412048809341507	time	cout	r45	11/15	svmr	ogp
9	0.3552668204969506	0.0355661612354983	poly	1	5	auto	0.15	0.5520363388235742	0.025084012943579724	rbf	40	nan	scale	0.4	0.4589211005099067	0.05105329255577575	time	cout	r45	11/15	svmr	ogp
5	0.13444351120889075	0.06226647778011815	poly	70	2	auto	0.25	0.3603933803795657	0.04758127492422335	sigmoid	1	nan	scale	0.4	0.2419909443884901	0.05413984643572287	time	cout	r411	11/15	svmr	ogp
6	0.1445297192274842	0.020739603991752235	poly	1	5	auto	0.25	0.406052716873731	0.030208501885119823	rbf	40	nan	scale	0.5	0.2787171437560189	0.07076011755962246	time	cout	r411	11/15	svmr	ogp
7	0.2896177172670796	0.03551149404424582	poly	1	5	auto	0.35	0.5562412559516554	0.03133712459138478	sigmoid	10	nan	auto	0.5	0.448743026586885	0.07122677321411588	time	cout	r411	11/15	svmr	ogp
8	0.1114076368543234	0.024687325650117685	poly	1	2	auto	0.25	0.41684576732698925	0.04038306765397547	rbf	90	nan	scale	0.25	0.30796304925953183	0.07455062801652285	time	cout	r411	11/15	svmr	ogp
9	0.3157276884811137	0.03297875125712499	poly	40	2	scale	0.45	0.4675328141150362	0.0319384685608667	rbf	40	nan	scale	0.45	0.39957627597216083	0.03570543876486596	time	cout	r411	11/15	svmr	ogp
5	-0.14881538400613503	0.06991498116083197	rbf	25	nan	auto	0.2	0.01467540979326647	0.04979170614709439	poly	25	3	auto	0.3	-0.05581175119766898	0.023773013403491295	time	coutmin	r45	11/15	svmr	ogp
6	-0.09482058485764706	0.04289238304786594	poly	15	2	auto	0.1	0.02935248630235131	0.03155519844784998	rbf	20	nan	scale	0.3	-0.036135614084621764	0.02218139109857897	time	coutmin	r45	11/15	svmr	ogp
7	0.04775315665978197	0.017053234810797412	poly	5	2	auto	0.2	0.11945331046984313	0.019225801934591082	sigmoid	60	nan	scale	0.35	0.08678445287588453	0.01138921371777182	time	coutmin	r45	11/15	svmr	ogp
8	-0.10491026661188174	0.03396969067483341	poly	1	2	auto	0.2	0.032267976727139804	0.03532691112457133	linear	100	nan	auto	0.5	-0.03780610937211283	0.02846322875716771	time	coutmin	r45	11/15	svmr	ogp
9	-0.04969954110630379	0.020080716380820565	poly	1	2	auto	0.15	0.16798495740157718	0.038310357949403975	sigmoid	5	nan	auto	0.5	0.085906991463478	0.04609150975077351	time	coutmin	r45	11/15	svmr	ogp
5	-0.07251351145255683	0.04774509152881765	linear	100	nan	scale	0.3	0.04441107364532228	0.04115687547337028	poly	1	3	scale	0.1	-0.012993550652964323	0.015972103133965056	time	coutmin	r411	11/15	svmr	ogp
6	-0.05722033236077543	0.04054382385353556	sigmoid	100	nan	scale	0.3	-0.0023831634870968175	0.02422453077337031	sigmoid	10	nan	scale	0.25	-0.027439047056019492	0.009139442870404704	time	coutmin	r411	11/15	svmr	ogp
7	-0.057133639281375714	0.022847284450023854	poly	1	4	auto	0.35	0.027807457880485165	0.01420185173310483	rbf	90	nan	scale	0.2	-0.01439141958500046	0.018440952976536626	time	coutmin	r411	11/15	svmr	ogp
8	-0.158834027131968	0.0249002481822462	poly	40	4	auto	0.1	-0.007299002387504927	0.044259813550476874	rbf	20	nan	scale	0.45	-0.07944960532710772	0.033274357877357774	time	coutmin	r411	11/15	svmr	ogp
9	-0.11958152594727398	0.04857590034170269	poly	100	2	auto	0.3	0.10591684955049438	0.036384823244531586	linear	10	nan	scale	0.5	0.012543683978745526	0.05727992338590941	time	coutmin	r411	11/15	svmr	ogp
5	-0.14735551138414388	0.07057223399165084	sigmoid	15	nan	scale	0.25	0.005925097028439785	0.053385692205912015	sigmoid	1	nan	scale	0.2	-0.05626268791186606	0.02299313821914096	time	cinmout	r45	11/15	svmr	ogp
6	-0.10271449444697534	0.04816635580142016	poly	10	2	auto	0.1	0.0338234778241546	0.027682887712290903	sigmoid	25	nan	scale	0.5	-0.03649302372444679	0.02178015440422249	time	cinmout	r45	11/15	svmr	ogp
7	0.046053232165842076	0.01812894125041132	poly	10	2	scale	0.15	0.12272700127681455	0.02092127498529517	poly	15	5	scale	0.5	0.08711636998806992	0.011391835808421688	time	cinmout	r45	11/15	svmr	ogp
8	-0.103118140120851	0.029463455663710763	poly	60	4	scale	0.1	0.0272449798505222	0.04110414752848516	sigmoid	50	nan	scale	0.3	-0.037832022592641346	0.02853240338864431	time	cinmout	r45	11/15	svmr	ogp
9	-0.03484117586863271	0.022734131132265016	poly	1	2	scale	0.1	0.17123040036105602	0.02588932797782903	linear	50	nan	scale	0.4	0.08596915399263201	0.04590480811270155	time	cinmout	r45	11/15	svmr	ogp
5	-0.0783549367006828	0.08031309683516792	poly	40	4	scale	0.1	0.04744426017190857	0.054915263420352016	linear	25	nan	auto	0.1	-0.012141617993025274	0.016611461752828915	time	cinmout	r411	11/15	svmr	ogp
6	-0.06785338942396184	0.03810964797767899	linear	100	nan	scale	0.2	0.0016217617545423834	0.036842067942425394	sigmoid	70	nan	auto	0.5	-0.027726968663284564	0.00928070129666095	time	cinmout	r411	11/15	svmr	ogp
7	-0.05364611510274871	0.02093225714137532	poly	1	2	auto	0.25	0.02433955380041425	0.026523399087867494	linear	40	nan	scale	0.1	-0.014423547673114564	0.018263682498506944	time	cinmout	r411	11/15	svmr	ogp
8	-0.1634477764857328	0.021076057863978197	poly	5	2	scale	0.2	-0.002871007596638131	0.03368079010007736	rbf	70	nan	scale	0.5	-0.07924304135723326	0.03373250447407802	time	cinmout	r411	11/15	svmr	ogp
9	-0.11282225836495512	0.048881435218418506	poly	5	2	scale	0.4	0.1072515763641489	0.023813895008591476	rbf	90	nan	auto	0.45	0.013049563454710488	0.05715771658968042	time	cinmout	r411	11/15	svmr	ogp
5	-0.02661729440675544	0.06963874736212203	poly	60	2	scale	0.25	0.26420442569396363	0.04801348341767387	rbf	60	nan	auto	0.15	0.12161912633432444	0.07641567163907095	time	coutpin	r45	11/15	svmr	ogp
6	-0.007636052759825207	0.024456708496793152	poly	30	2	scale	0.1	0.2306514703547277	0.03733895429617845	sigmoid	25	nan	scale	0.5	0.1034462164140452	0.08465419849166755	time	coutpin	r45	11/15	svmr	ogp
7	0.0714862783594684	0.03282983928423772	poly	70	2	scale	0.4	0.35108526538189944	0.030448649410631582	sigmoid	70	nan	auto	0.25	0.224377120588428	0.09319656266440011	time	coutpin	r45	11/15	svmr	ogp
8	0.14486236408977543	0.024388588221057977	poly	10	2	auto	0.3	0.3391894414672433	0.03143046946979057	sigmoid	90	nan	scale	0.5	0.26670433634202007	0.04432063776466081	time	coutpin	r45	11/15	svmr	ogp
9	0.37244165552930714	0.032815938365813244	poly	10	5	scale	0.2	0.5648864875417049	0.0243949769264828	sigmoid	30	nan	scale	0.2	0.47470799369090677	0.05324995936330112	time	coutpin	r45	11/15	svmr	ogp
5	0.13656508963654052	0.03031153959204827	poly	1	5	auto	0.2	0.360363154367492	0.042935880929213896	sigmoid	1	nan	scale	0.4	0.23795922654023344	0.051472234925425804	time	coutpin	r411	11/15	svmr	ogp
6	0.13786349903193976	0.015674168834381042	poly	1	5	auto	0.35	0.3845236999225037	0.04702488087869694	linear	25	nan	auto	0.15	0.2690989598808531	0.0695733315015655	time	coutpin	r411	11/15	svmr	ogp
7	0.2802687150974797	0.02926634618030145	poly	1	5	auto	0.5	0.540385711221014	0.028907112685239544	sigmoid	10	nan	auto	0.2	0.4341424638780663	0.07122610029329834	time	coutpin	r411	11/15	svmr	ogp
8	0.11055780878520886	0.02948831012164835	poly	1	2	scale	0.2	0.4212874516420347	0.014035123000564413	rbf	50	nan	auto	0.45	0.31024477047180354	0.07651202140263125	time	coutpin	r411	11/15	svmr	ogp
9	0.312236567448353	0.04241891888594813	poly	1	4	scale	0.4	0.47751994736140146	0.03572791875576212	sigmoid	25	nan	scale	0.2	0.40526637926126247	0.038040960158930846	time	coutpin	r411	11/15	svmr	ogp
5	-6.929045313508835	19.80007216699229	poly	90	5	scale	0.5	0.2906339590965603	0.04692857874017389	rbf	10	nan	scale	0.45	-0.024478891006724516	0.49278808670994656	weather	cin	r45	11/15	svmr	ogp
6	-79.01228918038947	226.37769518940422	poly	70	5	auto	0.2	0.27295845833068955	0.02946502720277655	sigmoid	80	nan	auto	0.5	-1.4058663387358712	5.098874135211176	weather	cin	r45	11/15	svmr	ogp
7	-20903.048435280736	60162.65501649152	poly	70	5	auto	0.45	0.35287529428999004	0.01477827455179554	sigmoid	5	nan	auto	0.45	-145.85150564926337	1046.8788575780115	weather	cin	r45	11/15	svmr	ogp
8	-7.016256099340684	16.083413249349956	poly	40	5	auto	0.35	0.30193720654345796	0.028209945947395152	linear	10	nan	auto	0.45	0.14207802555798774	0.3308880243766496	weather	cin	r45	11/15	svmr	ogp
9	-10.209500795830902	21.611159219999756	poly	50	5	auto	0.3	0.5850589306483392	0.029630897515519856	sigmoid	90	nan	auto	0.15	0.06090204749886299	1.0639339960567007	weather	cin	r45	11/15	svmr	ogp
5	-29.829147027464934	86.47734559339094	poly	50	5	auto	0.15	0.25682556479572344	0.028236630009022774	sigmoid	15	nan	scale	0.5	-0.011262699846695225	0.8027364353769869	weather	cin	r411	11/15	svmr	ogp
6	-74.70217429417082	102.68206664202138	poly	60	5	scale	0.15	0.25676612816202543	0.03133340535724603	sigmoid	60	nan	auto	0.3	-1.2639624444566442	4.486196712202817	weather	cin	r411	11/15	svmr	ogp
7	-36135.325298413234	105256.0369169019	poly	70	5	scale	0.3	0.31540508743248413	0.02197816144919128	rbf	25	nan	auto	0.35	-109.25846972474334	1062.9323769264265	weather	cin	r411	11/15	svmr	ogp
8	-3.5065127744543703	10.198982377788937	poly	70	5	scale	0.1	0.3004062331507408	0.03636636981164745	rbf	5	nan	auto	0.15	0.1456186665747106	0.2728298162911295	weather	cin	r411	11/15	svmr	ogp
9	-22.56961759609748	60.96488984318395	poly	90	5	auto	0.2	0.5606465226835692	0.022665316159024188	sigmoid	25	nan	scale	0.45	0.010260121940331088	1.262180435297779	weather	cin	r411	11/15	svmr	ogp
5	-29.829147027464934	86.47734559339094	poly	50	5	auto	0.15	0.25682556479572344	0.028236630009022774	sigmoid	15	nan	scale	0.5	-0.011262699846695225	0.8027364353769869	weather	cout	r45	11/15	svmr	ogp
6	-74.70217429417082	102.68206664202138	poly	60	5	scale	0.15	0.25676612816202543	0.03133340535724603	sigmoid	60	nan	auto	0.3	-1.2639624444566442	4.486196712202817	weather	cout	r45	11/15	svmr	ogp
7	-36135.325298413234	105256.0369169019	poly	70	5	scale	0.3	0.31540508743248413	0.02197816144919128	rbf	25	nan	auto	0.35	-109.25846972474334	1062.9323769264265	weather	cout	r45	11/15	svmr	ogp
8	-3.5065127744543703	10.198982377788937	poly	70	5	scale	0.1	0.3004062331507408	0.03636636981164745	rbf	5	nan	auto	0.15	0.1456186665747106	0.2728298162911295	weather	cout	r45	11/15	svmr	ogp
9	-22.56961759609748	60.96488984318395	poly	90	5	auto	0.2	0.5606465226835692	0.022665316159024188	sigmoid	25	nan	scale	0.45	0.010260121940331088	1.262180435297779	weather	cout	r45	11/15	svmr	ogp
5	-11.497463202435359	34.18049746811291	poly	60	5	scale	0.1	0.5592601464619168	0.03939365645936416	rbf	40	nan	auto	0.5	0.17610583619097378	0.7806489014843014	weather	cout	r411	11/15	svmr	ogp
6	-63.09565192615255	133.84458583023104	poly	70	5	auto	0.4	0.5691366594618795	0.027719170582820158	rbf	25	nan	auto	0.2	-1.14651504151886	5.013422702293547	weather	cout	r411	11/15	svmr	ogp
7	-27450.431626388883	82181.47554929863	poly	50	5	auto	0.3	0.5285478632576966	0.022353291777595603	sigmoid	30	nan	auto	0.25	-71.91638701243302	780.0944331852421	weather	cout	r411	11/15	svmr	ogp
8	-7.408211757105219	21.348137955023812	poly	60	5	scale	0.45	0.3891963974296545	0.03979535683951743	linear	15	nan	scale	0.35	0.209912016556579	0.3289895065597072	weather	cout	r411	11/15	svmr	ogp
9	-12.098853971030021	33.875526156849745	poly	100	5	auto	0.5	0.5544276153491043	0.021625014307479224	rbf	90	nan	scale	0.45	0.07752142675470701	1.0302642746889563	weather	cout	r411	11/15	svmr	ogp
5	-16.4066586236923	29.22155781592189	poly	90	5	scale	0.2	0.16841819484799636	0.06569863498923645	rbf	1	nan	auto	0.3	-0.2222276399121389	0.8054100221833371	weather	coutmin	r45	11/15	svmr	ogp
6	-69.30793987986274	169.01618401998303	poly	100	5	auto	0.45	0.04736581661658612	0.04299806888022487	sigmoid	1	nan	auto	0.3	-1.7847307017776606	5.911609168087866	weather	coutmin	r45	11/15	svmr	ogp
7	-10093.184095611947	24927.800636309385	poly	100	5	auto	0.2	0.10687126495163266	0.040418154276438654	rbf	5	nan	auto	0.45	-144.99824477670285	621.7397129969769	weather	coutmin	r45	11/15	svmr	ogp
8	-3.7061087435101094	9.738969962868346	poly	100	5	auto	0.25	-0.0032089147162993937	0.03392030498277375	sigmoid	5	nan	auto	0.45	-0.13327647824231437	0.25712777173171686	weather	coutmin	r45	11/15	svmr	ogp
9	-14.444431643370919	40.37148335971775	poly	80	5	scale	0.2	0.17072146843781588	0.04434739073019765	sigmoid	5	nan	scale	0.5	-0.15840287075564424	0.8094443293996739	weather	coutmin	r45	11/15	svmr	ogp
5	-8.920414841394447	24.802462761477997	poly	80	5	auto	0.35	0.30257897275562545	0.04209633990893964	sigmoid	1	nan	auto	0.1	-0.06227654119898407	0.6926093351855475	weather	coutmin	r411	11/15	svmr	ogp
6	-140.0742957779651	237.35651211424556	poly	100	5	auto	0.25	0.3470688345919973	0.03355928404563726	rbf	5	nan	auto	0.45	-1.560563806279147	7.344345826502976	weather	coutmin	r411	11/15	svmr	ogp
7	-32276.914391368853	67110.98059851423	poly	100	5	scale	0.2	0.08298188447731539	0.03036040875790677	rbf	15	nan	auto	0.45	-77.70295659543297	970.6261126612394	weather	coutmin	r411	11/15	svmr	ogp
8	-8.11198567993362	13.595620310939523	poly	70	5	scale	0.2	0.010572949527677145	0.033938736585691895	linear	10	nan	scale	0.35	-0.2162458266659068	0.5508890697601598	weather	coutmin	r411	11/15	svmr	ogp
9	-13.47616684143621	30.19392670718484	poly	70	5	auto	0.2	0.10976975892206615	0.03156926128960345	linear	5	nan	auto	0.4	-0.3155643303811041	0.8967576193767078	weather	coutmin	r411	11/15	svmr	ogp
5	-16.728459395517383	41.193627971825606	poly	80	5	scale	0.5	0.19646196176647018	0.03889569189312689	sigmoid	5	nan	auto	0.5	-0.2525427978432675	0.9011150758352641	weather	cinmout	r45	11/15	svmr	ogp
6	-57.363162666407376	84.82461493779427	poly	60	5	scale	0.15	0.055039841288532086	0.04233974281340169	rbf	5	nan	auto	0.4	-1.8804479594987473	6.053420426309787	weather	cinmout	r45	11/15	svmr	ogp
7	-22381.901742153386	66644.33433793556	poly	100	5	auto	0.2	0.10348575124860666	0.04208130176866521	sigmoid	5	nan	scale	0.3	-143.45451552707146	767.3140873433322	weather	cinmout	r45	11/15	svmr	ogp
8	-3.577967046475989	8.923054828530558	poly	80	5	auto	0.15	-0.0007429023735668671	0.03394428634693346	rbf	15	nan	scale	0.5	-0.13224411660157218	0.24703056029132311	weather	cinmout	r45	11/15	svmr	ogp
9	-8.743638129660821	19.127691408606335	poly	90	5	auto	0.15	0.17633293776754766	0.039991396003217286	rbf	1	nan	scale	0.45	-0.13564308659491203	0.646721261399216	weather	cinmout	r45	11/15	svmr	ogp
5	-8.698778571863055	13.288441275907495	poly	90	5	auto	0.4	0.3034712703116436	0.05260625137353623	sigmoid	5	nan	auto	0.5	-0.0649093062507318	0.7158221587768433	weather	cinmout	r411	11/15	svmr	ogp
6	-237.21341082453523	525.4504395470757	poly	40	5	auto	0.25	0.345399591350923	0.05950333487913074	sigmoid	5	nan	scale	0.35	-1.5203512407183508	8.35356636660537	weather	cinmout	r411	11/15	svmr	ogp
7	-13169.60956629765	39477.000857977604	poly	80	5	auto	0.45	0.07805557091230175	0.02453568570393105	rbf	15	nan	scale	0.45	-65.74641914254931	542.8609636289979	weather	cinmout	r411	11/15	svmr	ogp
8	-5.29588804161936	9.959195144634515	poly	100	5	auto	0.15	0.008648445743934119	0.057131426675245116	sigmoid	15	nan	scale	0.3	-0.20545711442661135	0.41675540702420283	weather	cinmout	r411	11/15	svmr	ogp
9	-55.004034729054844	158.6316166477482	poly	60	5	auto	0.2	0.11138944416496584	0.03540022295873638	linear	1	nan	scale	0.5	-0.301225360321435	1.4999227190646018	weather	cinmout	r411	11/15	svmr	ogp
5	-13.502158307632097	38.17480530727397	poly	80	5	scale	0.3	0.2782676608695359	0.04254604226985361	rbf	5	nan	auto	0.4	-0.014812066902245213	0.6126096536406381	weather	coutpin	r45	11/15	svmr	ogp
6	-69.40059043403154	127.82050458501898	poly	60	5	scale	0.4	0.26654857967661594	0.040952146588782504	sigmoid	40	nan	scale	0.45	-1.1064046506957095	4.166968718402802	weather	coutpin	r45	11/15	svmr	ogp
7	-14135.495748860601	42392.977672815956	poly	20	5	auto	0.3	0.33950541684636376	0.01941182902005138	linear	5	nan	auto	0.4	-77.34360478340369	548.6175158686437	weather	coutpin	r45	11/15	svmr	ogp
8	-3.658634701172687	5.606254954598236	poly	80	5	auto	0.45	0.2995005644031129	0.033629912151645264	sigmoid	30	nan	auto	0.15	0.14700574911970407	0.2789652978175153	weather	coutpin	r45	11/15	svmr	ogp
9	-10.955940871058571	14.167984518601084	poly	80	5	auto	0.5	0.5719628725136815	0.02280376640284049	linear	10	nan	auto	0.5	0.0709338247021498	1.0033514664351406	weather	coutpin	r45	11/15	svmr	ogp
5	-11.843216682228979	31.548952173890072	poly	80	5	scale	0.35	0.5749249112047825	0.03247602302795806	sigmoid	10	nan	scale	0.45	0.22413235810263507	0.7179830657527879	weather	coutpin	r411	11/15	svmr	ogp
6	-46.77567003251872	132.35744263665416	poly	80	5	auto	0.5	0.5732794802772386	0.028585821715895885	sigmoid	30	nan	scale	0.45	-0.6845061442189789	3.680933076144934	weather	coutpin	r411	11/15	svmr	ogp
7	-8743.447235053818	21821.866701041163	poly	80	5	auto	0.25	0.5191905533960524	0.02626655132426901	sigmoid	60	nan	scale	0.45	-51.22234709005541	323.14411234536885	weather	coutpin	r411	11/15	svmr	ogp
8	-1.910981824054654	4.389934857031121	poly	100	5	scale	0.25	0.3948394923973397	0.038903314054585345	sigmoid	10	nan	scale	0.5	0.22228386546762047	0.1913223120488772	weather	coutpin	r411	11/15	svmr	ogp
9	-14.010560517639846	36.428564160600956	poly	80	5	scale	0.15	0.5598274357502834	0.018482588936566215	sigmoid	30	nan	scale	0.45	0.063078446061664	1.1247213368365094	weather	coutpin	r411	11/15	svmr	ogp
5	-2.75520835731535	7.455752946018529	poly	60	5	auto	0.45	0.2746205569193363	0.046637464948633515	rbf	5	nan	scale	0.5	0.12087019257517682	0.1660983954914182	emr	cin	r45	11/15	svmr	ogp
6	0.0609103635387667	0.15084296105564984	poly	60	5	auto	0.1	0.2289842682145969	0.028216182967839353	rbf	60	nan	auto	0.35	0.17167072894024032	0.028016045109762307	emr	cin	r45	11/15	svmr	ogp
7	-0.5127479123878692	1.8486325022569823	poly	70	5	auto	0.1	0.38654497165149293	0.03896476723778603	rbf	40	nan	scale	0.5	0.2634131682756631	0.098951661797955	emr	cin	r45	11/15	svmr	ogp
8	0.1876568911616438	0.1345690891785216	poly	90	5	auto	0.4	0.31610659368003147	0.04176114998539386	sigmoid	40	nan	auto	0.5	0.2660572566942712	0.02078927671664019	emr	cin	r45	11/15	svmr	ogp
9	-0.4756008176084139	1.2910407013315628	poly	90	4	scale	0.25	0.5496464373241986	0.027113899922599004	rbf	20	nan	auto	0.45	0.3990022134008193	0.15330349326546722	emr	cin	r45	11/15	svmr	ogp
5	-1.4560842367570872	5.086326861916721	poly	70	5	scale	0.5	0.5901360673023113	0.04257897726243357	rbf	60	nan	scale	0.5	0.43269153151669415	0.13843888708246266	emr	cin	r411	11/15	svmr	ogp
6	0.31116052472920985	0.03600858267414519	poly	1	4	scale	0.15	0.5232727493983585	0.027576710866988548	linear	30	nan	scale	0.25	0.4596310013076376	0.03316923273862615	emr	cin	r411	11/15	svmr	ogp
7	-0.06757490593639975	1.4446134913194222	poly	40	5	scale	0.4	0.5308891395411215	0.02498726469729913	linear	10	nan	auto	0.45	0.43963234984201927	0.06490080069356767	emr	cin	r411	11/15	svmr	ogp
8	0.21306631622020428	0.033374281405871654	poly	1	2	scale	0.5	0.3863470528091253	0.024998782939270575	linear	10	nan	auto	0.4	0.32121323410347535	0.031355630520408885	emr	cin	r411	11/15	svmr	ogp
9	-0.7971044148277867	3.316007274487663	poly	90	5	auto	0.3	0.5256305143350499	0.027230015648030927	linear	20	nan	scale	0.35	0.4036166024137603	0.11115345971717137	emr	cin	r411	11/15	svmr	ogp
5	-1.375278063535634	3.4914525132571415	poly	60	5	scale	0.25	0.2673706106455116	0.045765099928892286	sigmoid	20	nan	scale	0.35	0.11404958671441517	0.1197158427940409	emr	cout	r45	11/15	svmr	ogp
6	0.010553516136880926	0.18078712651181275	poly	100	5	auto	0.25	0.2154321800834989	0.02676302372714569	poly	70	3	scale	0.5	0.15588687812913904	0.025700912273395556	emr	cout	r45	11/15	svmr	ogp
7	-0.7064416381668563	1.3406629416849825	poly	80	5	auto	0.4	0.3605863433362744	0.026463147147144248	sigmoid	60	nan	auto	0.35	0.2457946013548176	0.10102755243979301	emr	cout	r45	11/15	svmr	ogp
8	0.19111530886631847	0.09149583374470864	poly	30	5	scale	0.35	0.31315766556520036	0.02332145041415715	sigmoid	50	nan	auto	0.45	0.2597532484771183	0.01987369476455987	emr	cout	r45	11/15	svmr	ogp
9	-0.5871026628415595	2.613694846914395	poly	90	5	auto	0.35	0.5404391919011429	0.023638422369549803	sigmoid	80	nan	auto	0.2	0.38839535241937967	0.15275799947590685	emr	cout	r45	11/15	svmr	ogp
5	-1.360224263767391	5.13305041381618	poly	40	5	scale	0.45	0.5378203318038458	0.040568953896154364	sigmoid	60	nan	auto	0.25	0.40043673596316715	0.13033876831139427	emr	cout	r411	11/15	svmr	ogp
6	0.2910771355155968	0.04527953640848581	poly	1	4	auto	0.5	0.5111959477652434	0.0275879935174231	rbf	5	nan	auto	0.35	0.4356536515772701	0.03492426488005231	emr	cout	r411	11/15	svmr	ogp
7	-0.1592454402565407	1.3648513637639865	poly	60	5	scale	0.4	0.551954786776616	0.02060039486083998	sigmoid	15	nan	auto	0.25	0.46484284919036606	0.06689593891665854	emr	cout	r411	11/15	svmr	ogp
8	0.22669704702572885	0.06367384314827997	poly	70	5	scale	0.25	0.3785526275883536	0.02693697420947589	rbf	5	nan	scale	0.4	0.31305866235040103	0.03010390885341829	emr	cout	r411	11/15	svmr	ogp
9	-0.6984515101428121	3.213895001916813	poly	70	5	auto	0.3	0.5246873174602832	0.01816990464532011	sigmoid	5	nan	auto	0.15	0.4117387737805102	0.09624963030968285	emr	cout	r411	11/15	svmr	ogp
5	-5.82011469294419	16.055557874306597	poly	100	5	auto	0.1	0.13418351738080844	0.058049188865954886	poly	5	3	scale	0.45	-0.04857880966407456	0.2808773852673178	emr	coutmin	r45	11/15	svmr	ogp
6	-0.13425742064246235	0.24452359639276114	poly	70	5	scale	0.35	0.08487906941403665	0.018097458185618497	linear	1	nan	auto	0.35	-0.003970799276153747	0.03347674041468311	emr	coutmin	r45	11/15	svmr	ogp
7	-0.09118074665833506	0.41630150892891193	poly	20	5	scale	0.25	0.1225617239790194	0.025070934946378416	rbf	10	nan	auto	0.45	0.0731735699294744	0.0226582040966542	emr	coutmin	r45	11/15	svmr	ogp
8	-0.17742903495044932	0.06548463864750015	poly	70	5	auto	0.1	0.02060074523867802	0.03514415700765827	rbf	40	nan	auto	0.4	-0.039748833707411294	0.021496058403786173	emr	coutmin	r45	11/15	svmr	ogp
9	-1.156451436201809	1.030630125853748	poly	90	5	scale	0.15	0.1617836991601896	0.032828226496300475	sigmoid	15	nan	auto	0.5	0.04567702525272209	0.13928054139213172	emr	coutmin	r45	11/15	svmr	ogp
5	-2.266643341698206	6.439533885667645	poly	60	5	scale	0.1	0.2870557051239751	0.030361959068653584	linear	5	nan	scale	0.15	0.11611783947612522	0.17607872607888664	emr	coutmin	r411	11/15	svmr	ogp
6	0.16081154206312848	0.12485996351472134	poly	30	5	auto	0.3	0.3017818535655687	0.04739997155121379	rbf	25	nan	auto	0.45	0.25792936051999316	0.019625086808095812	emr	coutmin	r411	11/15	svmr	ogp
7	-0.3187869146046283	0.8466505014014192	poly	80	5	scale	0.35	0.08721481750747093	0.02648274606290483	sigmoid	20	nan	scale	0.5	0.020545554150709362	0.04781287602156926	emr	coutmin	r411	11/15	svmr	ogp
8	-0.2148816495766978	0.08689384717549455	poly	100	5	scale	0.2	0.021460455728585893	0.01871602281035256	rbf	5	nan	auto	0.5	-0.06611622878943998	0.03642713218889166	emr	coutmin	r411	11/15	svmr	ogp
9	-1.1411886708290049	1.011866098491066	poly	80	5	scale	0.4	0.09656192255186516	0.025808612092473662	sigmoid	15	nan	auto	0.5	-0.019932974401675872	0.10438108811641458	emr	coutmin	r411	11/15	svmr	ogp
5	-10.479999584772585	20.21262938777163	poly	100	5	scale	0.4	0.1262220744704942	0.04421933266782232	linear	1	nan	auto	0.5	-0.04520225964087403	0.33462637973457	emr	cinmout	r45	11/15	svmr	ogp
6	-0.2011460177321239	0.3935295153714518	poly	50	5	scale	0.35	0.08633203193360853	0.02466797937954274	rbf	20	nan	auto	0.5	-0.004670874340611458	0.03311690489221981	emr	cinmout	r45	11/15	svmr	ogp
7	-0.07702984777728973	0.24617512514225706	poly	50	5	scale	0.3	0.12778199262799067	0.03456784820964617	rbf	30	nan	auto	0.45	0.07265398113236005	0.02311511104862667	emr	cinmout	r45	11/15	svmr	ogp
8	-0.14019146773273844	0.07757424789674493	poly	30	5	auto	0.3	0.018278452698038183	0.0373130075264164	linear	40	nan	auto	0.3	-0.03970207829617848	0.02126335188182195	emr	cinmout	r45	11/15	svmr	ogp
9	-0.8746668787790544	1.524804163138323	poly	100	5	scale	0.45	0.15305465138945432	0.03510932345773376	linear	15	nan	auto	0.45	0.04864282721522256	0.12603384345921184	emr	cinmout	r45	11/15	svmr	ogp
5	-4.8682064607201525	14.38124329528058	poly	100	5	scale	0.35	0.28027858408961615	0.03683292769760023	linear	5	nan	scale	0.4	0.1147175733838581	0.20543144767867413	emr	cinmout	r411	11/15	svmr	ogp
6	0.18463735277140364	0.040254627676998715	poly	1	2	auto	0.15	0.3054306400971024	0.022324374869405163	sigmoid	5	nan	auto	0.1	0.2587143874235569	0.01962045405280813	emr	cinmout	r411	11/15	svmr	ogp
7	-0.4426670918632025	0.6568795893110655	poly	50	5	auto	0.3	0.08739706392579721	0.030054277020464554	rbf	80	nan	auto	0.45	0.020579308014906404	0.048364129670800476	emr	cinmout	r411	11/15	svmr	ogp
8	-0.18964544099125955	0.10107843625619001	poly	100	5	scale	0.3	0.016131270179064915	0.02727040514381884	sigmoid	5	nan	scale	0.45	-0.06647880628794298	0.0360915095730866	emr	cinmout	r411	11/15	svmr	ogp
9	-0.9698366884434684	0.8437431030186611	poly	60	5	auto	0.4	0.09301896892912286	0.03838918807789209	sigmoid	1	nan	scale	0.5	-0.020982533349887204	0.1064641199021409	emr	cinmout	r411	11/15	svmr	ogp
5	-2.5989289350566156	7.493498853484403	poly	100	5	auto	0.1	0.2615827977342465	0.06903699970502525	linear	10	nan	auto	0.35	0.1205675888203577	0.13862439254688053	emr	coutpin	r45	11/15	svmr	ogp
6	0.06263481900954938	0.03397148866013157	poly	1	4	auto	0.2	0.21761477111607141	0.04990169826308099	rbf	15	nan	auto	0.5	0.16209536602552235	0.02750924425873961	emr	coutpin	r45	11/15	svmr	ogp
7	-0.6705707847997445	1.9185627097041782	poly	100	5	scale	0.25	0.37588884884850055	0.025239151316588247	rbf	50	nan	auto	0.3	0.2546968422999701	0.10003569461235114	emr	coutpin	r45	11/15	svmr	ogp
8	0.19492027924708347	0.039784448231812354	poly	80	5	scale	0.2	0.30828843942346534	0.026071471083328857	poly	30	3	scale	0.4	0.2613624943969314	0.019983920293781553	emr	coutpin	r45	11/15	svmr	ogp
9	-0.5282807671803552	1.4098740165338781	poly	90	4	scale	0.3	0.5535224465291912	0.01765358129831857	sigmoid	30	nan	scale	0.4	0.39946229834248803	0.1457101806449668	emr	coutpin	r45	11/15	svmr	ogp
5	-4.11339505334481	12.955056963774608	poly	100	5	auto	0.3	0.5701243741035864	0.045912328693376456	linear	25	nan	scale	0.5	0.4160769506808562	0.17984147008767504	emr	coutpin	r411	11/15	svmr	ogp
6	0.29970850167373514	0.02468391205051225	poly	1	4	scale	0.4	0.5100012294695925	0.027894669206488285	rbf	5	nan	scale	0.5	0.4481676573595814	0.03566017972719088	emr	coutpin	r411	11/15	svmr	ogp
7	0.10589639012960941	0.8919344542057169	poly	70	5	auto	0.2	0.5464081144006216	0.03070297775041085	sigmoid	5	nan	scale	0.15	0.451804051087286	0.06727832037669215	emr	coutpin	r411	11/15	svmr	ogp
8	0.21361048482106781	0.04485016059163445	poly	1	2	auto	0.5	0.37902372911175386	0.03583739797545292	sigmoid	5	nan	auto	0.25	0.31791647294296954	0.03128537013303128	emr	coutpin	r411	11/15	svmr	ogp
9	-0.5755045371528253	2.156489572535739	poly	80	5	scale	0.15	0.5261158892316657	0.044058256648337124	rbf	50	nan	scale	0.5	0.40545104965503215	0.10463600608262905	emr	coutpin	r411	11/15	svmr	ogp
5	-4.550888368469119	9.264566145301972	poly	70	5	scale	0.2	0.3852911335757817	0.059480927644414205	sigmoid	5	nan	scale	0.2	0.07980360853045144	0.4739487822507825	all	cin	r45	11/15	svmr	ogp
6	-23.173813475611635	60.27202273045259	poly	100	5	scale	0.35	0.4224216350284247	0.048689441171417484	sigmoid	15	nan	auto	0.1	-0.3040293043669978	1.852238913906882	all	cin	r45	11/15	svmr	ogp
7	-18306.445376792963	36209.33158585183	poly	80	5	scale	0.4	0.39544932712887515	0.022577566612773325	rbf	1	nan	auto	0.45	-32.83902770712648	450.29336117370053	all	cin	r45	11/15	svmr	ogp
8	-7.27883014610953	15.193289072058395	poly	80	5	scale	0.4	0.42387271054287756	0.035109120760814544	sigmoid	60	nan	auto	0.35	0.2164860989381432	0.46647347447955334	all	cin	r45	11/15	svmr	ogp
9	-41.90038948779147	82.09495527970687	poly	70	5	scale	0.15	0.6891437734464019	0.019454601803371233	linear	5	nan	scale	0.4	-0.08225549180557892	2.604890457432023	all	cin	r45	11/15	svmr	ogp
5	-2.929507310374646	9.221460894874891	poly	70	5	auto	0.45	0.6768865527869817	0.02668133459949295	linear	20	nan	scale	0.45	0.5041913471228812	0.21616064523548886	all	cin	r411	11/15	svmr	ogp
6	-11.977651820624164	24.743277879667925	poly	100	5	scale	0.35	0.664666662207452	0.024274689154338225	rbf	25	nan	auto	0.5	0.11514809422472624	1.2380340362290394	all	cin	r411	11/15	svmr	ogp
7	-3877.798778909877	11010.54693991681	poly	90	5	scale	0.2	0.5791266162604597	0.015135167864863802	linear	10	nan	scale	0.45	-11.836509351554543	104.11611970185417	all	cin	r411	11/15	svmr	ogp
8	-2.9557205618405673	6.694569283877485	poly	30	5	scale	0.45	0.4942929687521265	0.035854260528550314	sigmoid	30	nan	scale	0.5	0.3255065562741824	0.2866371853512673	all	cin	r411	11/15	svmr	ogp
9	-32.46540847781989	69.93269100801923	poly	80	5	auto	0.15	0.6570245603395587	0.021239139207213906	linear	20	nan	auto	0.45	-0.294063658945969	2.869441533203874	all	cin	r411	11/15	svmr	ogp
5	-3.3289774593099586	6.598279241619812	poly	90	5	scale	0.15	0.3790559229040077	0.0564692439718225	rbf	5	nan	auto	0.5	0.08663858254574143	0.4100054453086665	all	cout	r45	11/15	svmr	ogp
6	-16.62871891998551	27.034132129363677	poly	90	5	auto	0.45	0.3895285485787264	0.04317367364805361	sigmoid	10	nan	scale	0.4	-0.35716338600159003	1.8378682674479487	all	cout	r45	11/15	svmr	ogp
7	-3835.377803442978	10285.620896571327	poly	70	5	scale	0.25	0.3696787232594006	0.020481537969353276	sigmoid	1	nan	auto	0.35	-20.965887705900226	125.51841751989663	all	cout	r45	11/15	svmr	ogp
8	-16.79610980463719	48.95249530907209	poly	100	5	auto	0.15	0.4151819108595106	0.026315373113059412	rbf	30	nan	auto	0.45	0.20039431216145903	0.5986081700821608	all	cout	r45	11/15	svmr	ogp
9	-31.913286240240033	76.90191169820261	poly	70	5	scale	0.1	0.6635259844406267	0.01563666236731354	rbf	5	nan	auto	0.15	-0.11859103508707754	2.597487255208538	all	cout	r45	11/15	svmr	ogp
5	-7.650395720962587	23.516744521554873	poly	100	5	auto	0.5	0.6499821634928441	0.025256971709428658	rbf	10	nan	auto	0.4	0.469862048782477	0.315660250320476	all	cout	r411	11/15	svmr	ogp
6	-28.342415753381864	40.09466936937822	poly	100	5	scale	0.1	0.6400319246274139	0.02454886107997125	sigmoid	50	nan	auto	0.3	0.048157613855475755	1.4790465470307506	all	cout	r411	11/15	svmr	ogp
7	-728.7110372740545	1753.8520662821863	poly	100	5	auto	0.15	0.6045933314475151	0.028944576976711645	linear	5	nan	auto	0.1	-8.259013945135814	35.58906856142612	all	cout	r411	11/15	svmr	ogp
8	-3.098263185492502	8.936452561105053	poly	100	5	scale	0.25	0.4883558141342695	0.030829296427915986	sigmoid	30	nan	auto	0.5	0.32462484623099247	0.27047641680326806	all	cout	r411	11/15	svmr	ogp
9	-32.196044338262254	54.36141030426149	poly	60	5	scale	0.5	0.6526858763643124	0.018762622602297	linear	20	nan	scale	0.45	-0.21044972277138072	2.5165696150197374	all	cout	r411	11/15	svmr	ogp
5	-3.9440257256839217	5.246920359429179	poly	90	5	auto	0.25	0.16588942925538247	0.06852252028073846	sigmoid	1	nan	auto	0.5	-0.19746958632119466	0.4502279860090881	all	coutmin	r45	11/15	svmr	ogp
6	-34.37952783750964	18.201308883505842	poly	80	5	scale	0.3	0.1468682792203893	0.02765593282243621	linear	1	nan	auto	0.5	-1.0945109828257917	3.449944775890872	all	coutmin	r45	11/15	svmr	ogp
7	-4462.308024808049	13147.19145164578	poly	100	5	auto	0.2	0.14904196934345978	0.024150162160344085	poly	30	2	auto	0.4	-15.013086747615953	142.03389310381766	all	coutmin	r45	11/15	svmr	ogp
8	-4.311072626524543	9.039937853739376	poly	100	5	scale	0.3	0.03621597190374974	0.033789988782498344	sigmoid	15	nan	auto	0.5	-0.13872056002214428	0.28268145905351966	all	coutmin	r45	11/15	svmr	ogp
9	-27.98738136942786	77.95339194192525	poly	40	5	auto	0.3	0.22678435693947868	0.038783860391082225	linear	1	nan	scale	0.3	-0.5188713655529994	1.9989140879039227	all	coutmin	r45	11/15	svmr	ogp
5	-6.6623429260304565	15.512980726648458	poly	80	5	auto	0.1	0.3179629004510335	0.043745261248115216	linear	10	nan	scale	0.3	-0.07309716786366456	0.642538738171504	all	coutmin	r411	11/15	svmr	ogp
6	-30.492295902231923	26.32497380591939	poly	100	5	scale	0.3	0.36857728413866003	0.040240128686012906	sigmoid	5	nan	auto	0.4	-0.7412367254463176	2.887577481506194	all	coutmin	r411	11/15	svmr	ogp
7	-2023.051547658554	5372.960480084306	poly	100	5	auto	0.1	0.17020187539956658	0.024229892852032503	linear	15	nan	auto	0.5	-16.303527194814013	88.99381448764186	all	coutmin	r411	11/15	svmr	ogp
8	-11.996969873694974	21.438146713519338	poly	100	5	scale	0.45	0.0228676058878588	0.024488928373361522	linear	1	nan	scale	0.5	-0.31588619259986883	0.6923682941894334	all	coutmin	r411	11/15	svmr	ogp
9	-38.01078261322518	69.78889336748378	poly	70	5	scale	0.2	0.11985183670204229	0.05938816114748647	sigmoid	10	nan	scale	0.45	-0.8310312770599382	2.6137159106795678	all	coutmin	r411	11/15	svmr	ogp
5	-4.032193663092633	4.18385576513233	poly	90	5	auto	0.2	0.17088509429298573	0.057962359500477276	sigmoid	1	nan	scale	0.25	-0.189241593238556	0.42745880273750864	all	cinmout	r45	11/15	svmr	ogp
6	-66.51284820312641	123.56662889592634	poly	100	5	scale	0.1	0.1467510635542865	0.0378072020864542	linear	5	nan	auto	0.45	-1.0995504840999328	3.8262260015188505	all	cinmout	r45	11/15	svmr	ogp
7	-4123.305865946344	11194.190789053064	poly	90	5	scale	0.15	0.1452034627406002	0.03856061701617369	poly	90	2	auto	0.1	-14.452889665143404	136.914843208008	all	cinmout	r45	11/15	svmr	ogp
8	-5.407531225623386	13.036360085524175	poly	50	5	auto	0.3	0.040272175351459924	0.034417322849314605	sigmoid	5	nan	scale	0.45	-0.14645156086963884	0.32415716186565635	all	cinmout	r45	11/15	svmr	ogp
9	-28.96410698773933	77.346209924841	poly	100	5	auto	0.35	0.23770741599923978	0.03114270482191826	sigmoid	1	nan	auto	0.45	-0.5018512212432173	1.8877779888946127	all	cinmout	r45	11/15	svmr	ogp
5	-6.427007095932045	10.834290358423475	poly	80	5	auto	0.4	0.3285321605638371	0.03672203322753535	linear	1	nan	scale	0.45	-0.05518669255360821	0.5814575415190906	all	cinmout	r411	11/15	svmr	ogp
6	-73.39015715887622	152.93393552538413	poly	90	5	scale	0.35	0.37881797171323334	0.03619134849553387	linear	10	nan	auto	0.4	-0.7714199841911434	3.3846570965647	all	cinmout	r411	11/15	svmr	ogp
7	-5033.029651461895	14656.161011655739	poly	60	5	scale	0.2	0.146708126236835	0.041535479056526305	linear	15	nan	scale	0.45	-18.363437033441894	167.35704484659502	all	cinmout	r411	11/15	svmr	ogp
8	-16.444459298944622	44.98280358550175	poly	90	5	scale	0.3	0.015185042773501745	0.03957712974983394	sigmoid	5	nan	auto	0.4	-0.31807077254847305	0.7563041971695799	all	cinmout	r411	11/15	svmr	ogp
9	-43.734216716044145	100.8117257201486	poly	100	5	auto	0.1	0.1281272773813555	0.0482091180282485	sigmoid	15	nan	scale	0.5	-0.8516581253917112	2.7156851742168717	all	cinmout	r411	11/15	svmr	ogp
5	-3.4790542083213154	5.708504166554648	poly	100	5	scale	0.45	0.3778646295277493	0.04477976845111166	linear	10	nan	scale	0.35	0.1080767566951861	0.38933560158429714	all	coutpin	r45	11/15	svmr	ogp
6	-15.819290983053696	34.53859322916314	poly	90	5	scale	0.2	0.39658741934481034	0.0378891691752118	sigmoid	10	nan	auto	0.4	-0.2423874519252524	1.5583007996063676	all	coutpin	r45	11/15	svmr	ogp
7	-7025.34495706119	15998.783597861633	poly	40	5	auto	0.35	0.3821723714649927	0.023437761276305525	rbf	5	nan	auto	0.35	-25.83048481153664	221.8450018654022	all	coutpin	r45	11/15	svmr	ogp
8	-4.911721458835794	9.71193107852564	poly	80	5	scale	0.1	0.4176205314585427	0.03167419555325847	rbf	50	nan	scale	0.25	0.22950562476594336	0.4254989868394947	all	coutpin	r45	11/15	svmr	ogp
9	-48.80706654959683	137.1120684343481	poly	100	5	auto	0.5	0.6752475337843542	0.015067015983904052	sigmoid	10	nan	scale	0.5	-0.07318324793809106	2.646461836687581	all	coutpin	r45	11/15	svmr	ogp
5	-1.7074076829370874	5.986748143125953	poly	100	5	auto	0.35	0.6635709941366541	0.023221513321727144	sigmoid	10	nan	auto	0.5	0.4972832952913566	0.18144755196752602	all	coutpin	r411	11/15	svmr	ogp
6	-19.456750375836144	20.821679449832615	poly	90	5	auto	0.15	0.655912046077823	0.025010558820481973	sigmoid	30	nan	auto	0.4	0.13893740091001547	1.261843602983732	all	coutpin	r411	11/15	svmr	ogp
7	-1350.9638534190622	3921.2283364471673	poly	20	5	auto	0.1	0.5902240188251261	0.012160109341765655	linear	10	nan	scale	0.5	-9.078124342247273	51.106991601882896	all	coutpin	r411	11/15	svmr	ogp
8	-2.543438742547209	5.006087347030303	poly	90	5	auto	0.3	0.491731605858139	0.031228129704607237	rbf	50	nan	auto	0.45	0.337580228389673	0.24971860761981335	all	coutpin	r411	11/15	svmr	ogp
9	-40.333779766980726	68.83801572464463	poly	80	5	auto	0.3	0.6580166928497212	0.024329104997635836	linear	25	nan	scale	0.2	-0.2263332798765374	2.806711640286796	all	coutpin	r411	11/15	svmr	ogp
5	-0.010607489468814535	0.025411170163662487	poly	40	2	auto	0.1	0.26294972486079676	0.025041499899232846	sigmoid	15	nan	scale	0.1	0.12760514978095622	0.07813329504988749	time	cin	r45	11/02	svmr	pwe
6	-0.008201357608564918	0.02874091152363061	poly	10	2	scale	0.2	0.24118647950528574	0.0357880157138836	linear	60	nan	auto	0.45	0.10749014364895068	0.08577543687150188	time	cin	r45	11/02	svmr	pwe
7	0.06962976551332081	0.03189890099139172	poly	10	2	scale	0.25	0.35914039878918064	0.030683922531436796	rbf	90	nan	auto	0.25	0.23291559086360888	0.09335840836364223	time	cin	r45	11/02	svmr	pwe
8	0.1438113014708508	0.015546279590654653	poly	1	2	scale	0.45	0.3639838871729772	0.039653032167752705	sigmoid	70	nan	scale	0.45	0.2774217029240356	0.0453819299967736	time	cin	r45	11/02	svmr	pwe
9	0.3814196775584183	0.031131994377951826	poly	1	5	auto	0.2	0.5798969296014611	0.023411824253027104	sigmoid	100	nan	scale	0.4	0.48426321073560724	0.05459080239900027	time	cin	r45	11/02	svmr	pwe
5	0.13291449661484306	0.04865774136653425	poly	80	2	scale	0.25	0.3540526524281791	0.037134202506582954	linear	10	nan	scale	0.2	0.23558303796245894	0.04944253175725245	time	cin	r411	11/02	svmr	pwe
6	0.13855319872196953	0.01334227526084676	poly	1	5	scale	0.45	0.3711123578125175	0.043501700658092356	sigmoid	100	nan	scale	0.4	0.25834564935206217	0.06661946952702115	time	cin	r411	11/02	svmr	pwe
7	0.28189076697419313	0.02038742881202224	poly	1	5	auto	0.45	0.5273665902126407	0.025410712917204054	rbf	80	nan	scale	0.45	0.41992577109155843	0.0692162802734697	time	cin	r411	11/02	svmr	pwe
8	0.12293881319721751	0.021459408864499194	poly	1	2	scale	0.25	0.42226276864400114	0.02897273549532273	linear	100	nan	scale	0.3	0.31553954743444174	0.07575010026834401	time	cin	r411	11/02	svmr	pwe
9	0.317265104163836	0.029948750399461727	poly	1	4	scale	0.35	0.48264180241929766	0.03262108292151933	rbf	70	nan	scale	0.15	0.409581942226551	0.039648596859026886	time	cin	r411	11/02	svmr	pwe
5	-0.02487021654798115	0.06118910133119212	poly	90	2	scale	0.15	0.2581378767082224	0.04273523442834369	rbf	60	nan	auto	0.45	0.11724478026897982	0.07472613818295559	time	cout	r45	11/02	svmr	pwe
6	-0.0023324904837204617	0.026133135049755056	poly	20	2	scale	0.25	0.22288159856695472	0.03110795938284125	rbf	20	nan	scale	0.2	0.1007628772842847	0.07977154803779771	time	cout	r45	11/02	svmr	pwe
7	0.07428839026206284	0.02875343170817298	poly	1	2	scale	0.45	0.3484709524175174	0.024246495161294665	rbf	100	nan	scale	0.45	0.21713337200908406	0.09050368205075218	time	cout	r45	11/02	svmr	pwe
8	0.14292910468141903	0.017118120099577788	poly	5	2	scale	0.15	0.34283426042194015	0.03946658680713449	linear	90	nan	scale	0.5	0.2588286028942127	0.041331869516018103	time	cout	r45	11/02	svmr	pwe
9	0.35954128428816773	0.026526837659704317	poly	1	5	scale	0.45	0.5527481340575281	0.02463393186610359	linear	40	nan	auto	0.45	0.45890625017732145	0.05152717557945471	time	cout	r45	11/02	svmr	pwe
5	0.1414360517678674	0.054767594127058936	poly	40	4	auto	0.25	0.366685829086923	0.05231361281768836	sigmoid	15	nan	scale	0.35	0.24231492199879068	0.05464894132018024	time	cout	r411	11/02	svmr	pwe
6	0.14152430875086783	0.021655195180415594	poly	5	5	auto	0.45	0.40250280019982265	0.03039955085456267	sigmoid	10	nan	scale	0.35	0.27897056515095314	0.07081029354907667	time	cout	r411	11/02	svmr	pwe
7	0.29052533300442207	0.020599174736998557	poly	1	5	auto	0.25	0.5553101740971852	0.02570779065799205	linear	60	nan	auto	0.25	0.4487741084238015	0.07109691344677023	time	cout	r411	11/02	svmr	pwe
8	0.11084380263754046	0.017130222672016967	poly	1	2	scale	0.1	0.4156494080882608	0.026344033716129464	sigmoid	100	nan	scale	0.25	0.30759880776026166	0.07450858582691038	time	cout	r411	11/02	svmr	pwe
9	0.30980853965662186	0.07033773468893584	poly	100	2	auto	0.2	0.4713402636890308	0.03192184018469964	sigmoid	90	nan	scale	0.35	0.3998024299534718	0.035897548778908814	time	cout	r411	11/02	svmr	pwe
5	-0.13217090718946783	0.07888969677064395	linear	70	nan	auto	0.2	0.01754377976281162	0.04719287874441458	poly	25	3	auto	0.45	-0.055931252902839866	0.02282081821702967	time	coutmin	r45	11/02	svmr	pwe
6	-0.1019188806249417	0.04941894899349387	poly	25	2	scale	0.1	0.031211003861004026	0.02941128563723223	linear	5	nan	auto	0.35	-0.03668861643681605	0.02260799064579934	time	coutmin	r45	11/02	svmr	pwe
7	0.05311745536663494	0.031755326572853654	poly	1	2	scale	0.15	0.1205602890924999	0.03981101385009552	linear	10	nan	auto	0.5	0.08692282033504105	0.010918327746370663	time	coutmin	r45	11/02	svmr	pwe
8	-0.10601969518419416	0.021397419510949017	poly	1	2	scale	0.15	0.02681440850819302	0.028585264373439674	rbf	80	nan	scale	0.3	-0.0379597667237592	0.02828196997703863	time	coutmin	r45	11/02	svmr	pwe
9	-0.04033687309520813	0.03996244423997238	poly	1	2	auto	0.3	0.1657110491753337	0.03912137478118913	linear	70	nan	auto	0.5	0.08651396321575741	0.04637010752731186	time	coutmin	r45	11/02	svmr	pwe
5	-0.06984933649040394	0.06659812780485802	poly	60	4	auto	0.1	0.04911207221788523	0.05536885793653186	sigmoid	15	nan	auto	0.2	-0.013112303602227704	0.016572740811139127	time	coutmin	r411	11/02	svmr	pwe
6	-0.06050186590626152	0.017221722673694977	linear	60	nan	scale	0.25	-0.002750999449026947	0.025181726218361563	rbf	10	nan	auto	0.2	-0.027118822261639423	0.009050099003489026	time	coutmin	r411	11/02	svmr	pwe
7	-0.05592414752527106	0.01678711024405048	poly	100	4	scale	0.2	0.0280414652610091	0.010584151580887585	linear	90	nan	auto	0.1	-0.014512176396808806	0.018203108102610607	time	coutmin	r411	11/02	svmr	pwe
8	-0.17241732886527092	0.022139724042313996	poly	20	2	auto	0.1	-0.005222025300699673	0.03581037748658187	rbf	25	nan	scale	0.5	-0.07944646313600252	0.03347387435483339	time	coutmin	r411	11/02	svmr	pwe
9	-0.11170345369281424	0.023514052024776824	poly	1	2	auto	0.1	0.11057191865206621	0.039510252596876023	sigmoid	100	nan	auto	0.45	0.011704456092336541	0.05713800868976049	time	coutmin	r411	11/02	svmr	pwe
5	-0.1535899270098566	0.0712355373512076	sigmoid	40	nan	scale	0.1	0.006692829318030613	0.05433681656176724	linear	1	nan	auto	0.45	-0.05596454855504602	0.022286549096950343	time	cinmout	r45	11/02	svmr	pwe
6	-0.09840302129642593	0.05095346364914542	poly	1	2	auto	0.25	0.02687123661028983	0.027035659383496155	sigmoid	1	nan	scale	0.4	-0.03602777852499171	0.021762374035352243	time	cinmout	r45	11/02	svmr	pwe
7	0.043577123797826044	0.01911289690453862	poly	5	2	auto	0.1	0.12431586781172314	0.02086865767787816	poly	50	5	auto	0.5	0.08664149514074715	0.01158436459805289	time	cinmout	r45	11/02	svmr	pwe
8	-0.10069869979630755	0.035813764800425085	poly	1	2	auto	0.2	0.032865460589484495	0.039878122295255766	sigmoid	60	nan	scale	0.45	-0.038295409989232	0.028679233235527495	time	cinmout	r45	11/02	svmr	pwe
9	-0.03598356280397993	0.027601953247368815	poly	1	2	scale	0.2	0.16707230259674874	0.026502330976689824	linear	15	nan	scale	0.3	0.08587532404581943	0.04606025803389567	time	cinmout	r45	11/02	svmr	pwe
5	-0.07145389372091751	0.04717208461029472	linear	70	nan	auto	0.15	0.04105149741326588	0.06006589502944013	sigmoid	50	nan	auto	0.2	-0.012478360888243799	0.01670171816114656	time	cinmout	r411	11/02	svmr	pwe
6	-0.06702686087859541	0.03743665463050939	rbf	1	nan	auto	0.15	0.004289874270610139	0.01668907428283966	rbf	60	nan	auto	0.5	-0.027306117730493545	0.009308431459490153	time	cinmout	r411	11/02	svmr	pwe
7	-0.06082794216092822	0.020652630303791702	poly	40	4	scale	0.1	0.026805482056038353	0.018923100277973507	sigmoid	80	nan	scale	0.15	-0.014262308691773855	0.0178915544347823	time	cinmout	r411	11/02	svmr	pwe
8	-0.15778177833242382	0.03965631908294227	poly	30	2	auto	0.15	5.254835797703361e-05	0.036262326274605045	linear	50	nan	auto	0.5	-0.07971906015780195	0.0333698852991411	time	cinmout	r411	11/02	svmr	pwe
9	-0.12339768916937269	0.04863042966964444	poly	40	2	auto	0.15	0.11166156404946428	0.02853943445165566	linear	100	nan	scale	0.5	0.012863995710389523	0.057311808682516674	time	cinmout	r411	11/02	svmr	pwe
5	-0.025483760645887078	0.03758643444157045	poly	80	2	scale	0.15	0.2665917837820163	0.0422647613002627	sigmoid	60	nan	auto	0.1	0.12164633872995173	0.07641359588319789	time	coutpin	r45	11/02	svmr	pwe
6	-0.006240097056068794	0.026275956179103083	poly	10	2	auto	0.3	0.2328598004081916	0.040724693294256306	linear	80	nan	scale	0.5	0.10355849337507128	0.08416878059164955	time	coutpin	r45	11/02	svmr	pwe
7	0.07022227763456983	0.029515011737140762	poly	10	2	auto	0.15	0.34891792955482026	0.025760214911259082	linear	50	nan	scale	0.45	0.22403290130749468	0.09303985666562263	time	coutpin	r45	11/02	svmr	pwe
8	0.1410682849162154	0.027171162922351708	poly	20	2	auto	0.25	0.34352912143623565	0.03558766904834025	linear	90	nan	auto	0.4	0.2669806203087494	0.04452597775487114	time	coutpin	r45	11/02	svmr	pwe
9	0.3670097629374095	0.0318269552936336	poly	1	5	scale	0.2	0.5592198810482728	0.022390588701236825	rbf	70	nan	auto	0.15	0.47442128433133796	0.053113555724574615	time	coutpin	r45	11/02	svmr	pwe
5	0.143284558994559	0.028638600408734782	poly	1	5	scale	0.35	0.3613652569157811	0.05302555674932325	rbf	5	nan	auto	0.3	0.23805148389737188	0.0510518808001905	time	coutpin	r411	11/02	svmr	pwe
6	0.13765578226155348	0.011020211509754902	poly	1	5	auto	0.4	0.38352597183452763	0.05046278178850963	sigmoid	70	nan	auto	0.4	0.2689292995547831	0.06888977780831575	time	coutpin	r411	11/02	svmr	pwe
7	0.2780607120485438	0.02353073648996945	poly	1	5	auto	0.4	0.5405230448096054	0.03029652709645754	sigmoid	30	nan	auto	0.15	0.4337260838325547	0.07136358784986703	time	coutpin	r411	11/02	svmr	pwe
8	0.10456678049545656	0.04356038302196815	poly	5	2	scale	0.45	0.417681430492226	0.036619241176476816	sigmoid	80	nan	scale	0.1	0.3098819931034044	0.07647734233411858	time	coutpin	r411	11/02	svmr	pwe
9	0.3103720873867567	0.050143784871415985	poly	1	2	scale	0.3	0.477853076542473	0.03586459273687089	sigmoid	50	nan	scale	0.2	0.4053358976682311	0.03817416110747405	time	coutpin	r411	11/02	svmr	pwe
5	-7.395926913388573	13.603903276103313	poly	80	5	auto	0.2	0.28484100108898947	0.04152465027069195	sigmoid	10	nan	auto	0.45	-0.021060701276695466	0.5635141573742335	weather	cin	r45	11/02	svmr	pwe
6	-142.73898253917525	408.90344204421365	poly	80	5	auto	0.15	0.27513961327816083	0.043249850944800924	sigmoid	50	nan	scale	0.45	-1.4002582894771307	5.697278222428174	weather	cin	r45	11/02	svmr	pwe
7	-9250.437653364432	22137.031837309514	poly	80	5	auto	0.1	0.3530682948462042	0.032132660884419996	rbf	1	nan	scale	0.5	-82.40962553850788	441.9066230153794	weather	cin	r45	11/02	svmr	pwe
8	-3.7650748372466105	9.238094683694973	poly	70	5	scale	0.35	0.2935229872949785	0.022804345761221617	linear	10	nan	auto	0.1	0.14417065105615146	0.27994715068921955	weather	cin	r45	11/02	svmr	pwe
9	-10.33399228218181	21.366916878257737	poly	60	5	auto	0.15	0.5849462010101244	0.027132324797167717	rbf	60	nan	scale	0.4	0.05862906927067754	1.0614563974958953	weather	cin	r45	11/02	svmr	pwe
5	-9.323607552917625	24.36918649110759	poly	90	5	auto	0.35	0.5914668419850262	0.027905513457013503	linear	40	nan	auto	0.45	0.21481403918747635	0.7138170750345146	weather	cin	r411	11/02	svmr	pwe
6	-92.80942571623277	200.7705827583118	poly	100	5	auto	0.35	0.5922261616175316	0.02233469788226586	linear	10	nan	auto	0.4	-0.8674298396146565	4.638891920061969	weather	cin	r411	11/02	svmr	pwe
7	-3770.334898205504	9403.538207038046	poly	20	5	auto	0.35	0.506425299408955	0.030151452578931145	rbf	60	nan	auto	0.35	-43.641995721756	207.58609744639355	weather	cin	r411	11/02	svmr	pwe
8	-4.890345742103172	14.179629692700347	poly	100	5	scale	0.45	0.3964136972248909	0.033665996953533145	linear	10	nan	scale	0.45	0.21356251652686334	0.24789388060666867	weather	cin	r411	11/02	svmr	pwe
9	-16.497716218085902	43.331925439433284	poly	60	5	scale	0.25	0.5590674860135041	0.02282175557977893	sigmoid	40	nan	scale	0.5	0.0461138857185163	1.1938995812750923	weather	cin	r411	11/02	svmr	pwe
5	-9.40373497686996	27.655751227849773	poly	25	5	auto	0.15	0.25613446399760165	0.051424924116396355	sigmoid	30	nan	auto	0.5	-0.014662272523674299	0.5067974367679006	weather	cout	r45	11/02	svmr	pwe
6	-110.84418754940779	331.81271928613523	poly	70	5	auto	0.15	0.2634042553332753	0.05291281737496556	rbf	50	nan	scale	0.2	-1.2014899192125172	4.577341722985624	weather	cout	r45	11/02	svmr	pwe
7	-14569.665828863372	42075.716696645206	poly	50	5	auto	0.3	0.3195071827899956	0.016113329082812475	sigmoid	1	nan	auto	0.2	-67.0889051148755	516.2428884370285	weather	cout	r45	11/02	svmr	pwe
8	-3.5763229608723406	5.373219231244095	poly	50	5	auto	0.2	0.30175694805137976	0.027225243149859274	sigmoid	5	nan	auto	0.5	0.1510670002387308	0.25479918592012923	weather	cout	r45	11/02	svmr	pwe
9	-9.484925939815476	25.99227122500511	poly	60	5	auto	0.4	0.5572314607593255	0.022362714859695203	linear	100	nan	auto	0.45	0.07212986012053495	0.9395741137222174	weather	cout	r45	11/02	svmr	pwe
5	-8.600219605324972	18.291310363058088	poly	90	5	auto	0.45	0.552647512397028	0.03670703279548953	linear	20	nan	auto	0.3	0.1834604445829103	0.7020076077016828	weather	cout	r411	11/02	svmr	pwe
6	-61.77219103221696	143.2809586237661	poly	100	5	auto	0.15	0.563099731301327	0.030606438769408866	linear	50	nan	auto	0.1	-1.0526436336781257	4.913378948188797	weather	cout	r411	11/02	svmr	pwe
7	-26949.6679962334	76588.1142969265	poly	70	5	auto	0.5	0.5201630238944146	0.01582614070330049	sigmoid	10	nan	scale	0.5	-94.11156327054636	798.3979002124851	weather	cout	r411	11/02	svmr	pwe
8	-2.9771944570569304	7.155702636765827	poly	90	5	scale	0.4	0.38287451631505764	0.0444013641047531	linear	15	nan	scale	0.25	0.21794545088324055	0.198293548158204	weather	cout	r411	11/02	svmr	pwe
9	-38.993473457143885	108.51621157254893	poly	50	5	scale	0.4	0.5559829531317904	0.020523682382640483	rbf	40	nan	auto	0.35	0.04208128180869685	1.5071016795472134	weather	cout	r411	11/02	svmr	pwe
5	-36.95402614543981	100.36958226474886	poly	100	5	auto	0.1	0.174099638914322	0.06322367724646882	linear	1	nan	auto	0.45	-0.26783049738917475	1.337324290276466	weather	coutmin	r45	11/02	svmr	pwe
6	-87.39285709504978	101.73283393064507	poly	70	5	auto	0.2	0.0442108335721205	0.04780944627543516	rbf	1	nan	scale	0.1	-1.7340865059414359	6.053303896871341	weather	coutmin	r45	11/02	svmr	pwe
7	-7583.600107642953	11864.890197630511	poly	100	5	scale	0.5	0.10158588441320933	0.02533545600989806	sigmoid	1	nan	scale	0.45	-121.00815816040337	502.51032681350233	weather	coutmin	r45	11/02	svmr	pwe
8	-22.143008121678914	65.40519179189937	poly	100	5	auto	0.5	0.0012663983660039068	0.04837365627410242	sigmoid	25	nan	scale	0.5	-0.1543523104429165	0.7193625687202877	weather	coutmin	r45	11/02	svmr	pwe
9	-17.97639627340612	48.679867859313404	poly	80	5	auto	0.2	0.18292066254520292	0.04879983873022984	linear	1	nan	auto	0.25	-0.16412730112092797	0.8306896287667419	weather	coutmin	r45	11/02	svmr	pwe
5	-33.20926394732875	95.65258910889287	poly	60	5	auto	0.3	0.30065090301916275	0.055004743220717	sigmoid	10	nan	scale	0.45	-0.10809443553254407	1.2368009246506846	weather	coutmin	r411	11/02	svmr	pwe
6	-147.2157190116916	265.2082497315502	poly	90	5	scale	0.45	0.34535125747082185	0.027710735624584686	linear	5	nan	scale	0.45	-1.4416156757209546	6.899612221089901	weather	coutmin	r411	11/02	svmr	pwe
7	-19270.751328036724	57504.02102172535	poly	40	5	scale	0.35	0.08104826340178142	0.030380710755472995	rbf	10	nan	scale	0.5	-49.383356492612236	547.9989250163029	weather	coutmin	r411	11/02	svmr	pwe
8	-5.237429344033661	14.829764767458647	poly	80	5	auto	0.45	0.002447234201981052	0.03922885640168907	sigmoid	1	nan	scale	0.45	-0.19615588177607168	0.3879747556193592	weather	coutmin	r411	11/02	svmr	pwe
9	-11.3082286129967	23.525216827157553	poly	80	5	scale	0.35	0.09840034517576075	0.02129010764342475	sigmoid	10	nan	auto	0.45	-0.2813895935279864	0.7986515866287658	weather	coutmin	r411	11/02	svmr	pwe
5	-15.342828805043293	35.42186965825398	poly	60	5	scale	0.45	0.17125816196004454	0.04536838996316885	sigmoid	1	nan	scale	0.45	-0.23156227246685715	0.8925188912094533	weather	cinmout	r45	11/02	svmr	pwe
6	-63.63422095973814	148.57013678705997	poly	60	5	auto	0.35	0.047354140160703904	0.041825430663112416	linear	15	nan	auto	0.5	-1.623649095249377	5.224326278533218	weather	cinmout	r45	11/02	svmr	pwe
7	-10631.231603955715	28129.81111104624	poly	90	5	scale	0.3	0.09426798116091938	0.01470775105299714	linear	15	nan	scale	0.45	-125.77175597294612	558.6772219461984	weather	cinmout	r45	11/02	svmr	pwe
8	-7.486872210666414	16.457322696464256	poly	90	5	scale	0.5	0.0022037143290697613	0.033191439481196544	rbf	1	nan	scale	0.45	-0.1408211139854795	0.32354385348003145	weather	cinmout	r45	11/02	svmr	pwe
9	-11.082609393771502	24.847820636368933	poly	90	5	scale	0.1	0.17666174088969258	0.030011645440239886	linear	1	nan	auto	0.25	-0.15135505709386188	0.7513994126756116	weather	cinmout	r45	11/02	svmr	pwe
5	-8.42137747776719	18.813246495953138	poly	90	5	auto	0.35	0.29643713165310925	0.06946132804939119	linear	15	nan	scale	0.45	-0.06840602206840683	0.722861115586491	weather	cinmout	r411	11/02	svmr	pwe
6	-184.4684938398322	407.99079206875496	poly	25	5	scale	0.1	0.34707129286904365	0.03355640949942636	rbf	5	nan	scale	0.45	-1.4821495042492454	7.869806795648735	weather	cinmout	r411	11/02	svmr	pwe
7	-14059.318344723917	29637.532619934427	poly	40	5	scale	0.25	0.08078025739314099	0.01835888991703132	sigmoid	15	nan	auto	0.5	-60.75569514435954	503.009872729754	weather	cinmout	r411	11/02	svmr	pwe
8	-14.877683865716335	28.529292662213077	poly	100	5	auto	0.1	0.017154297095981163	0.05439966571061016	linear	5	nan	auto	0.35	-0.2288967988714081	0.675847041483672	weather	cinmout	r411	11/02	svmr	pwe
9	-48.32211809014571	140.12643945527526	poly	40	5	auto	0.2	0.10393594147708111	0.029434857806704455	linear	5	nan	auto	0.35	-0.33209937101926357	1.5597949827930648	weather	cinmout	r411	11/02	svmr	pwe
5	-6.207083279694123	18.19292408861055	poly	50	5	scale	0.15	0.27559520558972145	0.056900700962312874	linear	5	nan	scale	0.45	-0.006920450725076329	0.45405985404409704	weather	coutpin	r45	11/02	svmr	pwe
6	-76.68650459122355	226.13955927554622	poly	60	5	scale	0.2	0.25958729328776275	0.03881302931661311	rbf	70	nan	scale	0.4	-1.0635464369062262	4.176603833478465	weather	coutpin	r45	11/02	svmr	pwe
7	-31719.437985987235	93975.41679776946	poly	90	5	auto	0.3	0.34366805695249153	0.019819252035165505	rbf	5	nan	auto	0.4	-88.64365523824625	936.8617858162377	weather	coutpin	r45	11/02	svmr	pwe
8	-5.065029821620847	10.923205495860685	poly	60	5	auto	0.1	0.3096747087916074	0.031098324770243976	linear	10	nan	auto	0.5	0.13810682305199168	0.32288602584896803	weather	coutpin	r45	11/02	svmr	pwe
9	-11.623788506340382	29.29020636283642	poly	80	5	scale	0.25	0.5687048297450785	0.02512468862350289	rbf	50	nan	scale	0.45	0.08268171737724651	0.9842980319143907	weather	coutpin	r45	11/02	svmr	pwe
5	-5.370344678414003	16.56192693064766	poly	30	5	scale	0.15	0.5822157382805028	0.034850676979869585	rbf	70	nan	scale	0.2	0.23320380679776742	0.5635481801019591	weather	coutpin	r411	11/02	svmr	pwe
6	-52.9047662752457	145.46148393064556	poly	100	5	scale	0.4	0.5756688612900251	0.02736449249520277	sigmoid	10	nan	auto	0.45	-0.7784743133717666	4.197345096420167	weather	coutpin	r411	11/02	svmr	pwe
7	-23968.458367566367	71561.22821013702	poly	90	5	scale	0.15	0.5129342556510222	0.023404498173167875	sigmoid	5	nan	auto	0.5	-55.40535912181508	614.7603415752928	weather	coutpin	r411	11/02	svmr	pwe
8	-2.355748671752272	6.902416332012011	poly	25	5	scale	0.5	0.38888964898253103	0.027709420184468578	linear	10	nan	scale	0.25	0.2268125250117665	0.18427819663149675	weather	coutpin	r411	11/02	svmr	pwe
9	-17.358626653275255	45.98433373386582	poly	60	5	scale	0.5	0.5575347131116903	0.01969340384133916	rbf	50	nan	auto	0.25	0.06547712169001041	1.1349637702487296	weather	coutpin	r411	11/02	svmr	pwe
5	-1.8024514641488394	5.264429392730473	poly	70	5	scale	0.4	0.2680579987370549	0.05818371421799247	rbf	10	nan	auto	0.3	0.12314639694320628	0.13491325210024002	emr	cin	r45	11/02	svmr	pwe
6	0.04159903983537773	0.18696662923351648	poly	100	5	scale	0.2	0.23652072765518337	0.04145170202295041	sigmoid	10	nan	scale	0.4	0.171078922031613	0.028649353057427093	emr	cin	r45	11/02	svmr	pwe
7	-0.8957033305516671	1.6170656492989082	poly	80	5	scale	0.15	0.3904922394796446	0.02767651739198313	linear	25	nan	scale	0.45	0.26135219175100116	0.10383397961913243	emr	cin	r45	11/02	svmr	pwe
8	0.1882076627840959	0.10928161688205691	poly	60	5	scale	0.45	0.32114358251246183	0.021423176201298647	rbf	90	nan	scale	0.5	0.2654261262572665	0.02196343006670066	emr	cin	r45	11/02	svmr	pwe
9	-0.4512264167256793	1.2726652086201298	poly	100	4	auto	0.15	0.5534023804033448	0.0405625975874397	sigmoid	50	nan	scale	0.3	0.3966079579657568	0.15699461425472944	emr	cin	r45	11/02	svmr	pwe
5	-2.7093143548076433	9.129817960913082	poly	50	5	scale	0.35	0.5810535174312462	0.04470619028989491	linear	25	nan	scale	0.1	0.433150601133951	0.14404794032510232	emr	cin	r411	11/02	svmr	pwe
6	0.32649522588272173	0.03684981333644988	poly	1	4	auto	0.25	0.5131577248488003	0.03145652522732007	linear	30	nan	auto	0.25	0.45975653949162254	0.0329935524635421	emr	cin	r411	11/02	svmr	pwe
7	0.18874666041543492	0.42055832675487953	poly	30	5	scale	0.35	0.5344712444387595	0.018543949052279723	rbf	5	nan	auto	0.2	0.4407574505198942	0.062142563485442726	emr	cin	r411	11/02	svmr	pwe
8	0.22768660062787088	0.04888210618624878	poly	10	2	auto	0.15	0.38533814960213364	0.03046463247794309	linear	10	nan	auto	0.5	0.32110344993654844	0.03159011903500778	emr	cin	r411	11/02	svmr	pwe
9	-0.917990503634577	3.7804859067950525	poly	100	5	scale	0.3	0.524427528917889	0.04213602651835596	linear	10	nan	scale	0.2	0.4050232526659832	0.1061923305755012	emr	cin	r411	11/02	svmr	pwe
5	-1.8840225060893374	5.394996469883447	poly	70	5	auto	0.3	0.2667786061541009	0.04543006569818128	linear	15	nan	auto	0.25	0.11139488877323064	0.14067054677257942	emr	cout	r45	11/02	svmr	pwe
6	0.020400180397751155	0.15576082018927423	poly	90	5	scale	0.15	0.21598900438756505	0.0389593469558269	linear	60	nan	auto	0.2	0.1557704290772578	0.02598136796300522	emr	cout	r45	11/02	svmr	pwe
7	-1.011387033317196	2.053548434432407	poly	100	5	auto	0.4	0.36451412662779753	0.026754473208761103	linear	50	nan	scale	0.45	0.24639494118187122	0.10081033679990614	emr	cout	r45	11/02	svmr	pwe
8	0.16638579027194006	0.1292725035261611	poly	100	5	auto	0.3	0.3064811336359975	0.04399351178147104	linear	15	nan	scale	0.4	0.25964927937988574	0.019710648999866357	emr	cout	r45	11/02	svmr	pwe
9	-0.6203027281571198	2.1184708263445513	poly	90	5	auto	0.5	0.5403020570898686	0.027531339111953226	sigmoid	10	nan	auto	0.45	0.386557431355929	0.15400395955288065	emr	cout	r45	11/02	svmr	pwe
5	-1.8890293295143934	6.660862139250049	poly	80	5	scale	0.45	0.552348942389631	0.045185116115858265	sigmoid	30	nan	scale	0.15	0.4019142574284656	0.13659419412046744	emr	cout	r411	11/02	svmr	pwe
6	0.2816053512646899	0.03526851706535179	poly	1	4	scale	0.3	0.4997360728394316	0.030924696430131387	linear	5	nan	scale	0.2	0.43606066070010474	0.03500813120376357	emr	cout	r411	11/02	svmr	pwe
7	-0.20958958851227177	1.9328671000488489	poly	90	5	auto	0.45	0.5534488936792809	0.03225175431611582	sigmoid	10	nan	scale	0.25	0.4647542662684735	0.06829294260285333	emr	cout	r411	11/02	svmr	pwe
8	0.22059710622973444	0.04133503551608637	poly	1	2	scale	0.5	0.3734191406855222	0.029927100828756506	rbf	1	nan	scale	0.25	0.3131599569493778	0.02996176581544069	emr	cout	r411	11/02	svmr	pwe
9	-0.741770072978355	2.1769512064112226	poly	100	5	auto	0.45	0.5305345327041897	0.018464871168638316	rbf	30	nan	auto	0.45	0.40723464837989276	0.10556246588157658	emr	cout	r411	11/02	svmr	pwe
5	-2.7839237452040293	7.7530208012243556	poly	40	5	auto	0.45	0.13248642985378684	0.05954665097548432	linear	1	nan	auto	0.45	-0.04077961888822725	0.19741739613708087	emr	coutmin	r45	11/02	svmr	pwe
6	-0.1373758490844342	0.1309618861138512	poly	80	5	auto	0.1	0.09067251535532102	0.04023263647108605	linear	1	nan	scale	0.5	-0.003743911651813572	0.03217460961992858	emr	coutmin	r45	11/02	svmr	pwe
7	-0.09491251170923135	0.35965711717976134	poly	60	5	scale	0.2	0.12346468996597451	0.023708562140777777	linear	40	nan	auto	0.45	0.0734166310560293	0.021963145059567105	emr	coutmin	r45	11/02	svmr	pwe
8	-0.17370754250966292	0.06687904796289382	poly	70	5	scale	0.2	0.01646232509522876	0.036709697880587346	sigmoid	70	nan	scale	0.25	-0.03939632121058762	0.021683294551253337	emr	coutmin	r45	11/02	svmr	pwe
9	-1.123106677444415	1.0378698126637256	poly	100	5	scale	0.2	0.1596160975530852	0.03333799863985186	rbf	20	nan	scale	0.5	0.04820201443949758	0.12584327978196277	emr	coutmin	r45	11/02	svmr	pwe
5	-4.093507987426034	11.153826317771035	poly	100	5	auto	0.35	0.2883091681733487	0.06754510210359536	sigmoid	1	nan	scale	0.15	0.1178676182317853	0.18297522250112916	emr	coutmin	r411	11/02	svmr	pwe
6	0.1916614678976452	0.15142612950521284	poly	90	5	auto	0.1	0.3021890927913995	0.043400955652966644	rbf	80	nan	scale	0.1	0.25891287091688064	0.01875552494019257	emr	coutmin	r411	11/02	svmr	pwe
7	-0.30873281704030553	0.5324313888626263	poly	90	5	scale	0.2	0.0891132821764607	0.03667086965836121	sigmoid	25	nan	scale	0.45	0.02084827025625057	0.0488678737270409	emr	coutmin	r411	11/02	svmr	pwe
8	-0.1882849321330037	0.045281376699354475	poly	80	5	auto	0.3	0.011923115259565164	0.05475790271310026	rbf	10	nan	scale	0.45	-0.06654466170034455	0.036952026113945394	emr	coutmin	r411	11/02	svmr	pwe
9	-1.0802103773022476	0.860736755591717	poly	60	5	auto	0.15	0.09258953830321581	0.023707221911118393	rbf	10	nan	scale	0.3	-0.02282441100318389	0.10953562667321821	emr	coutmin	r411	11/02	svmr	pwe
5	-4.739110167806777	13.781138873372702	poly	90	5	auto	0.35	0.14546594017629516	0.08070144543902567	sigmoid	1	nan	auto	0.4	-0.04119203008272043	0.23688999785089845	emr	cinmout	r45	11/02	svmr	pwe
6	-0.13808538116093932	0.11468619855496763	poly	80	5	auto	0.1	0.08680955524288847	0.029613530633089632	linear	1	nan	scale	0.45	-0.0031274765494309674	0.032371493122462375	emr	cinmout	r45	11/02	svmr	pwe
7	-0.08646942226837753	0.3476615881666941	poly	15	5	scale	0.15	0.1283600019263053	0.02607149005284019	sigmoid	15	nan	scale	0.5	0.07306840735040011	0.022044847362451415	emr	cinmout	r45	11/02	svmr	pwe
8	-0.13898602857918135	0.09541216420016851	poly	50	5	auto	0.3	0.014518609308642705	0.03663527023126748	sigmoid	70	nan	scale	0.2	-0.03970409676674056	0.021085854438965688	emr	cinmout	r45	11/02	svmr	pwe
9	-1.0112856575983011	2.132081513081116	poly	100	5	scale	0.3	0.151504615369605	0.035388024178515845	rbf	5	nan	scale	0.4	0.046835439215871695	0.13159730492783045	emr	cinmout	r45	11/02	svmr	pwe
5	-5.415873281586201	11.290057087561273	poly	30	5	auto	0.5	0.29664253305604993	0.040434409206460846	rbf	1	nan	scale	0.35	0.11451711222276732	0.23249160141965483	emr	cinmout	r411	11/02	svmr	pwe
6	0.14490599339295765	0.18193774564899848	poly	100	5	auto	0.2	0.3059861135107887	0.03976947140186634	linear	20	nan	scale	0.5	0.25890615257532335	0.019830880438134073	emr	cinmout	r411	11/02	svmr	pwe
7	-0.41717348336340737	1.1512779040769208	poly	100	5	auto	0.25	0.08463935742216105	0.028725160741169327	rbf	50	nan	scale	0.35	0.021312387851987094	0.04706618863758764	emr	cinmout	r411	11/02	svmr	pwe
8	-0.21036054126596332	0.08525945401554796	poly	90	5	scale	0.15	0.013765818730931367	0.039709560174291406	rbf	15	nan	scale	0.45	-0.06641140379650312	0.03639789960904102	emr	cinmout	r411	11/02	svmr	pwe
9	-1.2190664092232584	1.7244538741767896	poly	80	5	auto	0.4	0.10197103714813464	0.025104098338705857	linear	10	nan	auto	0.45	-0.020143911383229133	0.10508020351152202	emr	cinmout	r411	11/02	svmr	pwe
5	-1.185875338828842	2.292651673367355	poly	80	5	auto	0.3	0.2650795881729192	0.05087090095343182	rbf	15	nan	auto	0.35	0.12289216730826964	0.11344972409218848	emr	coutpin	r45	11/02	svmr	pwe
6	0.049249486909302656	0.11764693391616345	poly	100	5	scale	0.1	0.2211175178115259	0.04335249533895736	linear	15	nan	auto	0.15	0.16201397901562944	0.027510012128915913	emr	coutpin	r45	11/02	svmr	pwe
7	-0.42085723353405485	1.496990073412859	poly	80	5	scale	0.15	0.3742194418487676	0.018147451112178314	rbf	20	nan	scale	0.15	0.2555141431597896	0.09655505450517915	emr	coutpin	r45	11/02	svmr	pwe
8	0.1910744904065002	0.032933304678610976	poly	1	2	auto	0.1	0.31606246936695837	0.021455024650897152	sigmoid	100	nan	scale	0.5	0.261381581609077	0.02032222102586681	emr	coutpin	r45	11/02	svmr	pwe
9	-0.580019479947418	0.9805004572500067	poly	100	4	auto	0.5	0.5522055590060754	0.012446586436762315	sigmoid	5	nan	auto	0.5	0.39582291184368446	0.15261716476300272	emr	coutpin	r45	11/02	svmr	pwe
5	-2.782630425618058	9.289037295849775	poly	100	5	auto	0.5	0.5702778871666643	0.04660351704874654	linear	60	nan	auto	0.3	0.41924507669149846	0.14120497045106403	emr	coutpin	r411	11/02	svmr	pwe
6	0.2946700619701422	0.029154091430680682	poly	1	4	scale	0.35	0.514454408799747	0.026493519661366434	rbf	70	nan	auto	0.2	0.44809548855599873	0.03528481315758403	emr	coutpin	r411	11/02	svmr	pwe
7	-0.11584582667557612	1.6218727852689774	poly	90	5	auto	0.4	0.5445103151954919	0.025399268252815996	sigmoid	60	nan	scale	0.5	0.4528674682198042	0.06658087477947004	emr	coutpin	r411	11/02	svmr	pwe
8	0.21745241970025445	0.05858912494996291	poly	25	2	scale	0.35	0.39307684712845486	0.03635689286315153	sigmoid	15	nan	scale	0.35	0.3181134793513302	0.031326467162479055	emr	coutpin	r411	11/02	svmr	pwe
9	-0.38073429817815196	2.049007946483533	poly	70	5	scale	0.5	0.5253239418477306	0.02641798479617534	sigmoid	30	nan	scale	0.1	0.40696848849595857	0.0994544653662032	emr	coutpin	r411	11/02	svmr	pwe
5	-3.6685905033536237	7.76441941822392	poly	100	5	auto	0.4	0.39282330576647595	0.04971845151670122	rbf	10	nan	auto	0.5	0.07882856414592253	0.4757873948724903	all	cin	r45	11/02	svmr	pwe
6	-19.278103935216706	15.807060918164204	poly	100	5	auto	0.5	0.40802988970237075	0.047116607731897804	linear	15	nan	scale	0.5	-0.2736537537173018	1.6762983326575933	all	cin	r45	11/02	svmr	pwe
7	-2102.7690294365666	6229.5905265837455	poly	50	5	scale	0.4	0.3901939880376123	0.02397923519661035	linear	15	nan	auto	0.4	-21.04066448901586	107.27354455283168	all	cin	r45	11/02	svmr	pwe
8	-12.636072709524187	34.032782855255924	poly	90	5	auto	0.25	0.42358234281620455	0.04277911448188568	rbf	30	nan	auto	0.3	0.20664999075736487	0.6050803770037929	all	cin	r45	11/02	svmr	pwe
9	-48.43201386826004	126.93017872675802	poly	100	5	auto	0.45	0.6872948404354957	0.013649242222636608	rbf	15	nan	scale	0.2	-0.16413331564474676	2.9529844233936386	all	cin	r45	11/02	svmr	pwe
5	-1.6570307323231948	3.564292017993096	poly	80	5	auto	0.25	0.6756545381100038	0.03320428740543422	rbf	25	nan	scale	0.35	0.5048076121741496	0.20128906393085058	all	cin	r411	11/02	svmr	pwe
6	-29.96937707713311	77.36339671986379	poly	80	5	auto	0.1	0.6628389683679166	0.022624594634849338	linear	25	nan	auto	0.4	0.07236675061012407	1.7026984979676416	all	cin	r411	11/02	svmr	pwe
7	-2638.473228100436	6792.354297746392	poly	40	5	auto	0.15	0.5825864739442481	0.018000384278058574	sigmoid	5	nan	auto	0.1	-13.519093052896533	103.04264390642818	all	cin	r411	11/02	svmr	pwe
8	-5.650507643988208	14.300051517740538	poly	90	5	scale	0.25	0.4898268992949054	0.03906517631744917	sigmoid	50	nan	auto	0.3	0.31837890769542876	0.34707026984976447	all	cin	r411	11/02	svmr	pwe
9	-31.465529049577718	54.52106920598648	poly	25	5	auto	0.25	0.6563505664188648	0.019492752368816098	rbf	20	nan	auto	0.5	-0.29502174396278946	2.83576163160115	all	cin	r411	11/02	svmr	pwe
5	-4.404733676268862	9.45059994378226	poly	90	5	auto	0.2	0.3721841267799041	0.045503900099110504	sigmoid	5	nan	auto	0.45	0.08194608799119303	0.42903855503996124	all	cout	r45	11/02	svmr	pwe
6	-22.225434618210283	36.65540547219008	poly	90	5	scale	0.15	0.38952656911622385	0.04317507234353433	linear	10	nan	scale	0.4	-0.3630335147275213	1.9026472791421432	all	cout	r45	11/02	svmr	pwe
7	-16534.208397876686	48508.205377324106	poly	70	5	auto	0.1	0.37462814511489484	0.017635650179658013	linear	5	nan	scale	0.5	-30.471181030789165	403.86754580332314	all	cout	r45	11/02	svmr	pwe
8	-9.019359410618552	23.693271913316888	poly	90	5	scale	0.35	0.41237944977503843	0.02273307552966838	rbf	10	nan	scale	0.3	0.1889935385355014	0.5753582047016504	all	cout	r45	11/02	svmr	pwe
9	-43.82410986269857	84.50025722257735	poly	90	5	auto	0.4	0.6612341563573418	0.02203718035921648	linear	15	nan	scale	0.5	-0.10302300834883625	2.5239079440181604	all	cout	r45	11/02	svmr	pwe
5	-1.9905844777854036	5.310886499969416	poly	80	5	scale	0.4	0.6540389485833172	0.025268561576193945	sigmoid	5	nan	scale	0.45	0.4751865296309726	0.22470266193034225	all	cout	r411	11/02	svmr	pwe
6	-26.900992578940095	65.92937644431333	poly	100	5	scale	0.45	0.6409026328699368	0.029163275605457152	linear	10	nan	auto	0.45	0.060091163150329495	1.492730162744114	all	cout	r411	11/02	svmr	pwe
7	-1843.8803652147235	5219.144452102328	poly	25	5	scale	0.2	0.6065748321641655	0.027647985101987554	rbf	15	nan	auto	0.15	-13.810754412486816	81.00940817381972	all	cout	r411	11/02	svmr	pwe
8	-5.209443252564858	12.823069738064229	poly	70	5	scale	0.1	0.4851252417286666	0.01819185217247872	sigmoid	25	nan	scale	0.45	0.31932437729248425	0.3326664763149075	all	cout	r411	11/02	svmr	pwe
9	-22.203488665877433	42.6919525931863	poly	70	5	auto	0.3	0.649152258513039	0.02322763592011566	linear	10	nan	scale	0.2	-0.26560416383085933	2.5904357289347884	all	cout	r411	11/02	svmr	pwe
5	-6.690961993903686	16.535230691803864	poly	100	5	auto	0.2	0.160893010574866	0.031195244140082855	sigmoid	1	nan	scale	0.5	-0.19830208972708466	0.46859823084616126	all	coutmin	r45	11/02	svmr	pwe
6	-47.53264038854738	82.75958563052343	poly	60	5	scale	0.2	0.13679480865392296	0.03432500071591089	linear	1	nan	auto	0.5	-1.0862730332164545	3.58374765454069	all	coutmin	r45	11/02	svmr	pwe
7	-2557.8685239628594	7552.748381193041	poly	90	5	scale	0.1	0.1466242431463763	0.025521158590119487	poly	70	2	auto	0.25	-14.23020954999307	90.72024954919897	all	coutmin	r45	11/02	svmr	pwe
8	-7.0566551364190815	16.74287442473748	poly	80	5	auto	0.4	0.0411865883798632	0.04320934388726679	rbf	10	nan	scale	0.5	-0.14003747684709975	0.3123002730622286	all	coutmin	r45	11/02	svmr	pwe
9	-24.808079787928317	66.8134792909154	poly	80	5	scale	0.35	0.22854954628314306	0.025386894336948858	rbf	1	nan	scale	0.3	-0.500394411769473	1.8188654726258755	all	coutmin	r45	11/02	svmr	pwe
5	-6.470917016420614	12.81811487317173	poly	90	5	auto	0.45	0.3129668072019672	0.06256338867115903	sigmoid	1	nan	auto	0.3	-0.06358112856707943	0.6006130657818581	all	coutmin	r411	11/02	svmr	pwe
6	-32.197390808349816	38.50387174085618	poly	100	5	scale	0.2	0.36229964715480056	0.06037192145001738	sigmoid	5	nan	auto	0.2	-0.7645846740401777	3.067916663672007	all	coutmin	r411	11/02	svmr	pwe
7	-1175.7435892063	1715.2228697515193	poly	100	5	auto	0.1	0.1590164101223154	0.025541552717108867	rbf	15	nan	auto	0.15	-14.602202679255806	65.23123263456954	all	coutmin	r411	11/02	svmr	pwe
8	-14.855914560759436	41.63812809501765	poly	50	5	auto	0.35	0.021419851973890548	0.047847580287568886	sigmoid	1	nan	auto	0.45	-0.32091285341105674	0.721956472948259	all	coutmin	r411	11/02	svmr	pwe
9	-26.26190771278224	33.140835131523076	poly	60	5	scale	0.45	0.11948955474488021	0.034088511473967804	rbf	5	nan	scale	0.5	-0.8555043203364807	2.6334018777547743	all	coutmin	r411	11/02	svmr	pwe
5	-5.705487741620271	8.900678105773885	poly	80	5	auto	0.25	0.1549416061177016	0.05857584591108292	sigmoid	1	nan	scale	0.45	-0.195408638067504	0.4584307838685167	all	cinmout	r45	11/02	svmr	pwe
6	-31.59048512604727	43.2487438922893	poly	90	5	auto	0.35	0.14151177537164536	0.04834973458778908	linear	1	nan	scale	0.3	-1.115565922868365	3.3939457157613515	all	cinmout	r45	11/02	svmr	pwe
7	-1711.7867882515056	5082.6300097434305	poly	20	5	scale	0.25	0.15141163528582743	0.0377664093698728	poly	80	2	auto	0.4	-12.128860576040248	73.52461663892771	all	cinmout	r45	11/02	svmr	pwe
8	-8.146262299646553	17.5864462204291	poly	90	5	auto	0.1	0.035672820099887606	0.028355793733801548	sigmoid	5	nan	auto	0.45	-0.14696000969471165	0.36678511024806826	all	cinmout	r45	11/02	svmr	pwe
9	-25.60798469978303	36.80936234775329	poly	100	5	auto	0.1	0.2267547594619427	0.0493510859612574	rbf	1	nan	scale	0.5	-0.5189780258848145	1.874671327057832	all	cinmout	r45	11/02	svmr	pwe
5	-4.824044449105484	7.255707340610085	poly	90	5	auto	0.45	0.3256701019022543	0.040518455554613	linear	5	nan	auto	0.35	-0.054160126150381745	0.5495990831031251	all	cinmout	r411	11/02	svmr	pwe
6	-25.718130591757394	53.033857650812486	poly	100	5	scale	0.35	0.3696290955973513	0.0294710045184776	linear	5	nan	auto	0.3	-0.7691516904665014	3.023738340821707	all	cinmout	r411	11/02	svmr	pwe
7	-7286.306342044908	21041.494245620546	poly	90	5	scale	0.5	0.16600552032548693	0.028139734161657794	sigmoid	30	nan	scale	0.35	-19.442457169484822	190.44896575558246	all	cinmout	r411	11/02	svmr	pwe
8	-9.969830273559552	23.66658322187428	poly	100	5	scale	0.25	0.02638577993449026	0.03607554171633915	rbf	1	nan	scale	0.5	-0.3183315036057538	0.7378002226274779	all	cinmout	r411	11/02	svmr	pwe
9	-33.48432426778601	75.08934936759898	poly	90	5	scale	0.15	0.11904310497987369	0.041681638869605235	linear	5	nan	auto	0.5	-0.8710991027786176	2.683795180583658	all	cinmout	r411	11/02	svmr	pwe
5	-3.6814698542790865	8.902522796235637	poly	80	5	scale	0.5	0.3826607124896205	0.05135505975824521	rbf	5	nan	scale	0.25	0.10518923404457096	0.3885430060489261	all	coutpin	r45	11/02	svmr	pwe
6	-21.43215918951708	44.87530721033867	poly	80	5	auto	0.5	0.3995675153812924	0.03635622930410542	rbf	40	nan	scale	0.45	-0.23903685196722174	1.5670999634049307	all	coutpin	r45	11/02	svmr	pwe
7	-7057.484823932289	20634.20076077467	poly	40	5	scale	0.1	0.38604723078688774	0.03345309692517813	sigmoid	5	nan	scale	0.2	-28.36194529424016	242.96091741761035	all	coutpin	r45	11/02	svmr	pwe
8	-6.010836055482289	15.30822504673075	poly	100	5	auto	0.45	0.4196572087517259	0.03557992407970823	rbf	15	nan	scale	0.45	0.22755484163227196	0.4215452865477041	all	coutpin	r45	11/02	svmr	pwe
9	-22.4077254552999	34.13482887315229	poly	100	5	auto	0.15	0.6793490959707212	0.017634612463109593	sigmoid	20	nan	auto	0.1	0.009872499114993206	2.0140279263831795	all	coutpin	r45	11/02	svmr	pwe
5	-1.883190028164504	6.303458624069262	poly	80	5	auto	0.2	0.6634694146291376	0.03494127294558104	rbf	50	nan	auto	0.3	0.4924344327266239	0.21764818678412304	all	coutpin	r411	11/02	svmr	pwe
6	-19.964804955618455	25.418274796886227	poly	100	5	auto	0.25	0.6478308234879881	0.022659056624720342	rbf	15	nan	scale	0.45	0.141594167483871	1.3075826405226465	all	coutpin	r411	11/02	svmr	pwe
7	-2524.560745737131	7511.308935034859	poly	100	5	scale	0.5	0.5942461076898233	0.02335754225874869	rbf	30	nan	auto	0.2	-10.15892694019734	79.92301449132225	all	coutpin	r411	11/02	svmr	pwe
8	-3.7345682932687376	11.689308047561184	poly	20	5	auto	0.1	0.48709375563160406	0.016601539060862893	sigmoid	50	nan	scale	0.3	0.337600132059221	0.2797891761201125	all	coutpin	r411	11/02	svmr	pwe
9	-39.07241297449043	46.592915555173676	poly	70	5	auto	0.15	0.6533576621005461	0.0151437896219276	sigmoid	25	nan	auto	0.3	-0.27927905733569736	2.843960011485755	all	coutpin	r411	11/02	svmr	pwe
5	-0.01647378876916915	0.042753935688817364	poly	90	2	auto	0.1	0.26715241819647717	0.027663267557675893	sigmoid	80	nan	auto	0.15	0.12764660501610994	0.07746195921221959	time	cin	r45	12/10	svmr	edw
6	-0.01536526612960334	0.030247681559469115	poly	20	2	scale	0.15	0.24266547803214783	0.03694811635908404	linear	90	nan	scale	0.35	0.1079028481907097	0.08637064549794563	time	cin	r45	12/10	svmr	edw
7	0.0675602890477208	0.0177850457645602	poly	1	2	auto	0.15	0.36183756935953976	0.028245551980535008	sigmoid	50	nan	scale	0.45	0.23271097962942255	0.09370476478675588	time	cin	r45	12/10	svmr	edw
8	0.15197638007522207	0.025436478617345052	poly	1	2	scale	0.25	0.3608752130756039	0.04040357975266576	linear	40	nan	auto	0.1	0.27654839765786493	0.0452241383813493	time	cin	r45	12/10	svmr	edw
9	0.38716422785161286	0.05436317075268822	poly	70	4	scale	0.4	0.5804799822062202	0.023199261970420038	rbf	70	nan	auto	0.5	0.4846986299412916	0.054195190959082935	time	cin	r45	12/10	svmr	edw
5	0.13598590214025372	0.07096096501598652	poly	60	2	auto	0.2	0.35381605605889843	0.037345090403599644	linear	15	nan	auto	0.25	0.23448358148955484	0.04802820788454944	time	cin	r411	12/10	svmr	edw
6	0.13464488810955086	0.0280588933589458	poly	1	5	scale	0.5	0.3729706544283507	0.047672776903801464	rbf	100	nan	scale	0.1	0.2583514298535755	0.06661385126904824	time	cin	r411	12/10	svmr	edw
7	0.27853195625632826	0.041514838169885396	poly	1	5	scale	0.3	0.5265402438084866	0.026093556342055704	rbf	50	nan	auto	0.15	0.41966185617550883	0.06906278340148835	time	cin	r411	12/10	svmr	edw
8	0.1178119294204889	0.02921160492060531	poly	1	2	auto	0.35	0.4268751374547324	0.01357638096432785	rbf	80	nan	auto	0.3	0.31578317726508603	0.07589577575092668	time	cin	r411	12/10	svmr	edw
9	0.31316161348097543	0.029383247414895727	poly	1	2	scale	0.45	0.47855438835335284	0.024581833764993434	sigmoid	80	nan	scale	0.4	0.4088009800469629	0.039702905327197564	time	cin	r411	12/10	svmr	edw
5	-0.023256356244672215	0.03958484562360384	poly	70	2	auto	0.3	0.2611251296491512	0.04575482823754881	linear	90	nan	auto	0.45	0.11768953602517399	0.0752772854211013	time	cout	r45	12/10	svmr	edw
6	-0.007418043322032419	0.02638136369608998	poly	5	2	scale	0.1	0.22564019003943922	0.03360594389582654	rbf	90	nan	scale	0.3	0.10089757706732173	0.08005346551388506	time	cout	r45	12/10	svmr	edw
7	0.07023646276321291	0.03296675893239858	poly	20	2	auto	0.3	0.33851389085901235	0.025107886593140075	sigmoid	70	nan	auto	0.3	0.2171474129300874	0.09066170098414612	time	cout	r45	12/10	svmr	edw
8	0.14256105123645857	0.019367431440299707	poly	1	2	auto	0.45	0.33660179930276807	0.025388346410309803	sigmoid	50	nan	auto	0.25	0.2580558717663057	0.04109040568708286	time	cout	r45	12/10	svmr	edw
9	0.3555245035499191	0.02750178979387229	poly	1	5	auto	0.3	0.5431575463565672	0.030790692037666014	rbf	60	nan	scale	0.4	0.4589994381204724	0.05107245011419601	time	cout	r45	12/10	svmr	edw
5	0.13974062036630566	0.04394889655494239	poly	50	2	scale	0.35	0.3650408895242987	0.04105240928075167	sigmoid	1	nan	scale	0.35	0.24162405575853005	0.054313036315987516	time	cout	r411	12/10	svmr	edw
6	0.13986197491879837	0.018405894900996637	poly	1	5	scale	0.45	0.39687368251803146	0.027402022364394357	sigmoid	50	nan	scale	0.1	0.2791384589921577	0.07063299036974387	time	cout	r411	12/10	svmr	edw
7	0.29108195510659446	0.026436834082364843	poly	1	5	auto	0.1	0.5558882088503696	0.031393399002508954	linear	10	nan	auto	0.4	0.44900139589914334	0.07097924592573016	time	cout	r411	12/10	svmr	edw
8	0.09664708215201326	0.03712747134407798	poly	1	2	scale	0.25	0.41756754853647743	0.014778877847843812	sigmoid	40	nan	scale	0.5	0.3076104103776312	0.07475374098887327	time	cout	r411	12/10	svmr	edw
9	0.31932269973421384	0.04284323135604534	poly	20	2	auto	0.4	0.4710850389841534	0.025165428466770768	sigmoid	20	nan	scale	0.5	0.399171159224315	0.03534861790432962	time	cout	r411	12/10	svmr	edw
5	-0.13683532957877043	0.065971255699244	rbf	80	nan	auto	0.45	0.01118932794135218	0.051290055003172665	poly	20	3	scale	0.45	-0.05690253590079663	0.023183845038694827	time	coutmin	r45	12/10	svmr	edw
6	-0.10135187427521819	0.04721298492326683	poly	25	4	scale	0.15	0.03467589454711885	0.03422223201574865	sigmoid	40	nan	scale	0.5	-0.03571987202807221	0.022826454691900925	time	coutmin	r45	12/10	svmr	edw
7	0.05055481544001924	0.02397886169956127	rbf	5	nan	scale	0.15	0.11988221677659898	0.019581390774696412	sigmoid	15	nan	auto	0.45	0.08666728627204266	0.011561010346776954	time	coutmin	r45	12/10	svmr	edw
8	-0.09941714636779395	0.027860710772677773	poly	100	2	scale	0.4	0.023473956409002718	0.03503855746942397	rbf	40	nan	scale	0.35	-0.03766609851513686	0.02821728966944976	time	coutmin	r45	12/10	svmr	edw
9	-0.045775685345568015	0.044328070738688975	poly	1	2	scale	0.1	0.16562653226474106	0.02688286719815552	rbf	5	nan	auto	0.1	0.08631384501946399	0.04621599082800093	time	coutmin	r45	12/10	svmr	edw
5	-0.0695963811000689	0.0459311597319934	poly	20	4	auto	0.1	0.0436309606300503	0.03907138993175147	rbf	100	nan	scale	0.25	-0.012323855014821871	0.016148824664613558	time	coutmin	r411	12/10	svmr	edw
6	-0.06549114951439221	0.03823405862116025	rbf	50	nan	scale	0.4	-0.000729494358789029	0.024043843819618684	poly	30	3	scale	0.5	-0.027441120464152213	0.009302690422684744	time	coutmin	r411	12/10	svmr	edw
7	-0.05585407656194767	0.02274542924438067	poly	60	4	scale	0.35	0.025740691673931948	0.019223529779853487	linear	80	nan	auto	0.1	-0.01473545838651719	0.0181747028365175	time	coutmin	r411	12/10	svmr	edw
8	-0.16455608882475783	0.028767711769078917	poly	90	2	scale	0.25	-0.005829770724071937	0.04229836528251818	sigmoid	50	nan	scale	0.45	-0.07997724206896843	0.0335807577020493	time	coutmin	r411	12/10	svmr	edw
9	-0.11327762675994313	0.02832225494521184	poly	10	2	auto	0.35	0.10704470029300209	0.030564866891637357	sigmoid	15	nan	scale	0.45	0.012454257173443244	0.057493067885892216	time	coutmin	r411	12/10	svmr	edw
5	-0.14150402934316708	0.09835219440879661	sigmoid	40	nan	auto	0.35	0.009790345418592606	0.049669724009446525	linear	1	nan	auto	0.5	-0.055183702314182265	0.022424233186329672	time	cinmout	r45	12/10	svmr	edw
6	-0.09336465366183663	0.059683080541773646	poly	60	2	auto	0.15	0.035027407702163074	0.028809845792646987	sigmoid	1	nan	scale	0.45	-0.0365357889790138	0.022169220947783976	time	cinmout	r45	12/10	svmr	edw
7	0.04552340526363846	0.0193613858322997	poly	1	2	scale	0.25	0.12129112656054593	0.02632341055782506	linear	80	nan	auto	0.5	0.08638813448618943	0.01124181093245217	time	cinmout	r45	12/10	svmr	edw
8	-0.10715708375543676	0.031122118615744036	poly	5	2	auto	0.15	0.032497666480626984	0.024996007567356662	sigmoid	1	nan	scale	0.5	-0.0372156307426553	0.029049331419822272	time	cinmout	r45	12/10	svmr	edw
9	-0.04576884885336219	0.03480585263095923	poly	1	2	scale	0.35	0.1628540659905961	0.03782258032490222	linear	50	nan	auto	0.45	0.08614436314419321	0.04628720082041177	time	cinmout	r45	12/10	svmr	edw
5	-0.07854680965088286	0.08066306682003284	poly	20	4	auto	0.1	0.03466966577132703	0.038914943744628686	rbf	40	nan	scale	0.15	-0.013517512469927296	0.01637145154968707	time	cinmout	r411	12/10	svmr	edw
6	-0.062318686083181626	0.03768000722096877	poly	60	3	scale	0.2	-0.0010578699194253582	0.02425385999907718	linear	30	nan	auto	0.5	-0.027162874312812318	0.00926586506959684	time	cinmout	r411	12/10	svmr	edw
7	-0.06138148991889973	0.021126366037503605	poly	50	4	auto	0.15	0.024167864267378637	0.029100599264601932	linear	40	nan	scale	0.2	-0.014669666810842207	0.01804968544647416	time	cinmout	r411	12/10	svmr	edw
8	-0.16224717447737014	0.03366830074217221	poly	5	2	auto	0.1	0.0005724077970749141	0.03335162914106806	rbf	25	nan	auto	0.5	-0.07918799334884136	0.03326553008169041	time	cinmout	r411	12/10	svmr	edw
9	-0.12829396254432796	0.04751386194824917	poly	1	2	auto	0.1	0.10399349192474894	0.03255300209412824	sigmoid	70	nan	auto	0.5	0.012206125467149834	0.057318401841663945	time	cinmout	r411	12/10	svmr	edw
5	-0.018643928988723392	0.06573282000228384	poly	15	2	scale	0.35	0.25964483646107417	0.04600404761833152	linear	20	nan	scale	0.5	0.1224973456204056	0.07705069352464727	time	coutpin	r45	12/10	svmr	edw
6	-0.012629910019919543	0.028500495812666667	poly	100	2	scale	0.1	0.23442271237773166	0.03300811598099981	rbf	60	nan	scale	0.4	0.10337583561674306	0.08435454447735385	time	coutpin	r45	12/10	svmr	edw
7	0.06712885702905035	0.033397377786395795	poly	40	2	scale	0.1	0.35166933774099574	0.027837608371262788	rbf	100	nan	scale	0.5	0.2242513058742341	0.09307797569225984	time	coutpin	r45	12/10	svmr	edw
8	0.14763562354645993	0.03366047820823492	poly	5	2	auto	0.3	0.3428081648825979	0.04073666266760185	linear	100	nan	scale	0.45	0.2681483210027574	0.04482225784712392	time	coutpin	r45	12/10	svmr	edw
9	0.37992982053216384	0.017981375333559924	poly	1	5	auto	0.15	0.5633031412294589	0.02157855504212702	linear	90	nan	scale	0.5	0.47448713925597497	0.05299189073843565	time	coutpin	r45	12/10	svmr	edw
5	0.13903873655357898	0.050196981078168654	poly	100	2	auto	0.1	0.36886232119908124	0.03525181270590372	linear	1	nan	auto	0.45	0.2380412429496775	0.05129185511032207	time	coutpin	r411	12/10	svmr	edw
6	0.1374407882782589	0.017367736717502146	poly	1	5	auto	0.5	0.383390591302025	0.029182082943695776	rbf	90	nan	scale	0.3	0.2698064908529919	0.06955211888675415	time	coutpin	r411	12/10	svmr	edw
7	0.2859214825226254	0.03044215387050073	poly	1	5	auto	0.1	0.5432151675305781	0.024055407213504743	linear	80	nan	scale	0.1	0.4342458437606052	0.07105400765352443	time	coutpin	r411	12/10	svmr	edw
8	0.10356878031099695	0.03321665364148346	poly	1	2	auto	0.15	0.41851380658118204	0.04207701801975446	sigmoid	90	nan	auto	0.15	0.30996745604202647	0.07699729049274656	time	coutpin	r411	12/10	svmr	edw
9	0.31406437739839654	0.0667345927321014	poly	1	2	scale	0.1	0.4796070142606209	0.032010402686239524	linear	60	nan	auto	0.25	0.40502305138340733	0.03842138247806637	time	coutpin	r411	12/10	svmr	edw
5	-12.481458343040902	35.27356124709956	poly	30	5	auto	0.4	0.2870162084868806	0.04026707467280684	linear	20	nan	auto	0.4	-0.0250830395320667	0.5820709410422612	weather	cin	r45	12/10	svmr	edw
6	-110.32461854466233	325.00920936065035	poly	60	5	auto	0.35	0.27219239482943225	0.031133518915146364	sigmoid	60	nan	auto	0.35	-1.5982347773183259	6.5339019956226085	weather	cin	r45	12/10	svmr	edw
7	-45450.48723986921	134605.23778246035	poly	100	5	scale	0.15	0.35713347139887164	0.019603037036014098	linear	15	nan	scale	0.5	-125.34103183964073	1259.731422488809	weather	cin	r45	12/10	svmr	edw
8	-5.482644253240809	13.707863973518618	poly	90	5	auto	0.1	0.2948186472537972	0.04334187196747948	rbf	5	nan	scale	0.25	0.13414801670028806	0.34431945104288914	weather	cin	r45	12/10	svmr	edw
9	-10.866161714991796	19.718362963760896	poly	50	5	scale	0.15	0.5859445779757302	0.021913016760800732	rbf	20	nan	scale	0.5	0.061714471811888376	1.0639542072158168	weather	cin	r45	12/10	svmr	edw
5	-8.204411956364858	21.069747673200094	poly	50	5	auto	0.35	0.6064075704376641	0.029675035933340633	rbf	80	nan	auto	0.5	0.207478706260633	0.7600651139096148	weather	cin	r411	12/10	svmr	edw
6	-61.707239182591195	83.78247453355463	poly	100	5	scale	0.15	0.5849549946268483	0.028059674613660882	sigmoid	30	nan	auto	0.5	-0.8978224907858176	4.534150863433448	weather	cin	r411	12/10	svmr	edw
7	-24041.626590744814	71661.84656881659	poly	80	5	scale	0.1	0.5091302326674013	0.02523352780644016	rbf	20	nan	auto	0.5	-69.90232417713268	659.061811028695	weather	cin	r411	12/10	svmr	edw
8	-2.4457073193304355	7.192865814459034	poly	80	5	auto	0.2	0.38714256813088344	0.03685892336244933	sigmoid	30	nan	auto	0.25	0.2107758180770668	0.24663900165426864	weather	cin	r411	12/10	svmr	edw
9	-15.22028315389015	21.475136295443416	poly	60	5	auto	0.35	0.5633588866275641	0.0198291281549648	sigmoid	50	nan	scale	0.35	0.05134169800056248	1.1466787429188556	weather	cin	r411	12/10	svmr	edw
5	-13.275769044898215	37.06300047790787	poly	25	5	scale	0.25	0.2641566565441606	0.04161800031617331	sigmoid	1	nan	scale	0.4	-0.014600482777972611	0.5859709791950252	weather	cout	r45	12/10	svmr	edw
6	-96.11771590604107	221.8715115884667	poly	50	5	scale	0.15	0.2658051416666156	0.0493230538096929	sigmoid	50	nan	scale	0.45	-1.346019574284867	4.955090495460204	weather	cout	r45	12/10	svmr	edw
7	-17272.26315179321	51050.38100400201	poly	90	5	scale	0.5	0.3260445727284762	0.020787778570093045	sigmoid	5	nan	scale	0.45	-93.07094260946626	633.8808908202417	weather	cout	r45	12/10	svmr	edw
8	-4.505248517500201	13.681609425405515	poly	80	5	scale	0.4	0.3076490136397155	0.026284476917792874	sigmoid	5	nan	auto	0.3	0.14551541434376983	0.28606964994313394	weather	cout	r45	12/10	svmr	edw
9	-12.717673308722736	30.520674348666123	poly	70	5	auto	0.35	0.5539279697970029	0.02352595718765042	rbf	30	nan	scale	0.15	0.02749189675272107	1.1084671166265343	weather	cout	r45	12/10	svmr	edw
5	-31.288429973967727	93.29372162415781	poly	70	5	auto	0.15	0.5570919069741721	0.04483610361579681	sigmoid	10	nan	scale	0.5	0.17021298923066214	1.0172269660883788	weather	cout	r411	12/10	svmr	edw
6	-68.93447207506176	106.162185892925	poly	100	5	scale	0.3	0.5648277256712234	0.02894441557990698	sigmoid	10	nan	scale	0.3	-1.1932208982105932	5.710830414808236	weather	cout	r411	12/10	svmr	edw
7	-10142.637728889169	30312.751310505777	poly	15	5	auto	0.4	0.5204732652251367	0.015757168452023428	rbf	20	nan	scale	0.45	-50.19128085644588	379.3415030003251	weather	cout	r411	12/10	svmr	edw
8	-6.599054096690399	18.661952402527795	poly	70	5	scale	0.15	0.38468529604613066	0.04350095917832617	linear	10	nan	scale	0.35	0.20972445473664314	0.30224276471124734	weather	cout	r411	12/10	svmr	edw
9	-26.99787223996874	61.68823175471517	poly	80	5	scale	0.45	0.5498261920548236	0.02552916755658279	sigmoid	60	nan	auto	0.5	0.021843890458450067	1.3129378455573977	weather	cout	r411	12/10	svmr	edw
5	-15.27671145837383	40.80855236191269	poly	90	5	auto	0.4	0.17768249463868308	0.04900454608836686	sigmoid	1	nan	auto	0.15	-0.25200935253033496	0.9409066663228256	weather	coutmin	r45	12/10	svmr	edw
6	-71.16994808090911	114.46688506497776	poly	100	5	auto	0.1	0.0476985708021066	0.03856070701617641	rbf	10	nan	auto	0.4	-1.7782637065196758	5.909207417845151	weather	coutmin	r45	12/10	svmr	edw
7	-22327.462385614184	66821.07751608557	poly	25	5	scale	0.3	0.09950981368828475	0.03176522029520399	rbf	15	nan	scale	0.25	-153.35959443870587	889.3428729689579	weather	coutmin	r45	12/10	svmr	edw
8	-7.157947913402694	16.586629407463736	poly	60	5	scale	0.3	-0.000110133812464841	0.04137339523764059	sigmoid	5	nan	scale	0.35	-0.13824671527023277	0.33024358039673124	weather	coutmin	r45	12/10	svmr	edw
9	-14.630036092087309	39.71979225989607	poly	100	5	auto	0.45	0.17566082259560764	0.05010745404514673	sigmoid	5	nan	scale	0.4	-0.147274470027999	0.7371926386255772	weather	coutmin	r45	12/10	svmr	edw
5	-35.406592916395205	86.5296934691858	poly	70	5	auto	0.15	0.3081390247458466	0.07529176314705875	rbf	1	nan	auto	0.45	-0.110731078948727	1.2900927708088936	weather	coutmin	r411	12/10	svmr	edw
6	-149.98972623391217	352.5009039128436	poly	90	5	scale	0.15	0.35295014100782024	0.06956260147866052	rbf	10	nan	auto	0.5	-1.4115492895913668	6.698398679979739	weather	coutmin	r411	12/10	svmr	edw
7	-17152.133772549667	51194.483225470874	poly	30	5	auto	0.35	0.08578933420734099	0.026028292923430698	sigmoid	10	nan	auto	0.5	-61.96967212240638	698.76041500563	weather	coutmin	r411	12/10	svmr	edw
8	-6.44950848895674	12.325154682117109	poly	100	5	auto	0.4	0.00574903871871747	0.03606320347848288	linear	20	nan	scale	0.45	-0.2099755490268293	0.4774842202493117	weather	coutmin	r411	12/10	svmr	edw
9	-37.200245781641975	107.59737632391277	poly	25	5	scale	0.2	0.11261049078320104	0.044918626104149185	linear	1	nan	scale	0.5	-0.3425112186210302	1.3753381196455896	weather	coutmin	r411	12/10	svmr	edw
5	-30.215424054746006	80.25113658550731	poly	90	5	scale	0.2	0.17995287827048437	0.07505279743120662	linear	1	nan	scale	0.35	-0.2717404891488904	1.267690506191424	weather	cinmout	r45	12/10	svmr	edw
6	-62.23749831912416	86.0154857772561	poly	70	5	scale	0.45	0.05186939775139732	0.04650754788862652	rbf	10	nan	auto	0.5	-1.565879206899669	5.017065864187954	weather	cinmout	r45	12/10	svmr	edw
7	-10292.142868012754	30859.48446441232	poly	10	5	scale	0.25	0.09605121792497971	0.029446761149528673	sigmoid	1	nan	auto	0.35	-123.90864218350475	549.3937425647646	weather	cinmout	r45	12/10	svmr	edw
8	-18.227585885162544	53.79707338805191	poly	70	5	auto	0.2	-0.0014524002388051848	0.03805445197361169	linear	10	nan	scale	0.45	-0.14554070821309384	0.5212846427955086	weather	cinmout	r45	12/10	svmr	edw
9	-8.9990079969568	19.777830595600367	poly	40	5	scale	0.35	0.175248326554583	0.03049242262526077	linear	1	nan	auto	0.2	-0.14378605393565475	0.7021190680751214	weather	cinmout	r45	12/10	svmr	edw
5	-23.20169008408574	56.757759844938555	poly	50	5	auto	0.35	0.3052038727601508	0.05806121664456686	rbf	5	nan	scale	0.45	-0.07392611276409539	0.8808868041927417	weather	cinmout	r411	12/10	svmr	edw
6	-132.16681352713482	309.5820370223951	poly	25	5	scale	0.45	0.34778133639776215	0.043183942734416024	sigmoid	10	nan	scale	0.1	-1.6219207310068209	7.885222158372353	weather	cinmout	r411	12/10	svmr	edw
7	-5811.049465010813	16813.705939315143	poly	90	5	scale	0.1	0.08373966182359863	0.030725566403145436	rbf	15	nan	scale	0.45	-43.383889825402505	265.866072454157	weather	cinmout	r411	12/10	svmr	edw
8	-5.075621322821199	13.143708741145698	poly	90	5	scale	0.15	0.011929532735206116	0.055261233733679825	rbf	5	nan	auto	0.25	-0.1874185845507649	0.3423652251234233	weather	cinmout	r411	12/10	svmr	edw
9	-26.57023104043936	68.86264059223205	poly	100	5	auto	0.45	0.10990152362080455	0.030359016327063965	rbf	25	nan	scale	0.5	-0.311523782202328	1.0494288671995777	weather	cinmout	r411	12/10	svmr	edw
5	-4.849479390150288	11.375393548110988	poly	90	5	scale	0.5	0.2862368186989051	0.04846467511419278	rbf	5	nan	scale	0.45	0.0026032806727798777	0.40708520724559855	weather	coutpin	r45	12/10	svmr	edw
6	-39.24915436207242	95.33853882828662	poly	70	5	scale	0.1	0.27155382846118065	0.053735746097467285	linear	90	nan	auto	0.45	-1.0282528685965218	3.552921452938806	weather	coutpin	r45	12/10	svmr	edw
7	-34795.665529528065	101013.61557340178	poly	100	5	auto	0.15	0.33807813097846995	0.014899820146653954	rbf	1	nan	auto	0.45	-97.79888516839286	981.2759790396304	weather	coutpin	r45	12/10	svmr	edw
8	-4.811132242825549	11.87748588913727	poly	100	5	auto	0.1	0.2956807260554437	0.026565635209043825	sigmoid	5	nan	scale	0.45	0.14596447810601287	0.3122501519051125	weather	coutpin	r45	12/10	svmr	edw
9	-13.266323085263972	26.183959595714047	poly	90	5	auto	0.15	0.5707722165406868	0.016866703425504306	linear	50	nan	scale	0.3	0.06241165039195226	1.0649830104951952	weather	coutpin	r45	12/10	svmr	edw
5	-5.183858832973482	9.639804218012646	poly	100	5	auto	0.2	0.5746744029920159	0.03364647451533578	rbf	15	nan	scale	0.5	0.24454030119209982	0.5276215999189859	weather	coutpin	r411	12/10	svmr	edw
6	-47.37461436845375	58.661281015731475	poly	100	5	auto	0.3	0.5733379725662251	0.01944778147147975	rbf	50	nan	auto	0.35	-0.7320328611319613	3.8761313300531435	weather	coutpin	r411	12/10	svmr	edw
7	-5439.771175065662	14726.192953035501	poly	100	5	scale	0.1	0.5151991120120607	0.023636697032533356	sigmoid	10	nan	auto	0.25	-49.53268195920605	241.03681515515197	weather	coutpin	r411	12/10	svmr	edw
8	-1.7947858161615244	4.391139900820263	poly	90	5	auto	0.35	0.393900839482392	0.03748980154480023	linear	5	nan	auto	0.3	0.22700102275612688	0.17249166535123348	weather	coutpin	r411	12/10	svmr	edw
9	-13.611229455672042	40.68886553325261	poly	100	5	auto	0.25	0.5608823447493212	0.02065759459464263	rbf	70	nan	auto	0.45	0.07837197993630664	1.0611585638569025	weather	coutpin	r411	12/10	svmr	edw
5	-2.1152592892344244	5.894560984274746	poly	100	5	auto	0.15	0.27248052339230755	0.03270336041961644	rbf	10	nan	scale	0.5	0.12298858622450767	0.13918633452548926	emr	cin	r45	12/10	rfr	edw
6	0.029636195808545374	0.19865245430627332	poly	90	5	scale	0.25	0.22836970155417805	0.03267482834697149	rbf	5	nan	auto	0.4	0.1714762821190135	0.0285882604292194	emr	cin	r45	12/10	rfr	edw
7	-0.4899940531050485	1.3899809723080936	poly	90	5	scale	0.5	0.39050029819719584	0.024111550533529726	linear	5	nan	scale	0.35	0.2641884808007952	0.09279456036668755	emr	cin	r45	12/10	rfr	edw
8	0.19125725880739378	0.03153814652159153	poly	60	2	auto	0.3	0.3143780633561999	0.021304645574909353	sigmoid	25	nan	auto	0.4	0.26630750047690477	0.020509807794023525	emr	cin	r45	12/10	rfr	edw
9	-0.7453311286959581	1.2931744601238973	poly	100	5	auto	0.15	0.5536295157312077	0.02240973026751116	sigmoid	60	nan	scale	0.5	0.3973345176254655	0.1588122049940387	emr	cin	r45	12/10	rfr	edw
5	-2.0531923488833863	6.754889831100028	poly	90	5	scale	0.35	0.5867251568082777	0.030150989941345175	rbf	20	nan	scale	0.45	0.43655931136925197	0.12722181299486848	emr	cin	r411	12/10	rfr	edw
6	0.31534020352471426	0.02400696331838612	poly	1	4	auto	0.35	0.5222104279577352	0.026974856412163906	rbf	1	nan	auto	0.35	0.4596806384269816	0.03335240211854243	emr	cin	r411	12/10	rfr	edw
7	-0.05443316092730367	0.9254338620135408	poly	90	5	scale	0.45	0.5297638696333179	0.022435922867892137	linear	5	nan	scale	0.25	0.43823891207625604	0.06813035917667187	emr	cin	r411	12/10	rfr	edw
8	0.2186996513904403	0.041078932340906954	poly	5	2	auto	0.3	0.38637488078111965	0.036518437680285544	sigmoid	90	nan	auto	0.35	0.32116090806715414	0.031137741036865015	emr	cin	r411	12/10	rfr	edw
9	-0.40840828051207306	1.288711766468839	poly	70	5	scale	0.4	0.5232243134577594	0.02896918918446322	sigmoid	10	nan	scale	0.25	0.4022855803732408	0.10995523724940706	emr	cin	r411	12/10	rfr	edw
5	-4.269237082772179	12.330099432813434	poly	100	5	auto	0.15	0.2582709965976949	0.04021186273040583	rbf	5	nan	auto	0.1	0.10784980396179843	0.18680921311603502	emr	cout	r45	12/10	svmr	edw
6	0.04702338194006629	0.09938405241588237	poly	90	5	auto	0.15	0.2109039490243041	0.04748375593804987	rbf	10	nan	scale	0.45	0.1552752779789388	0.02589803263624125	emr	cout	r45	12/10	svmr	edw
7	-0.7676316970790495	1.4145286760034124	poly	90	5	auto	0.3	0.3596789816587736	0.02682368582290136	sigmoid	10	nan	scale	0.25	0.24746038574864676	0.09556477260300991	emr	cout	r45	12/10	svmr	edw
8	0.18845470690721364	0.0553190150640891	poly	90	5	auto	0.2	0.31291249392858866	0.02204461314790432	rbf	100	nan	scale	0.5	0.25951391830330545	0.01917426284685022	emr	cout	r45	12/10	svmr	edw
9	-0.5260969969310293	1.069153177977526	poly	100	4	scale	0.1	0.5415481905591417	0.040308044151085305	linear	90	nan	scale	0.3	0.3867462917606503	0.1557872343453594	emr	cout	r45	12/10	svmr	edw
5	-1.2219984411472764	4.158711305979396	poly	70	5	auto	0.25	0.5473197330843143	0.03387754835518969	linear	80	nan	auto	0.25	0.40100587090760126	0.13448887369005294	emr	cout	r411	12/10	svmr	edw
6	0.2931785290800974	0.024815998137217923	poly	1	4	auto	0.2	0.4983559681715148	0.030688294388056207	linear	5	nan	scale	0.2	0.4355994221680946	0.03495045572243771	emr	cout	r411	12/10	svmr	edw
7	-0.10662916117330415	1.6215464346754827	poly	40	5	auto	0.15	0.5523890005320758	0.03185560417786241	sigmoid	25	nan	auto	0.5	0.46446948875247174	0.06770215297309035	emr	cout	r411	12/10	svmr	edw
8	0.22056138977558856	0.037030148835268104	poly	1	2	scale	0.35	0.3914109088861104	0.03575513544081004	sigmoid	5	nan	scale	0.45	0.313898972659416	0.03031831753390711	emr	cout	r411	12/10	svmr	edw
9	-0.3844371043536358	2.3359325210710598	poly	100	5	auto	0.25	0.5293119144337073	0.027151338957503126	sigmoid	10	nan	scale	0.25	0.41125202024562935	0.09673323613906264	emr	cout	r411	12/10	svmr	edw
5	-5.379029706740106	14.619792365260613	poly	100	5	auto	0.5	0.12638328210121016	0.05179043178553147	linear	1	nan	scale	0.3	-0.04028775370390568	0.23817067912101986	emr	coutmin	r45	12/10	svmr	edw
6	-0.13861773876295164	0.11684260585911348	poly	25	5	auto	0.1	0.08795089116066247	0.05243915794981765	linear	1	nan	auto	0.5	-0.002904823831927131	0.03366285397748507	emr	coutmin	r45	12/10	svmr	edw
7	-0.07368323336544566	0.2909114765870569	poly	70	5	scale	0.2	0.1244769267511285	0.025713269753799867	rbf	5	nan	scale	0.5	0.0734182044570841	0.022297275931985678	emr	coutmin	r45	12/10	svmr	edw
8	-0.1727081920709679	0.0669448824243955	poly	90	5	scale	0.25	0.017442991988751134	0.03684284171141475	rbf	50	nan	auto	0.25	-0.040150577381227584	0.02179895669655174	emr	coutmin	r45	12/10	svmr	edw
9	-0.9064466365956312	1.4445911858805935	poly	100	5	scale	0.5	0.15564277761328724	0.03288350548313057	linear	1	nan	auto	0.4	0.05022685067664088	0.12063905070635758	emr	coutmin	r45	12/10	svmr	edw
5	-4.334735075639562	12.899392801791237	poly	60	5	scale	0.25	0.2860198780864359	0.0649649191770999	rbf	5	nan	scale	0.45	0.1071417386237055	0.23608016221877487	emr	coutmin	r411	12/10	svmr	edw
6	0.18324637702695362	0.04504931490909806	poly	1	5	auto	0.5	0.30615943724113404	0.03250195493344381	linear	90	nan	auto	0.45	0.25863117495584603	0.018908428136299685	emr	coutmin	r411	12/10	svmr	edw
7	-0.32677138268929534	0.4530809088490712	poly	20	5	scale	0.25	0.0889187156811173	0.02641184365108255	rbf	100	nan	scale	0.5	0.021148314019326896	0.04638678314414881	emr	coutmin	r411	12/10	svmr	edw
8	-0.18084234348466485	0.06573551793942567	poly	70	5	auto	0.5	0.006800644080627749	0.0371917516321299	sigmoid	10	nan	scale	0.45	-0.06666392437861007	0.036012728794701666	emr	coutmin	r411	12/10	svmr	edw
9	-1.00999105904067	1.5822334648031813	poly	100	5	auto	0.25	0.09064339277016306	0.03491649927272557	sigmoid	5	nan	auto	0.45	-0.020566745601329244	0.10338660246057384	emr	coutmin	r411	12/10	svmr	edw
5	-5.045040780273898	14.478227686090296	poly	80	5	auto	0.2	0.13055345635704788	0.052624738801228005	rbf	1	nan	auto	0.35	-0.056859707037627966	0.3194415158841092	emr	cinmout	r45	12/10	svmr	edw
6	-0.16570218171305323	0.33730678189660057	poly	90	5	scale	0.4	0.08418360390511101	0.04510385042460137	rbf	1	nan	auto	0.5	-0.0036004578788859315	0.033661247244599436	emr	cinmout	r45	12/10	svmr	edw
7	-0.08184079944665676	0.26053043506775625	poly	80	5	scale	0.2	0.12815893969214143	0.03510126383580671	linear	15	nan	auto	0.4	0.07349562301060378	0.021706637532624275	emr	cinmout	r45	12/10	svmr	edw
8	-0.14659237050113122	0.05374912543719742	poly	25	5	auto	0.35	0.012448516980733248	0.0257671305033885	rbf	60	nan	auto	0.45	-0.03987585206257839	0.021409024774866618	emr	cinmout	r45	12/10	svmr	edw
9	-0.8729439906114512	1.3433663613186773	poly	80	5	scale	0.3	0.15306700688161112	0.04444571289110811	linear	5	nan	auto	0.45	0.048798730103519136	0.1228887304778238	emr	cinmout	r45	12/10	svmr	edw
5	-3.394221768884919	8.233869319359782	poly	90	5	auto	0.5	0.3007141396844246	0.051466126118710584	sigmoid	1	nan	auto	0.25	0.11820133011457581	0.181035417841282	emr	cinmout	r411	12/10	svmr	edw
6	0.19411984118815778	0.038570901067436894	poly	1	5	scale	0.35	0.30520666384533884	0.02989817235230665	rbf	25	nan	auto	0.4	0.2585060332493471	0.019105703805247606	emr	cinmout	r411	12/10	svmr	edw
7	-0.2530715368592252	0.4566679346333314	poly	80	5	scale	0.15	0.08738901858270645	0.03644062510207626	linear	60	nan	auto	0.4	0.022073352538776417	0.044091467217823685	emr	cinmout	r411	12/10	svmr	edw
8	-0.20992543801436447	0.0843374548014589	poly	100	5	auto	0.35	0.009354859797145787	0.04473274203037168	rbf	5	nan	auto	0.45	-0.06657070017402852	0.03590963096434514	emr	cinmout	r411	12/10	svmr	edw
9	-1.0896643983198926	1.4856236605799416	poly	80	5	scale	0.4	0.09396529469753755	0.034406662734672654	sigmoid	5	nan	auto	0.5	-0.0212572719052249	0.10490182594157749	emr	cinmout	r411	12/10	svmr	edw
5	-1.8307855826162764	4.777644660307316	poly	15	5	auto	0.25	0.2601829573939897	0.06876115650480467	rbf	10	nan	scale	0.5	0.11657556956351893	0.14782586617661542	emr	coutpin	r45	12/10	svmr	edw
6	-0.06401903858456207	0.6032714670178486	poly	90	5	scale	0.25	0.2189183443631638	0.03575006898769033	linear	10	nan	scale	0.45	0.16142169379327628	0.028669963757063897	emr	coutpin	r45	12/10	svmr	edw
7	-0.5289947653216724	1.7422833990532824	poly	70	5	auto	0.1	0.3773712739484131	0.0363837484053796	rbf	25	nan	auto	0.5	0.2537722585201069	0.10429697617386526	emr	coutpin	r45	12/10	svmr	edw
8	0.18759297864095154	0.10982771059025737	poly	70	5	auto	0.3	0.31056608553125015	0.0423157739404991	sigmoid	100	nan	scale	0.5	0.2616862193498616	0.02063913146752972	emr	coutpin	r45	12/10	svmr	edw
9	-0.2768514547537643	1.326076559908175	poly	100	4	scale	0.1	0.5469425390124178	0.024417762284758743	sigmoid	80	nan	auto	0.45	0.39828870638364255	0.14632874853928243	emr	coutpin	r45	12/10	svmr	edw
5	-1.4193917330239219	4.768912754003806	poly	90	5	scale	0.5	0.5695938967400143	0.04731068155361949	sigmoid	60	nan	scale	0.15	0.41735368720237265	0.1393809364001814	emr	coutpin	r411	12/10	svmr	edw
6	0.30604574802233675	0.040879928111105454	poly	1	4	auto	0.1	0.5103419191648917	0.026218032497433538	sigmoid	5	nan	scale	0.35	0.44821370646979325	0.03538438427289751	emr	coutpin	r411	12/10	svmr	edw
7	-0.061649355203493086	1.4299786223454798	poly	60	5	scale	0.1	0.5429339683298651	0.025682535063041488	rbf	25	nan	scale	0.1	0.45123403883941077	0.06899120623266637	emr	coutpin	r411	12/10	svmr	edw
8	0.21657307372837203	0.054657465217515105	poly	1	2	scale	0.4	0.3821365124603452	0.04484703097631542	linear	5	nan	auto	0.1	0.31760231513344345	0.031617157009996094	emr	coutpin	r411	12/10	svmr	edw
9	-0.25088853287087465	1.3511654102620583	poly	100	5	auto	0.1	0.5235896013076783	0.012557720485625907	linear	5	nan	scale	0.4	0.4061812658772313	0.09937515810531082	emr	coutpin	r411	12/10	svmr	edw
5	-3.761371336910419	5.356936104963613	poly	100	5	scale	0.15	0.39412626842871346	0.0484918826546735	linear	5	nan	scale	0.15	0.08624031689913984	0.4448061901953837	all	cin	r45	12/10	svmr	edw
6	-21.28251913555279	54.72984666334653	poly	100	5	scale	0.4	0.4195211956734788	0.04627207780560739	sigmoid	10	nan	scale	0.25	-0.2656778642797107	1.6784968044777144	all	cin	r45	12/10	svmr	edw
7	-7803.899895152614	22847.558332414206	poly	40	5	scale	0.2	0.38558509549149134	0.022194688869390248	linear	1	nan	scale	0.4	-27.677133735430242	223.1843420304881	all	cin	r45	12/10	svmr	edw
8	-22.246923083878084	65.56630475964411	poly	100	5	auto	0.25	0.42179741165357126	0.04302859443180775	linear	20	nan	scale	0.5	0.19421000462889	0.7950905286500252	all	cin	r45	12/10	svmr	edw
9	-42.78380004019191	81.2374833465596	poly	90	5	auto	0.2	0.6889094379273307	0.015661228956696183	sigmoid	15	nan	auto	0.45	-0.11139838805688713	2.7293674121100926	all	cin	r45	12/10	svmr	edw
5	-1.52149199265505	3.042429316311771	poly	90	5	auto	0.3	0.6788146200315142	0.0326637835067226	rbf	10	nan	auto	0.5	0.5012043571518475	0.21333462492981406	all	cin	r411	12/10	svmr	edw
6	-29.427421808698494	68.7478615589043	poly	70	5	auto	0.4	0.6527409093368742	0.024789020143623264	linear	15	nan	scale	0.25	0.08862718027440844	1.5215935681694819	all	cin	r411	12/10	svmr	edw
7	-1346.4368984515547	2440.042979336729	poly	90	5	scale	0.15	0.5785901682756518	0.025233441817660483	rbf	30	nan	auto	0.5	-12.861033563151814	67.59958715114146	all	cin	r411	12/10	svmr	edw
8	-6.84863972135264	14.47568659452564	poly	100	5	auto	0.2	0.4923696748675289	0.03201465701987314	rbf	50	nan	scale	0.35	0.3191200069359124	0.3934746827401954	all	cin	r411	12/10	svmr	edw
9	-32.52472042679975	55.4842608916688	poly	20	5	auto	0.15	0.657730326578491	0.022178586778531573	sigmoid	10	nan	auto	0.15	-0.31054956039125886	2.9268574575536372	all	cin	r411	12/10	svmr	edw
5	-3.192807300156936	4.101018632909719	poly	60	5	auto	0.1	0.37339999668761514	0.03809981405392273	sigmoid	10	nan	auto	0.35	0.08509877275521016	0.40392867997113696	all	cout	r45	12/10	svmr	edw
6	-24.095259989798972	45.63913750551315	poly	100	5	auto	0.1	0.39311124603463143	0.03642483213805756	rbf	15	nan	scale	0.1	-0.36009630820606087	1.9352495260394496	all	cout	r45	12/10	svmr	edw
7	-9071.074107393093	26519.823969760517	poly	60	5	scale	0.45	0.37392539549318726	0.020016277124084995	sigmoid	5	nan	auto	0.25	-27.626219127514407	252.3783001146445	all	cout	r45	12/10	svmr	edw
8	-15.423520149484762	45.03375960798506	poly	90	5	scale	0.4	0.41467678138673597	0.03722246653567442	linear	25	nan	scale	0.35	0.19848847304644665	0.6101319044469207	all	cout	r45	12/10	svmr	edw
9	-38.72503528965965	103.18149715578886	poly	100	5	auto	0.2	0.6623684036054264	0.01692899365551087	rbf	20	nan	auto	0.2	-0.12612972883816798	2.661796461743322	all	cout	r45	12/10	svmr	edw
5	-1.6681140835405244	4.721783007967992	poly	70	5	scale	0.4	0.6578638419518547	0.03566495647427635	sigmoid	15	nan	scale	0.15	0.47694008143124783	0.21108219687538035	all	cout	r411	12/10	svmr	edw
6	-26.704731443347544	65.93779127151831	poly	70	5	auto	0.1	0.6453437729240905	0.024231112874326947	rbf	10	nan	scale	0.35	0.014643209310335805	1.6343432451023385	all	cout	r411	12/10	svmr	edw
7	-1054.0817641382857	3111.301300316443	poly	90	5	auto	0.5	0.6101278612171893	0.02550956104091828	sigmoid	10	nan	auto	0.5	-10.287677560857654	53.70190861112009	all	cout	r411	12/10	svmr	edw
8	-3.357224805292911	9.966908315950315	poly	60	5	auto	0.1	0.48489987651373834	0.043772038267622625	rbf	15	nan	scale	0.45	0.32653471772419895	0.27634586049549026	all	cout	r411	12/10	svmr	edw
9	-23.342431967817323	56.13111470704907	poly	90	5	auto	0.1	0.6532620552024311	0.019087518833870113	linear	15	nan	scale	0.2	-0.22061023114028538	2.444530167811248	all	cout	r411	12/10	svmr	edw
5	-4.227932916090471	9.730040316108495	poly	90	5	scale	0.1	0.16935947466676665	0.08779080431193047	linear	1	nan	auto	0.15	-0.19637884242191064	0.4545970074536776	all	coutmin	r45	12/10	svmr	edw
6	-47.88114623995015	71.62121885589679	poly	100	5	scale	0.35	0.14211913198275275	0.03266086929031141	rbf	1	nan	auto	0.3	-1.1990474814408087	3.784209027418007	all	coutmin	r45	12/10	svmr	edw
7	-2450.915144789255	7307.088989131403	poly	90	5	scale	0.1	0.14492743086088003	0.022768879857214475	poly	20	2	scale	0.1	-12.985238659133017	85.7641679758131	all	coutmin	r45	12/10	svmr	edw
8	-7.274113603187577	17.50753618954574	poly	80	5	scale	0.45	0.04711449067920629	0.04492260086177592	sigmoid	5	nan	scale	0.4	-0.14707548169115606	0.3429875023319242	all	coutmin	r45	12/10	svmr	edw
9	-23.50196468262346	25.47676268857812	poly	100	5	scale	0.15	0.22791882175925027	0.033009258490643206	rbf	1	nan	scale	0.5	-0.4691453674121732	1.701621031569649	all	coutmin	r45	12/10	svmr	edw
5	-5.660701259733015	8.451894850570053	poly	80	5	scale	0.1	0.3240882929759982	0.05337536241729603	sigmoid	5	nan	auto	0.5	-0.07175184207129201	0.6443912900218506	all	coutmin	r411	12/10	svmr	edw
6	-33.75113339601323	53.497606055955	poly	100	5	scale	0.15	0.36836019892441985	0.023118005146532568	rbf	5	nan	scale	0.25	-0.8916182485513792	3.56118585358432	all	coutmin	r411	12/10	svmr	edw
7	-3225.854364045649	9599.840035007546	poly	50	5	scale	0.2	0.1679109499487572	0.02537165059522301	linear	20	nan	scale	0.4	-16.126291075513983	106.68462020271419	all	coutmin	r411	12/10	svmr	edw
8	-15.007635805913221	40.92867783440139	poly	80	5	scale	0.25	0.018610913060552813	0.03935980811105083	linear	5	nan	auto	0.45	-0.3231412025815725	0.7639528274921105	all	coutmin	r411	12/10	svmr	edw
9	-38.23873085900932	69.18212610098772	poly	100	5	auto	0.5	0.1348690684851308	0.033766826780464	sigmoid	10	nan	auto	0.5	-0.8916618828270585	2.8438465650591906	all	coutmin	r411	12/10	svmr	edw
5	-3.3281760889453187	6.232622599671162	poly	90	5	scale	0.5	0.1536303898832156	0.048143462830710554	rbf	1	nan	auto	0.25	-0.18561452942652368	0.4080795418182846	all	cinmout	r45	12/10	svmr	edw
6	-45.87226589580718	71.04080146596134	poly	90	5	scale	0.3	0.13894758629237466	0.0410154693013729	sigmoid	1	nan	scale	0.4	-1.1672387756501232	3.679332588131161	all	cinmout	r45	12/10	svmr	edw
7	-829.6287055618292	2385.705385965394	poly	70	5	auto	0.35	0.15158279228577903	0.03873653748084319	poly	80	2	scale	0.35	-9.459509041670508	43.00144520040875	all	cinmout	r45	12/10	svmr	edw
8	-6.974300117975123	18.350697515759624	poly	70	5	auto	0.1	0.0445802620918862	0.03065528061977115	sigmoid	5	nan	scale	0.5	-0.1494146077249868	0.3405251398072154	all	cinmout	r45	12/10	svmr	edw
9	-18.182829772221776	39.73874442153232	poly	100	5	scale	0.35	0.22120685614041005	0.05590835147141962	sigmoid	1	nan	scale	0.35	-0.4977905347128321	1.7558215837208622	all	cinmout	r45	12/10	svmr	edw
5	-12.450288120794907	34.434143067434235	poly	90	5	scale	0.1	0.32294283818153086	0.04452201895565012	rbf	5	nan	scale	0.2	-0.08366305724501799	0.7387495154985017	all	cinmout	r411	12/10	svmr	edw
6	-66.68716513748606	72.77498510515738	poly	100	5	auto	0.15	0.3650552115754386	0.05267779138249454	rbf	15	nan	auto	0.45	-0.7786952503485022	3.3245969175364345	all	cinmout	r411	12/10	svmr	edw
7	-1771.458564428461	4116.302401194561	poly	100	5	auto	0.25	0.1463073924143755	0.0329763051578451	rbf	20	nan	auto	0.1	-13.950253700103573	76.37563716432776	all	cinmout	r411	12/10	svmr	edw
8	-12.063854427148373	17.298468525977217	poly	80	5	scale	0.25	0.023559777031469276	0.03193215020953111	linear	5	nan	auto	0.4	-0.3201199282678944	0.6890010543495015	all	cinmout	r411	12/10	svmr	edw
9	-27.822802656752504	56.336010574151466	poly	90	5	scale	0.2	0.12631642746504396	0.038655421565175326	sigmoid	5	nan	auto	0.3	-0.9117508202272543	2.804694590672909	all	cinmout	r411	12/10	svmr	edw
5	-4.742153694723138	10.337044716075745	poly	80	5	auto	0.3	0.38804427280904996	0.04727306275806126	sigmoid	10	nan	auto	0.3	0.10268032427900142	0.40548882427848243	all	coutpin	r45	12/10	svmr	edw
6	-29.941590636201973	75.15864656130856	poly	80	5	scale	0.3	0.3951216052419045	0.04413100629264715	linear	20	nan	auto	0.4	-0.22002592007178526	1.607643939062149	all	coutpin	r45	12/10	svmr	edw
7	-3652.4157640238104	9827.319889846627	poly	40	5	auto	0.25	0.38407254496986726	0.022506369425218976	sigmoid	5	nan	scale	0.45	-19.3262377046691	120.22834978926863	all	coutpin	r45	12/10	svmr	edw
8	-9.729808344661553	27.893795716499636	poly	60	5	auto	0.2	0.410091090889822	0.0445299707329171	rbf	50	nan	auto	0.5	0.2367680755219338	0.42318741410554384	all	coutpin	r45	12/10	svmr	edw
9	-46.07029856265021	127.27704376688747	poly	100	5	scale	0.2	0.6787366940398388	0.017858837951506206	rbf	25	nan	auto	0.45	-0.044407890848323806	2.5838755426619593	all	coutpin	r45	12/10	svmr	edw
5	-1.7505229957660866	6.384196186275845	poly	30	5	auto	0.3	0.6644615730619681	0.025203108740317757	linear	25	nan	auto	0.5	0.4949784596360675	0.2016449968328799	all	coutpin	r411	12/10	svmr	edw
6	-16.278995686239025	32.79881729193227	poly	90	5	auto	0.15	0.6528668815069197	0.028154758980026368	sigmoid	50	nan	auto	0.5	0.1412850233349899	1.2289880553742447	all	coutpin	r411	12/10	svmr	edw
7	-4520.995066328216	11375.875724177553	poly	80	5	scale	0.45	0.5956282042795159	0.018406765541902025	linear	5	nan	scale	0.25	-13.759404952026873	138.87823863566163	all	coutpin	r411	12/10	svmr	edw
8	-3.4291865324237065	10.051550469039846	poly	25	5	scale	0.15	0.4929275945291415	0.04950508855057481	linear	60	nan	auto	0.45	0.3364582532846132	0.26059352799134083	all	coutpin	r411	12/10	svmr	edw
9	-30.604794333695008	47.92998173566634	poly	90	5	scale	0.45	0.6541227795231157	0.023547891165411852	linear	15	nan	auto	0.1	-0.2331603347916657	2.651358158961469	all	coutpin	r411	12/10	svmr	edw
