# Supplementary material for: Ambient Electromagnetic Radiation as a Predictor of Honey Bee (Apis mellifera) Traffic in Linear and Non-Linear Regression: Numerical Stability, Physical Time and Energy Efficiency
Source: Sensors (Basel). 2023 Feb 26;23(5):2584. doi: 10.3390/s23052584 (PMC10007012; doi:10.3390/s23052584)
Supplement: Supplementary file 1 [file sensors-23-02584-s001.zip › svmr_hyperparams.csv]

month	min_max_c	max_max_c	mean_max_c	max_c_std	min_max_eps	max_max_eps	mean_max_eps	max_eps_std	rbf	sigmoid	linear	poly	auto	scale	regressor	top_regressor_percent
6	10.0	50.0	26.875	13.792547806696195	0.1	0.5	0.340625	0.13136155973114813	4	6	6	0	11	5	svmr	0.1
7	5.0	60.0	15.3125	13.632308819492023	0.1	0.5	0.328125	0.14466421248878383	5	4	7	0	10	6	svmr	0.1
8	15.0	80.0	45.3125	19.402701970344232	0.3	0.5	0.39687500000000003	0.06952686081652185	5	8	3	0	8	8	svmr	0.1
9	5.0	30.0	15.625	7.261843774138907	0.1	0.5	0.303125	0.13284007066770176	4	7	5	0	8	8	svmr	0.1
5	5.0	90.0	33.28125	24.09646547602988	0.1	0.5	0.37187499999999996	0.13106385609694232	13	8	11	0	17	15	svmr	0.2
6	1.0	70.0	25.1875	16.70036956926403	0.1	0.5	0.3203125	0.11783156344439295	9	11	12	0	22	10	svmr	0.2
7	5.0	100.0	24.21875	24.466474990024615	0.1	0.5	0.31093750000000003	0.15090061661156326	8	11	13	0	19	13	svmr	0.2
8	15.0	100.0	52.96875	27.296387552888753	0.1	0.5	0.353125	0.11175971713904792	13	13	6	0	14	18	svmr	0.2
9	5.0	100.0	28.125	25.395312067387554	0.1	0.5	0.3375	0.13806701271484076	10	11	11	0	17	15	svmr	0.2
5	1.0	90.0	27.416666666666668	24.76795084153893	0.1	0.5	0.35833333333333334	0.13281147875424357	17	15	16	0	26	22	svmr	0.3
6	1.0	70.0	25.541666666666668	18.519087375522105	0.1	0.5	0.32395833333333335	0.12787916795640414	13	19	16	0	27	21	svmr	0.3
7	5.0	100.0	26.5625	25.600216673887743	0.1	0.5	0.3197916666666667	0.14886360624373202	17	16	15	0	28	20	svmr	0.3
8	1.0	100.0	42.729166666666664	29.865489827539896	0.1	0.5	0.35312499999999997	0.10528050329951887	16	21	11	0	22	26	svmr	0.3
9	5.0	100.0	36.666666666666664	27.75137634224452	0.1	0.5	0.35625	0.13174509794801983	15	19	14	0	23	25	svmr	0.3
5	1.0	90.0	22.15625	23.61489119046497	0.1	0.5	0.34453124999999996	0.1275113927201703	20	23	21	0	34	30	svmr	0.4
6	1.0	100.0	27.515625	23.732225050748507	0.1	0.5	0.32421875	0.12929864519180972	18	26	20	0	35	29	svmr	0.4
7	1.0	100.0	23.484375	23.899524176421902	0.1	0.5	0.3328125	0.1414817650573741	23	20	21	0	35	29	svmr	0.4
8	1.0	100.0	39.171875	31.16817020590678	0.1	0.5	0.35	0.11004260538536882	21	25	18	0	31	33	svmr	0.4
9	5.0	100.0	39.140625	27.63538672805892	0.1	0.5	0.36640625	0.12656973358958098	23	24	17	0	33	31	svmr	0.4
5	1.0	90.0	19.0	22.20923231451281	0.1	0.5	0.35062499999999996	0.12808535972155444	25	29	25	0	40	40	svmr	0.5
6	1.0	100.0	25.825	24.101750455101804	0.1	0.5	0.33187500000000003	0.13115919477871157	25	31	24	0	43	37	svmr	0.5
7	1.0	100.0	26.0	26.995369973386175	0.1	0.5	0.34124999999999994	0.13936799309741102	28	28	24	0	44	36	svmr	0.5
8	1.0	100.0	45.65	32.99397672303235	0.1	0.5	0.36750000000000005	0.11238883396494513	24	34	20	2	37	43	svmr	0.5
9	5.0	100.0	39.625	28.093315486072484	0.1	0.5	0.354375	0.13090878265036307	26	32	22	0	40	40	svmr	0.5
