# Supplementary material for: Ambient Electromagnetic Radiation as a Predictor of Honey Bee (Apis mellifera) Traffic in Linear and Non-Linear Regression: Numerical Stability, Physical Time and Energy Efficiency
Source: Sensors (Basel). 2023 Feb 26;23(5):2584. doi: 10.3390/s23052584 (PMC10007012; doi:10.3390/s23052584)
Supplement: Supplementary file 1 [file sensors-23-02584-s001.zip › svmr_model_transfer.csv]

month	min_r2	min_krnl	min_C	min_deg	min_gamma	min_eps	max_r2	max_krnl	max_C	max_deg	max_gamma	max_eps	mean_r2	mean_r2_std	in	out	train_hive	test_hive	date	regressor	computer
5	-417137.67203005066	sigmoid	100	None	scale	0.3	0.21639415250184957	rbf	5	None	auto	0.1	-16756.56652791154	64994.40037515618	time	cin	r45	r411	12/10	svmr11	pwe
6	-1744572.044792594	sigmoid	100	None	scale	0.5	0.19733910995083515	rbf	60	None	scale	0.4	-70102.97446243383	271852.3763411788	time	cin	r45	r411	12/10	svmr11	pwe
7	-4108407.818546466	sigmoid	100	None	scale	0.15	0.29077760065144864	rbf	15	None	auto	0.5	-165082.54565923903	640193.6380776414	time	cin	r45	r411	12/10	svmr11	pwe
8	-3575257.178670436	sigmoid	100	None	auto	0.4	0.3321068210512724	rbf	100	None	auto	0.45	-143678.74397035592	557139.4680149154	time	cin	r45	r411	12/10	svmr11	pwe
9	-3212426.6331328186	sigmoid	100	None	auto	0.35	0.38971244422253304	poly	5	3	scale	0.2	-129082.4101412899	500580.2362508922	time	cin	r45	r411	12/10	svmr11	pwe
5	-761194.6835336166	sigmoid	100	None	scale	0.25	-0.06676149759767447	linear	1	None	scale	0.25	-30590.62866486157	118619.22714225076	time	cin	r411	r45	12/10	svmr11	pwe
6	-3354366.2572163087	sigmoid	100	None	scale	0.3	-0.08879027085302438	poly	10	5	scale	0.5	-134784.05918460857	522693.69379408483	time	cin	r411	r45	12/10	svmr11	pwe
7	-5377561.238580558	sigmoid	100	None	scale	0.1	0.1729120253011166	linear	1	None	scale	0.45	-216064.24219566787	837936.102077921	time	cin	r411	r45	12/10	svmr11	pwe
8	-3362346.2247553198	sigmoid	100	None	auto	0.5	0.2866402424835822	poly	100	4	scale	0.4	-135110.71280180133	523944.0634889952	time	cin	r411	r45	12/10	svmr11	pwe
9	-2921410.246227693	sigmoid	100	None	auto	0.15	0.48880953380554426	rbf	1	None	scale	0.4	-117389.07918517529	455232.98792405176	time	cin	r411	r45	12/10	svmr11	pwe
5	-410668.15643472323	sigmoid	100	None	scale	0.4	0.1870518458172653	rbf	5	None	auto	0.1	-16496.36228402206	63985.55164502947	time	cout	r45	r411	12/10	svmr11	pwe
6	-1607401.7621982677	sigmoid	100	None	scale	0.5	0.14380622746372151	rbf	15	None	scale	0.45	-64591.60742780227	250477.34992592185	time	cout	r45	r411	12/10	svmr11	pwe
7	-3517268.8491080822	sigmoid	100	None	scale	0.1	0.3376332154822269	rbf	10	None	scale	0.45	-141330.7527192662	548080.7700312436	time	cout	r45	r411	12/10	svmr11	pwe
8	-3615056.9944283767	sigmoid	100	None	auto	0.5	0.31331709804010577	rbf	10	None	auto	0.25	-145277.36788644813	563339.9247569361	time	cout	r45	r411	12/10	svmr11	pwe
9	-3255192.9565448468	sigmoid	100	None	auto	0.45	0.361105983573878	poly	5	3	auto	0.1	-130800.31147086881	507243.40392410825	time	cout	r45	r411	12/10	svmr11	pwe
5	-764710.1962096019	sigmoid	100	None	scale	0.2	-0.19553893858436555	linear	1	None	scale	0.5	-30732.761359113596	119168.03304550573	time	cout	r411	r45	12/10	svmr11	pwe
6	-3450110.809020729	sigmoid	100	None	scale	0.2	-0.29317437290315507	poly	1	3	scale	0.1	-138631.94130643056	537613.558435934	time	cout	r411	r45	12/10	svmr11	pwe
7	-5294277.184457592	sigmoid	100	None	scale	0.1	0.10552803885599327	linear	1	None	scale	0.5	-212724.2480135497	824970.381863785	time	cout	r411	r45	12/10	svmr11	pwe
8	-3331408.9150146926	sigmoid	100	None	auto	0.5	0.26909212624897594	poly	100	4	auto	0.5	-133866.0771240415	519121.083839177	time	cout	r411	r45	12/10	svmr11	pwe
9	-2940139.916806462	sigmoid	100	None	auto	0.5	0.44753269095097203	rbf	1	None	scale	0.45	-118140.74535018929	458149.8139694335	time	cout	r411	r45	12/10	svmr11	pwe
5	-925046.4457685052	sigmoid	100	None	scale	0.2	-0.05074094037244592	poly	40	4	scale	0.1	-37164.87674269065	144138.56210278647	time	coutmin	r45	r411	12/10	svmr11	pwe
6	-3487429.1283332426	sigmoid	100	None	scale	0.3	-0.2628087714589953	poly	1	2	auto	0.4	-140114.38420714147	543405.9896904738	time	coutmin	r45	r411	12/10	svmr11	pwe
7	-4078685.3685014546	sigmoid	100	None	scale	0.5	-0.006684126274027813	poly	1	2	scale	0.45	-163894.3473591724	635570.3278358397	time	coutmin	r45	r411	12/10	svmr11	pwe
8	-3356999.7264618715	sigmoid	100	None	auto	0.45	-0.09871189170438899	rbf	1	None	scale	0.5	-134900.62630344386	523118.0159927656	time	coutmin	r45	r411	12/10	svmr11	pwe
9	-4654716.814907593	sigmoid	100	None	auto	0.1	0.06938230002535961	rbf	1	None	auto	0.5	-187014.61429031787	725295.1601775635	time	coutmin	r45	r411	12/10	svmr11	pwe
5	-634833.0957345098	sigmoid	100	None	scale	0.5	-0.2679305036481032	poly	80	3	scale	0.5	-25510.124420924847	98924.53631416017	time	coutmin	r411	r45	12/10	svmr11	pwe
6	-2000164.6142711425	sigmoid	100	None	scale	0.3	-0.6982689131646604	poly	10	3	scale	0.35	-80369.87844050225	311674.6959241042	time	coutmin	r411	r45	12/10	svmr11	pwe
7	-4095422.617064983	sigmoid	100	None	scale	0.5	0.018164680273005218	poly	90	3	scale	0.4	-164535.9355903442	638134.252115284	time	coutmin	r411	r45	12/10	svmr11	pwe
8	-3361301.3533600415	sigmoid	100	None	auto	0.5	0.01472293434788774	rbf	50	None	scale	0.5	-135070.39202920743	523781.9951676582	time	coutmin	r411	r45	12/10	svmr11	pwe
9	-5223071.96598456	sigmoid	100	None	auto	0.5	0.1453279902632154	rbf	1	None	scale	0.5	-209868.87794365446	813881.3808233865	time	coutmin	r411	r45	12/10	svmr11	pwe
5	-925046.4457685052	sigmoid	100	None	scale	0.2	-0.05077829929573063	poly	40	4	scale	0.1	-37165.04202362853	144138.5221400939	time	cinmout	r45	r411	12/10	svmr11	pwe
6	-3487429.128447443	sigmoid	100	None	scale	0.3	-0.2627826222485332	poly	1	2	scale	0.4	-140114.38415288232	543405.9897224245	time	cinmout	r45	r411	12/10	svmr11	pwe
7	-4078685.3684564917	sigmoid	100	None	scale	0.5	-0.006701971003521656	poly	1	2	scale	0.45	-163894.34733960475	635570.3278333751	time	cinmout	r45	r411	12/10	svmr11	pwe
8	-3356631.4872317547	sigmoid	100	None	auto	0.5	-0.09870367005814762	rbf	1	None	scale	0.5	-134880.4043595414	523045.8132977673	time	cinmout	r45	r411	12/10	svmr11	pwe
9	-4654716.814907593	sigmoid	100	None	auto	0.1	0.06933351168946411	rbf	1	None	auto	0.5	-187014.61377365803	725295.1602427772	time	cinmout	r45	r411	12/10	svmr11	pwe
5	-634583.6631504621	sigmoid	100	None	scale	0.5	-0.2677709355235589	poly	80	3	scale	0.5	-25494.985874873295	98878.80998360916	time	cinmout	r411	r45	12/10	svmr11	pwe
6	-2000164.6143343896	sigmoid	100	None	scale	0.3	-0.6982112821391351	poly	10	3	auto	0.35	-80368.7520219517	311674.8590777281	time	cinmout	r411	r45	12/10	svmr11	pwe
7	-4097130.5739406273	sigmoid	100	None	scale	0.1	0.01830276859732527	poly	90	3	auto	0.4	-164639.96596082294	638449.4299621694	time	cinmout	r411	r45	12/10	svmr11	pwe
8	-3360310.7826656	sigmoid	100	None	auto	0.1	0.014791892228430026	rbf	50	None	auto	0.5	-135007.93475302984	523601.2788899991	time	cinmout	r411	r45	12/10	svmr11	pwe
9	-5223071.96598456	sigmoid	100	None	auto	0.5	0.14520256002993004	rbf	1	None	scale	0.5	-209868.87793749964	813881.3808249844	time	cinmout	r411	r45	12/10	svmr11	pwe
5	-264778.4175730658	sigmoid	100	None	scale	0.45	0.20417226298672553	rbf	5	None	auto	0.4	-10635.545107803624	41254.08963350348	time	coutpin	r45	r411	12/10	svmr11	pwe
6	-1082365.8078808903	sigmoid	100	None	scale	0.5	0.18246946333693737	rbf	20	None	scale	0.5	-43494.38509439766	168663.41208302893	time	coutpin	r45	r411	12/10	svmr11	pwe
7	-2464703.587999636	sigmoid	100	None	scale	0.1	0.3130898242180722	rbf	80	None	auto	0.5	-99037.65951988894	384065.4646433106	time	coutpin	r45	r411	12/10	svmr11	pwe
8	-2273900.7849046034	sigmoid	100	None	auto	0.5	0.3244511593204029	rbf	10	None	auto	0.25	-91385.03240242758	354351.4619036527	time	coutpin	r45	r411	12/10	svmr11	pwe
9	-2055077.3703240666	sigmoid	100	None	auto	0.4	0.38097501362355335	poly	5	3	auto	0.3	-82578.65497149988	320236.29168421717	time	coutpin	r45	r411	12/10	svmr11	pwe
5	-482860.42234236945	sigmoid	100	None	scale	0.1	-0.10132923978062713	linear	1	None	scale	0.35	-19406.412552125283	75247.25412818005	time	coutpin	r411	r45	12/10	svmr11	pwe
6	-2157782.5699462285	sigmoid	100	None	scale	0.35	-0.17457218042334377	poly	5	3	scale	0.35	-86704.77360147593	336237.58685990307	time	coutpin	r411	r45	12/10	svmr11	pwe
7	-3413014.9885354084	sigmoid	100	None	scale	0.1	0.14407545901107366	poly	5	3	scale	0.1	-137132.63917269302	531821.122530464	time	coutpin	r411	r45	12/10	svmr11	pwe
8	-2125486.950845125	sigmoid	100	None	auto	0.45	0.27688109749132883	poly	1	5	auto	0.25	-85411.47029468816	331209.6891812384	time	coutpin	r411	r45	12/10	svmr11	pwe
9	-1869591.5498464091	sigmoid	100	None	auto	0.1	0.47116878476061086	rbf	1	None	scale	0.45	-75125.51110034248	291333.2146096186	time	coutpin	r411	r45	12/10	svmr11	pwe
5	-183038.4378874804	sigmoid	100	None	auto	0.1	0.38079847382085796	rbf	30	None	auto	0.25	-7004.795716014039	27081.5494488468	weather	cin	r45	r411	10/12	svmr11	pwe
6	-484750.2348981648	sigmoid	100	None	auto	0.5	0.3305736256066676	rbf	5	None	scale	0.5	-19468.590241022965	75519.72169173748	weather	cin	r45	r411	10/12	svmr11	pwe
7	-1361319.8008851996	sigmoid	100	None	scale	0.1	0.30196260104919126	linear	25	None	scale	0.5	-54650.582298959955	211867.03233722813	weather	cin	r45	r411	10/12	svmr11	pwe
8	-1251457.6248563393	sigmoid	100	None	auto	0.1	0.3124320881382552	rbf	10	None	scale	0.5	-49511.004273753424	194272.27612789013	weather	cin	r45	r411	10/12	svmr11	pwe
9	-1187735.8158840265	sigmoid	100	None	scale	0.1	0.4702036150643477	rbf	25	None	auto	0.4	-47691.00364582372	184927.77678141883	weather	cin	r45	r411	10/12	svmr11	pwe
5	-335118.055377361	sigmoid	100	None	scale	0.1	-0.28118695797363724	rbf	90	None	scale	0.4	-13455.63145521834	52202.24795809124	weather	cin	r45	r411	10/12	svmr11	pwe
6	-932883.4377891999	sigmoid	100	None	auto	0.5	-0.2105718060114803	poly	1	4	auto	0.4	-37464.5154343506	145366.3273967953	weather	cin	r45	r411	10/12	svmr11	pwe
7	-1852656.1397680768	sigmoid	100	None	auto	0.45	0.2225107031179222	linear	70	None	scale	0.45	-74281.81358317279	288376.5888511606	weather	cin	r45	r411	10/12	svmr11	pwe
8	-1196454.5272307775	sigmoid	100	None	scale	0.4	0.24304117465511543	poly	100	3	auto	0.1	-48042.0994213593	186309.1894199311	weather	cin	r45	r411	10/12	svmr11	pwe
9	-1079962.945078512	sigmoid	100	None	scale	0.1	0.512630245760828	rbf	100	None	scale	0.5	-43387.413977187585	168270.9770850836	weather	cin	r45	r411	10/12	svmr11	pwe
5	-180190.67404032891	sigmoid	100	None	auto	0.4	0.3210960763349606	rbf	90	None	auto	0.25	-6979.840385001684	27034.027974224013	weather	cin	r45	r411	10/12	svmr11	pwe
6	-446592.0804646495	sigmoid	100	None	auto	0.5	0.24097688305037224	rbf	5	None	scale	0.25	-17937.383233531782	69577.25874949046	weather	cin	r45	r411	10/12	svmr11	pwe
7	-1165679.1636778957	sigmoid	100	None	scale	0.5	0.31447739035061884	rbf	5	None	scale	0.45	-46797.63864823609	181422.258163566	weather	cin	r45	r411	10/12	svmr11	pwe
8	-1129442.0791846665	sigmoid	100	None	auto	0.1	0.29269792620002455	rbf	5	None	scale	0.5	-47724.10915637852	181169.3612940399	weather	cin	r45	r411	10/12	svmr11	pwe
9	-1203844.8981949117	sigmoid	100	None	scale	0.45	0.44407998955797	rbf	15	None	scale	0.5	-48344.137140952145	187499.26145237175	weather	cin	r45	r411	10/12	svmr11	pwe
5	-336810.0297967318	sigmoid	100	None	scale	0.1	-0.3731316172052661	rbf	90	None	auto	0.5	-13525.875198442205	52468.68160944557	weather	cout	r411	r45	10/12	svmr11	pwe
6	-959477.3599170301	sigmoid	100	None	auto	0.5	-0.49938379870232485	poly	1	4	auto	0.4	-38557.16946824172	149510.86060840185	weather	cout	r411	r45	10/12	svmr11	pwe
7	-1823849.1135397227	sigmoid	100	None	auto	0.1	0.15817452244036734	linear	10	None	scale	0.45	-72930.89566205602	282944.54120025394	weather	cout	r411	r45	10/12	svmr11	pwe
8	-1185462.254803428	sigmoid	100	None	scale	0.4	0.23323353980541417	poly	100	3	scale	0.35	-47600.32802147191	184601.33919577303	weather	cout	r411	r45	10/12	svmr11	pwe
9	-1086845.8865965859	sigmoid	100	None	scale	0.1	0.4743128974070919	rbf	90	None	auto	0.5	-43664.1541917512	169340.64876117668	weather	cout	r411	r45	10/12	svmr11	pwe
5	-396764.42788145645	sigmoid	100	None	auto	0.1	0.15193743160552875	poly	1	3	scale	0.2	-15925.75604135846	61820.0463111306	weather	cout	r411	r45	10/12	svmr11	pwe
6	-969202.2694093082	sigmoid	100	None	auto	0.5	-0.019442063324366377	poly	1	3	auto	0.1	-37894.492931970635	148363.71931144255	weather	cout	r411	r45	10/12	svmr11	pwe
7	-1408389.8398338517	sigmoid	100	None	scale	0.1	0.05565650208706052	poly	5	3	scale	0.5	-56055.803504343865	217912.42653462305	weather	cout	r411	r45	10/12	svmr11	pwe
8	-1174257.9805069203	sigmoid	100	None	auto	0.1	-0.07154746029646208	rbf	5	None	auto	0.5	-47230.735515838816	183172.2017298094	weather	cout	r411	r45	10/12	svmr11	pwe
9	-1722103.9305476528	sigmoid	100	None	scale	0.25	0.07109570695308709	rbf	1	None	scale	0.5	-69189.86898293973	268304.6992602501	weather	cout	r411	r45	10/12	svmr11	pwe
5	-279721.7040336193	sigmoid	100	None	scale	0.5	-0.1364026475449689	rbf	5	None	auto	0.5	-10969.976982044625	43225.640117394985	weather	cout	r411	r45	10/12	svmr11	pwe
6	-556214.9679048893	sigmoid	100	None	auto	0.5	-0.5126968234238893	rbf	100	None	auto	0.1	-22348.696009909378	86670.17993469133	weather	cout	r411	r45	10/12	svmr11	pwe
7	-1352332.9947637657	sigmoid	100	None	auto	0.5	0.02175445633667006	linear	1	None	scale	0.5	-54877.01172056767	211391.76994543764	weather	cout	r411	r45	10/12	svmr11	pwe
8	-1075335.04550015	sigmoid	100	None	scale	0.45	-0.022159969314692995	rbf	1	None	scale	0.5	-45764.77917935241	174130.97733932064	weather	cout	r411	r45	10/12	svmr11	pwe
9	-1466311.7051907184	sigmoid	100	None	scale	0.1	0.1410998768475512	rbf	1	None	scale	0.5	-65897.77620477499	242432.88889738626	weather	cout	r411	r45	10/12	svmr11	pwe
5	-361445.60597981466	sigmoid	100	None	auto	0.5	0.1519287257085431	poly	1	3	auto	0.2	-14512.290675513026	56257.71919912059	weather	cinmout	r45	r411	10/12	svmr11	pwe
6	-970671.6000094321	sigmoid	100	None	auto	0.25	-0.019503421562924173	poly	1	3	auto	0.1	-37950.87711292182	147343.50506269003	weather	cinmout	r45	r411	10/12	svmr11	pwe
7	-1350407.0027924809	sigmoid	100	None	scale	0.4	0.055667618916613204	poly	5	3	scale	0.5	-54235.08693201146	210238.75064854664	weather	cinmout	r45	r411	10/12	svmr11	pwe
8	-1031868.6724934878	sigmoid	100	None	auto	0.2	-0.07154886812725492	rbf	5	None	auto	0.5	-44160.62561290743	167860.36590694147	weather	cinmout	r45	r411	10/12	svmr11	pwe
9	-1722214.2233135079	sigmoid	100	None	scale	0.1	0.0710688857193098	rbf	1	None	scale	0.5	-66867.68678861986	262885.5020641628	weather	cinmout	r45	r411	10/12	svmr11	pwe
5	-279897.54974849813	sigmoid	100	None	scale	0.35	-0.13640182297570225	rbf	5	None	scale	0.5	-10478.430968001367	40453.83716411869	weather	cinmout	r45	r411	10/12	svmr11	pwe
6	-525107.8162033153	sigmoid	100	None	scale	0.1	-0.5126457240524955	rbf	100	None	scale	0.1	-21121.113529969418	81826.91181060375	weather	cinmout	r45	r411	10/12	svmr11	pwe
7	-1364815.0095659161	sigmoid	100	None	auto	0.1	0.021846390025023088	linear	1	None	scale	0.5	-55615.488517020145	214458.24668310635	weather	cinmout	r45	r411	10/12	svmr11	pwe
8	-1196103.4399510275	sigmoid	100	None	scale	0.1	-0.022183068179358445	rbf	1	None	scale	0.5	-47925.53883193639	186361.97989474627	weather	cinmout	r45	r411	10/12	svmr11	pwe
9	-1931352.2562806036	sigmoid	100	None	scale	0.1	0.14112035684673485	rbf	1	None	scale	0.5	-77587.09822171082	300923.4693340906	weather	cinmout	r45	r411	10/12	svmr11	pwe
5	-115960.32177721718	sigmoid	100	None	auto	0.1	0.3555125942195332	rbf	100	None	auto	0.25	-4539.793984573768	17695.635280697163	weather	coutpin	r45	r411	10/12	svmr11	pwe
6	-300650.5609556065	sigmoid	100	None	auto	0.15	0.29153545721958174	rbf	5	None	scale	0.5	-12074.349634226737	46836.53470584378	weather	coutpin	r45	r411	10/12	svmr11	pwe
7	-816679.7913994826	sigmoid	100	None	scale	0.35	0.30591217811633376	linear	5	None	scale	0.5	-32803.3051024498	127195.06846195857	weather	coutpin	r45	r411	10/12	svmr11	pwe
8	-795624.2519818074	sigmoid	100	None	auto	0.1	0.3037982700135696	rbf	5	None	scale	0.45	-29511.582549693605	116084.8180986313	weather	coutpin	r45	r411	10/12	svmr11	pwe
9	-760046.2553593133	sigmoid	100	None	scale	0.2	0.4591949973726117	rbf	40	None	scale	0.45	-30528.902352512643	118405.5250732513	weather	coutpin	r45	r411	10/12	svmr11	pwe
5	-212569.25407269044	sigmoid	100	None	scale	0.1	-0.3204826083779224	rbf	100	None	auto	0.5	-8535.050866967353	33112.81813008282	weather	coutpin	r411	r45	10/12	svmr11	pwe
6	-600090.8455579228	sigmoid	100	None	auto	0.5	-0.3241194933775662	poly	1	4	auto	0.35	-24116.534574870922	93509.76625164157	weather	coutpin	r411	r45	10/12	svmr11	pwe
7	-1169950.4370828792	sigmoid	100	None	auto	0.1	0.19063430533028902	linear	5	None	scale	0.5	-46993.92659494523	182153.38558444596	weather	coutpin	r411	r45	10/12	svmr11	pwe
8	-756278.3457073935	sigmoid	100	None	scale	0.45	0.2383929366949319	poly	90	3	auto	0.1	-30368.269801456056	117771.40370134862	weather	coutpin	r411	r45	10/12	svmr11	pwe
9	-691042.3552059954	sigmoid	100	None	scale	0.1	0.4934883060292149	rbf	100	None	scale	0.5	-27763.307977556542	107676.66444733003	weather	coutpin	r411	r45	10/12	svmr11	pwe
5	-119713.81911781899	sigmoid	100	None	scale	0.2	0.39857337275971105	rbf	80	None	scale	0.2	-4804.826368719057	18630.27942978626	emr	cin	r45	r411	10/12	svmr11	pwe
6	-716107.1453084784	sigmoid	100	None	auto	0.1	0.2740188281286472	rbf	5	None	auto	0.2	-28740.728796800602	111560.12728631197	emr	cin	r45	r411	10/12	svmr11	pwe
7	-2100577.3936781134	sigmoid	100	None	scale	0.3	0.2988104228250821	rbf	5	None	scale	0.45	-84392.10795798963	327279.1403343919	emr	cin	r45	r411	10/12	svmr11	pwe
8	-2527432.537886049	sigmoid	100	None	auto	0.25	0.3216886672086806	poly	100	3	auto	0.4	-101120.26081677283	392260.67329159426	emr	cin	r45	r411	10/12	svmr11	pwe
9	-908611.2745543948	sigmoid	100	None	auto	0.1	0.44470552178431055	rbf	5	None	scale	0.1	-36507.246854344725	141588.09612555968	emr	cin	r45	r411	10/12	svmr11	pwe
5	-219095.47647959844	sigmoid	100	None	scale	0.5	-0.30038999410012934	poly	10	3	scale	0.5	-8796.136344438672	34108.481486863115	emr	cin	r411	r45	10/12	svmr11	pwe
6	-1377619.566012919	sigmoid	100	None	auto	0.1	-0.2553414024388949	poly	1	2	auto	0.45	-55314.88040593249	214549.342434507	emr	cin	r411	r45	10/12	svmr11	pwe
7	-2744699.048970088	sigmoid	100	None	scale	0.5	0.20446139670942332	rbf	1	None	scale	0.45	-110296.34625809151	427697.7666047703	emr	cin	r411	r45	10/12	svmr11	pwe
8	-2426664.0028590444	sigmoid	100	None	auto	0.1	0.21332139756569146	poly	50	3	scale	0.2	-97496.47097046515	378071.81575960503	emr	cin	r411	r45	10/12	svmr11	pwe
9	-826069.6710021769	sigmoid	100	None	auto	0.5	0.48667335951596	rbf	60	None	auto	0.45	-33209.145567741696	128769.65928621936	emr	cin	r411	r45	10/12	svmr11	pwe
5	-117858.19247859405	sigmoid	100	None	scale	0.2	0.3390698799712738	rbf	10	None	scale	0.1	-4726.528853057958	18329.936502665856	emr	cout	r45	r411	10/12	svmr11	pwe
6	-659735.1294157272	sigmoid	100	None	auto	0.1	0.20324331531296558	rbf	5	None	auto	0.1	-26463.171182276026	102759.23026086773	emr	cout	r45	r411	10/12	svmr11	pwe
7	-1798264.6757350839	sigmoid	100	None	scale	0.3	0.334930788805224	rbf	1	None	scale	0.5	-72252.88298053454	280203.4091149118	emr	cout	r45	r411	10/12	svmr11	pwe
8	-2543097.901994519	sigmoid	100	None	auto	0.5	0.3080865880988761	poly	70	3	auto	0.35	-102184.58380550549	396250.47533138643	emr	cout	r45	r411	10/12	svmr11	pwe
9	-920675.6767236706	sigmoid	100	None	auto	0.1	0.4235478796042176	rbf	5	None	scale	0.35	-36986.71370554273	143439.41343241977	emr	cout	r45	r411	10/12	svmr11	pwe
5	-219403.48534378485	sigmoid	100	None	scale	0.5	-0.3984956285192236	poly	15	3	scale	0.5	-8825.415440374694	34200.990022162005	emr	cout	r411	r45	10/12	svmr11	pwe
6	-1417073.8812340447	sigmoid	100	None	auto	0.1	-0.6036294894976704	poly	1	2	scale	0.4	-56997.98898630832	220856.66922019946	emr	cout	r411	r45	10/12	svmr11	pwe
7	-2703844.606635034	sigmoid	100	None	scale	0.1	0.15145815520011752	rbf	1	None	scale	0.5	-108594.40956780722	421131.3490407663	emr	cout	r411	r45	10/12	svmr11	pwe
8	-2404385.5166382133	sigmoid	100	None	auto	0.1	0.1988692413151153	poly	1	4	auto	0.2	-96616.93890814889	374671.3445653808	emr	cout	r411	r45	10/12	svmr11	pwe
9	-831382.1350748237	sigmoid	100	None	auto	0.5	0.470288026938364	rbf	80	None	auto	0.5	-33412.73233875603	129559.21961643697	emr	cout	r411	r45	10/12	svmr11	pwe
5	-264606.853019911	sigmoid	100	None	scale	0.5	0.12351636713506586	poly	1	4	scale	0.1	-10651.155613595798	41299.85871132968	emr	coutmin	r45	r411	10/12	svmr11	pwe
6	-1440313.3019867323	sigmoid	100	None	auto	0.1	-0.0626413984057177	poly	1	2	scale	0.1	-57904.30185301917	224459.4276777256	emr	coutmin	r45	r411	10/12	svmr11	pwe
7	-2085403.182742134	sigmoid	100	None	scale	0.5	-0.01904145921374134	poly	1	2	auto	0.5	-83784.89900854274	324906.00856676674	emr	coutmin	r45	r411	10/12	svmr11	pwe
8	-2373695.730466669	sigmoid	100	None	auto	0.5	-0.090488226163707	poly	20	3	scale	0.5	-95354.71328365979	369866.3096789673	emr	coutmin	r45	r411	10/12	svmr11	pwe
9	-1316804.0128124463	sigmoid	100	None	auto	0.1	0.038703826801434915	linear	15	None	scale	0.5	-52899.81506110965	205160.01820891086	emr	coutmin	r45	r411	10/12	svmr11	pwe
5	-183042.7439698889	sigmoid	100	None	scale	0.1	-0.12077126868874366	poly	100	3	scale	0.5	-7345.543652485297	28497.079234231485	emr	coutmin	r411	r45	10/12	svmr11	pwe
6	-821745.4662797259	sigmoid	100	None	auto	0.1	-0.5103750592849154	rbf	70	None	scale	0.5	-32999.99354259919	128028.33631695085	emr	coutmin	r411	r45	10/12	svmr11	pwe
7	-2092483.940976359	sigmoid	100	None	scale	0.1	-0.01121767380778782	linear	40	None	scale	0.4	-84074.20757462831	326051.00472510786	emr	coutmin	r411	r45	10/12	svmr11	pwe
8	-2424324.2033467703	sigmoid	100	None	auto	0.1	-0.011822551132375514	rbf	1	None	scale	0.5	-97386.71987310889	377715.0004408069	emr	coutmin	r411	r45	10/12	svmr11	pwe
9	-1477616.6470241759	sigmoid	100	None	auto	0.1	0.11173928613708961	rbf	1	None	auto	0.5	-59367.830233078545	230238.04407042186	emr	coutmin	r411	r45	10/12	svmr11	pwe
5	-265219.15198254824	sigmoid	100	None	scale	0.5	0.12358699488734226	poly	1	4	scale	0.1	-10653.334696532453	41320.09538819254	emr	cinmout	r45	r411	10/12	svmr11	pwe
6	-1439916.031519196	sigmoid	100	None	auto	0.4	-0.06266121979045258	poly	1	2	auto	0.1	-57895.17451738156	224444.12290080366	emr	cinmout	r45	r411	10/12	svmr11	pwe
7	-2085403.2352613786	sigmoid	100	None	scale	0.5	-0.018944759463588534	poly	1	2	scale	0.5	-83792.0961983163	324950.73694281746	emr	cinmout	r45	r411	10/12	svmr11	pwe
8	-2374127.112594429	sigmoid	100	None	auto	0.5	-0.0904991516942193	poly	20	3	auto	0.5	-95381.0455637468	369945.0840791781	emr	cinmout	r45	r411	10/12	svmr11	pwe
9	-1318008.6088991982	sigmoid	100	None	auto	0.15	0.03870965569530049	linear	10	None	scale	0.5	-52930.920181332775	205266.34687146073	emr	cinmout	r45	r411	10/12	svmr11	pwe
5	-183042.67286250967	sigmoid	100	None	scale	0.1	-0.12071246674504787	poly	100	3	scale	0.5	-7349.889760427884	28513.640669285996	emr	cinmout	r411	r45	10/12	svmr11	pwe
6	-822801.6882460447	sigmoid	100	None	auto	0.1	-0.5103754438268575	rbf	70	None	scale	0.5	-33072.22907673863	128221.00731639673	emr	cinmout	r411	r45	10/12	svmr11	pwe
7	-2090934.027400509	sigmoid	100	None	scale	0.5	-0.011244332551950453	linear	25	None	scale	0.4	-84023.94296490932	325821.15755454043	emr	cinmout	r411	r45	10/12	svmr11	pwe
8	-2424323.997226647	sigmoid	100	None	auto	0.1	-0.011792166508584279	rbf	1	None	scale	0.5	-97397.6897795922	377720.49426218757	emr	cinmout	r411	r45	10/12	svmr11	pwe
9	-1477204.403507849	sigmoid	100	None	auto	0.1	0.11173552514746721	rbf	1	None	scale	0.5	-59352.768177597965	230170.9280934861	emr	cinmout	r411	r45	10/12	svmr11	pwe
5	-76017.60541358925	sigmoid	100	None	scale	0.25	0.3752376958790927	rbf	100	None	scale	0.2	-3049.889771122603	11830.797682279039	emr	coutpin	r45	r411	10/12	svmr11	pwe
6	-444080.96788692434	sigmoid	100	None	auto	0.1	0.24980409096388134	rbf	5	None	scale	0.1	-17798.514832159573	69194.00098117838	emr	coutpin	r45	r411	10/12	svmr11	pwe
7	-1260118.001030009	sigmoid	100	None	scale	0.2	0.3139953758627524	rbf	10	None	auto	0.45	-50630.0047973574	196347.58931778613	emr	coutpin	r45	r411	10/12	svmr11	pwe
8	-1599476.366166615	sigmoid	100	None	auto	0.5	0.3153397240572229	poly	100	3	scale	0.45	-64270.71162611895	249222.38692937323	emr	coutpin	r45	r411	10/12	svmr11	pwe
9	-581212.4741216653	sigmoid	100	None	auto	0.1	0.4362337470682819	rbf	5	None	scale	0.35	-23357.253004016213	90584.70081636288	emr	coutpin	r45	r411	10/12	svmr11	pwe
5	-138557.49794311012	sigmoid	100	None	scale	0.5	-0.34738103936948894	poly	15	3	scale	0.5	-5579.0308015976925	21621.238957522055	emr	coutpin	r411	r45	10/12	svmr11	pwe
6	-885865.4288382443	sigmoid	100	None	auto	0.1	-0.3815456895231284	poly	1	2	scale	0.5	-35605.933105343785	137990.1652735099	emr	coutpin	r411	r45	10/12	svmr11	pwe
7	-1742687.1954917735	sigmoid	100	None	scale	0.4	0.18589542104550194	rbf	1	None	scale	0.3	-70015.97337933851	271524.9004458551	emr	coutpin	r411	r45	10/12	svmr11	pwe
8	-1534184.290747588	sigmoid	100	None	auto	0.1	0.20703957773009252	poly	1	4	auto	0.3	-61647.39173544823	239051.5852972352	emr	coutpin	r411	r45	10/12	svmr11	pwe
9	-529431.5188192013	sigmoid	100	None	auto	0.2	0.47880622519055804	rbf	40	None	scale	0.5	-21253.25138329888	82407.46980126448	emr	coutpin	r411	r45	10/12	svmr11	pwe
5	-87585.54895047449	sigmoid	100	None	auto	0.1	0.4516930264084037	rbf	5	None	scale	0.1	-3517.318102587396	13642.392544616265	all	cin	r45	r411	10/12	svmr11	pwe
6	-262717.4648308054	sigmoid	100	None	scale	0.5	0.34730909014106304	rbf	1	None	scale	0.1	-10553.200353516051	40916.89311390841	all	cin	r45	r411	10/12	svmr11	pwe
7	-642290.8497227448	sigmoid	100	None	scale	0.5	0.3161960233176133	linear	100	None	scale	0.45	-25988.053567737312	100272.0549454799	all	cin	r45	r411	10/12	svmr11	pwe
8	-598242.2468390923	sigmoid	100	None	auto	0.25	0.42756650836527643	poly	40	3	auto	0.5	-23764.202681610273	92669.6258124294	all	cin	r45	r411	10/12	svmr11	pwe
9	-359392.2516903813	sigmoid	100	None	scale	0.25	0.5415391299602739	rbf	5	None	auto	0.45	-14433.964399174685	55967.43315469822	all	cin	r45	r411	10/12	svmr11	pwe
5	-160782.33491676737	sigmoid	100	None	scale	0.35	-0.18021883585111964	rbf	10	None	auto	0.4	-6408.001634747759	24875.25869344537	all	cin	r411	r45	10/12	svmr11	pwe
6	-504509.1024934552	sigmoid	100	None	scale	0.35	-0.19555145840727484	poly	1	2	scale	0.5	-20244.43332978903	78540.44914798222	all	cin	r411	r45	10/12	svmr11	pwe
7	-839030.6617952478	sigmoid	100	None	auto	0.5	0.1847018537617009	rbf	1	None	scale	0.5	-33646.751497600584	130462.27284460298	all	cin	r411	r45	10/12	svmr11	pwe
8	-577694.1910127301	sigmoid	100	None	scale	0.25	0.3786775954438425	poly	10	5	auto	0.5	-23195.880009576747	89939.5462714164	all	cin	r411	r45	10/12	svmr11	pwe
9	-326104.3560524725	sigmoid	100	None	scale	0.1	0.5871387489747786	rbf	5	None	auto	0.25	-13110.008166199641	50823.59383474809	all	cin	r411	r45	10/12	svmr11	pwe
5	-86236.73613511218	sigmoid	100	None	auto	0.5	0.3974989294840653	rbf	5	None	scale	0.1	-3461.260045489378	13430.84293705341	all	cout	r45	r411	10/12	svmr11	pwe
6	-241935.0007007868	sigmoid	100	None	scale	0.5	0.2580831747556501	rbf	1	None	scale	0.1	-9723.2553527101	37701.08906995477	all	cout	r45	r411	10/12	svmr11	pwe
7	-575144.4364410251	sigmoid	100	None	scale	0.2	0.35207827689051485	rbf	5	None	auto	0.5	-22294.836026519686	86389.3961920356	all	cout	r45	r411	10/12	svmr11	pwe
8	-603158.975483843	sigmoid	100	None	auto	0.1	0.406258873232648	poly	25	3	auto	0.5	-24081.17420832041	93306.29026463527	all	cout	r45	r411	10/12	svmr11	pwe
9	-364003.8565205178	sigmoid	100	None	scale	0.1	0.5140038757165798	rbf	5	None	auto	0.45	-14616.146035372869	56681.70117956221	all	cout	r45	r411	10/12	svmr11	pwe
5	-161266.51166271843	sigmoid	100	None	scale	0.5	-0.2802172763239481	rbf	10	None	auto	0.25	-6465.996960437961	25086.354858882427	all	cout	r411	r45	10/12	svmr11	pwe
6	-518808.4996915612	sigmoid	100	None	scale	0.5	-0.5019636325529313	poly	1	2	scale	0.5	-20825.627598289564	80791.53192257823	all	cout	r411	r45	10/12	svmr11	pwe
7	-826057.2959064378	sigmoid	100	None	auto	0.5	0.13692983242425383	rbf	1	None	scale	0.5	-33205.87683276559	128723.12060539727	all	cout	r411	r45	10/12	svmr11	pwe
8	-572412.0116870307	sigmoid	100	None	scale	0.1	0.3493903972019441	poly	10	5	auto	0.5	-22984.10735035905	89125.8583384644	all	cout	r411	r45	10/12	svmr11	pwe
9	-328616.0781284846	sigmoid	100	None	scale	0.4	0.5474275495498058	rbf	1	None	auto	0.1	-13195.548256011474	51156.135408685834	all	cout	r411	r45	10/12	svmr11	pwe
5	-194551.90624663242	sigmoid	100	None	auto	0.5	0.1222649717083174	poly	1	3	scale	0.15	-7822.870605882801	30328.35495224966	all	coutmin	r45	r411	10/12	svmr11	pwe
6	-525648.2216776932	sigmoid	100	None	scale	0.1	-0.08568187555376272	poly	1	4	scale	0.15	-21129.132686787376	81909.57659264866	all	coutmin	r45	r411	10/12	svmr11	pwe
7	-672801.4189746086	sigmoid	100	None	scale	0.15	0.012159232694824107	poly	1	4	auto	0.1	-26625.88079626435	104026.32374808837	all	coutmin	r45	r411	10/12	svmr11	pwe
8	-560694.8131096959	sigmoid	100	None	auto	0.1	-0.06901186658176095	rbf	1	None	scale	0.5	-22151.231419392505	85803.6217825028	all	coutmin	r45	r411	10/12	svmr11	pwe
9	-521836.78676111565	sigmoid	100	None	scale	0.1	0.0828967547937548	rbf	1	None	scale	0.5	-20897.250118452528	81170.88769868363	all	coutmin	r45	r411	10/12	svmr11	pwe
5	-134175.43884873882	sigmoid	100	None	scale	0.5	-0.10560302871407479	rbf	5	None	scale	0.5	-5385.629121374201	20897.837057969868	all	coutmin	r411	r45	10/12	svmr11	pwe
6	-301485.8867593503	sigmoid	100	None	scale	0.1	-0.4970808150705839	rbf	25	None	scale	0.3	-12120.134321488651	46987.07207978832	all	coutmin	r411	r45	10/12	svmr11	pwe
7	-640544.0920910413	sigmoid	100	None	auto	0.5	-0.016523153383875888	poly	1	2	scale	0.35	-26776.996973436355	103076.96355149492	all	coutmin	r411	r45	10/12	svmr11	pwe
8	-577759.779064885	sigmoid	100	None	scale	0.1	0.004767586811325497	rbf	1	None	scale	0.5	-23179.144996691517	89948.80009165415	all	coutmin	r411	r45	10/12	svmr11	pwe
9	-582978.9057237572	sigmoid	100	None	scale	0.5	0.1757415874391769	rbf	1	None	scale	0.5	-23437.476442961102	90883.8821712086	all	coutmin	r411	r45	10/12	svmr11	pwe
5	-194551.90624663242	sigmoid	100	None	auto	0.5	0.1222649717083174	poly	1	3	scale	0.15	-7822.870605882801	30328.35495224966	all	cinmout	r45	r411	10/12	svmr11	pwe
6	-525648.2216776932	sigmoid	100	None	scale	0.1	-0.08568187555376272	poly	1	4	scale	0.15	-21129.132686787376	81909.57659264866	all	cinmout	r45	r411	10/12	svmr11	pwe
7	-672801.4189746086	sigmoid	100	None	scale	0.15	0.012159232694824107	poly	1	4	auto	0.1	-26625.88079626435	104026.32374808837	all	cinmout	r45	r411	10/12	svmr11	pwe
8	-560694.8131096959	sigmoid	100	None	auto	0.1	-0.06901186658176095	rbf	1	None	scale	0.5	-22151.231419392505	85803.6217825028	all	cinmout	r45	r411	10/12	svmr11	pwe
9	-521836.78676111565	sigmoid	100	None	scale	0.1	0.0828967547937548	rbf	1	None	scale	0.5	-20897.250118452528	81170.88769868363	all	cinmout	r45	r411	10/12	svmr11	pwe
5	-134175.43884873882	sigmoid	100	None	scale	0.5	-0.10560302871407479	rbf	5	None	scale	0.5	-5385.629121374201	20897.837057969868	all	cinmout	r411	r45	10/12	svmr11	pwe
6	-301485.8867593503	sigmoid	100	None	scale	0.1	-0.4970808150705839	rbf	25	None	scale	0.3	-12120.134321488651	46987.07207978832	all	cinmout	r411	r45	10/12	svmr11	pwe
7	-640544.0920910413	sigmoid	100	None	auto	0.5	-0.016523153383875888	poly	1	2	scale	0.35	-26776.996973436355	103076.96355149492	all	cinmout	r411	r45	10/12	svmr11	pwe
8	-577759.779064885	sigmoid	100	None	scale	0.1	0.004767586811325497	rbf	1	None	scale	0.5	-23179.144996691517	89948.80009165415	all	cinmout	r411	r45	10/12	svmr11	pwe
9	-582978.9057237572	sigmoid	100	None	scale	0.5	0.1757415874391769	rbf	1	None	scale	0.5	-23437.476442961102	90883.8821712086	all	cinmout	r411	r45	10/12	svmr11	pwe
5	-55577.29457960246	sigmoid	100	None	auto	0.5	0.4327604759778507	rbf	5	None	scale	0.1	-2234.289129840465	8662.283254111771	all	coutpin	r45	r411	10/12	svmr11	pwe
6	-162870.71402184988	sigmoid	100	None	scale	0.4	0.3133974021072766	rbf	1	None	scale	0.45	-6548.014000339554	25382.877733608675	all	coutpin	r45	r411	10/12	svmr11	pwe
7	-385367.1285192495	sigmoid	100	None	scale	0.5	0.33252588991247933	rbf	1	None	auto	0.3	-15865.390094149754	61177.1468933937	all	coutpin	r45	r411	10/12	svmr11	pwe
8	-379303.38678378804	sigmoid	100	None	auto	0.45	0.41712596963758275	poly	15	3	auto	0.25	-15209.11924433526	59039.57798732158	all	coutpin	r45	r411	10/12	svmr11	pwe
9	-229960.33030449526	sigmoid	100	None	scale	0.5	0.5283717291199808	rbf	5	None	auto	0.5	-8481.040871546084	33539.2663353817	all	coutpin	r45	r411	10/12	svmr11	pwe
5	-101888.64428869831	sigmoid	100	None	scale	0.3	-0.2221359543227761	rbf	5	None	scale	0.45	-4069.8182339131654	15774.208130064753	all	coutpin	r411	r45	10/12	svmr11	pwe
6	-324371.8234665552	sigmoid	100	None	scale	0.4	-0.3050577393115701	poly	1	2	scale	0.5	-13019.43729713812	50515.40079856852	all	coutpin	r411	r45	10/12	svmr11	pwe
7	-532497.6022440981	sigmoid	100	None	auto	0.5	0.16353045590017679	rbf	1	None	auto	0.45	-21441.71085945452	83016.9562666894	all	coutpin	r411	r45	10/12	svmr11	pwe
8	-365135.02760092745	sigmoid	100	None	scale	0.1	0.3643722744561875	poly	15	5	auto	0.5	-14665.227521211937	56882.505485531845	all	coutpin	r411	r45	10/12	svmr11	pwe
9	-208653.32235594688	sigmoid	100	None	scale	0.1	0.5718231361573984	rbf	5	None	auto	0.5	-8393.78321111476	32536.21336652343	all	coutpin	r411	r45	10/12	svmr11	pwe
